# Supplementary material for: Medical relevance of protein-truncating variants across 337,205 individuals in the UK Biobank study
Source: Nat Commun. 2018 Apr 24;9:1612. doi: 10.1038/s41467-018-03910-9 (PMC5915386; doi:10.1038/s41467-018-03910-9)
Supplement: Supplementary file 4 — Supplementary Data 1 [file 41467_2018_3910_MOESM4_ESM.xlsx]

## Sheet: overlap
	ExAC	Icelanders	PROMIS	UK Biobank	UK Biobank (MAF < 1%)	UK Pakistani
ExAC	1775	399	615	474	305	299
Icelanders	399	1171	277	363	272	167
PROMIS	615	277	1317	275	188	269
UK Biobank	474	363	275	1171	777	186
UK Biobank (MAF < 1%)	305	272	188	777	777	125
UK Pakistani	299	167	269	186	125	781

## Sheet: ko_genes
	ExAC	Icelanders	PROMIS	UK Biobank	UK Biobank (MAF < 1%)	UK Pakistani
A2M	TRUE	FALSE	FALSE	FALSE	FALSE	FALSE
A2ML1	TRUE	FALSE	FALSE	TRUE	TRUE	FALSE
A3GALT2	TRUE	FALSE	TRUE	FALSE	FALSE	FALSE
A4GNT	TRUE	TRUE	TRUE	FALSE	FALSE	FALSE
AADAC	FALSE	TRUE	TRUE	FALSE	FALSE	FALSE
AADACL2	TRUE	FALSE	TRUE	FALSE	FALSE	FALSE
AAMDC	FALSE	FALSE	TRUE	TRUE	FALSE	FALSE
AARD	FALSE	TRUE	FALSE	FALSE	FALSE	FALSE
ABCA1	FALSE	FALSE	FALSE	TRUE	TRUE	FALSE
ABCA10	TRUE	FALSE	TRUE	TRUE	TRUE	FALSE
ABCA13	TRUE	TRUE	TRUE	TRUE	TRUE	TRUE
ABCA5	TRUE	FALSE	FALSE	FALSE	FALSE	FALSE
ABCA6	FALSE	FALSE	TRUE	FALSE	FALSE	FALSE
ABCA7	TRUE	FALSE	FALSE	TRUE	TRUE	TRUE
ABCA8	TRUE	FALSE	TRUE	FALSE	FALSE	FALSE
ABCA9	TRUE	FALSE	TRUE	TRUE	TRUE	FALSE
ABCB5	TRUE	TRUE	FALSE	TRUE	TRUE	FALSE
ABCB6	FALSE	TRUE	FALSE	FALSE	FALSE	FALSE
ABCC11	TRUE	TRUE	FALSE	TRUE	TRUE	FALSE
ABCC12	TRUE	TRUE	TRUE	TRUE	TRUE	TRUE
ABCC2	TRUE	TRUE	TRUE	FALSE	FALSE	FALSE
ABCC6	TRUE	TRUE	FALSE	TRUE	TRUE	FALSE
ABCC8	FALSE	FALSE	FALSE	TRUE	TRUE	FALSE
ABCF1	FALSE	FALSE	FALSE	TRUE	FALSE	FALSE
ABCG1	FALSE	FALSE	FALSE	FALSE	FALSE	TRUE
ABCG2	TRUE	FALSE	TRUE	FALSE	FALSE	TRUE
ABCG4	FALSE	FALSE	FALSE	FALSE	FALSE	TRUE
ABCG8	FALSE	FALSE	FALSE	TRUE	TRUE	FALSE
ABHD12B	TRUE	FALSE	FALSE	TRUE	FALSE	FALSE
ABHD14B	TRUE	TRUE	FALSE	FALSE	FALSE	FALSE
ABHD15	TRUE	TRUE	FALSE	FALSE	FALSE	TRUE
ABHD16B	FALSE	FALSE	TRUE	FALSE	FALSE	FALSE
ABHD4	TRUE	TRUE	FALSE	FALSE	FALSE	FALSE
ABI3BP	TRUE	FALSE	FALSE	FALSE	FALSE	FALSE
ABL2	FALSE	TRUE	FALSE	FALSE	FALSE	FALSE
ABLIM1	TRUE	TRUE	FALSE	TRUE	TRUE	FALSE
ABLIM2	FALSE	FALSE	TRUE	FALSE	FALSE	FALSE
ABTB1	FALSE	TRUE	TRUE	TRUE	TRUE	FALSE
AC004076.9	TRUE	FALSE	FALSE	TRUE	TRUE	FALSE
AC004381.6,LOC81691	FALSE	TRUE	FALSE	FALSE	FALSE	FALSE
AC005544.1	FALSE	FALSE	FALSE	FALSE	FALSE	TRUE
AC006132.1	FALSE	FALSE	FALSE	TRUE	FALSE	FALSE
AC007956.1	FALSE	FALSE	FALSE	TRUE	FALSE	FALSE
AC011500.1	FALSE	FALSE	FALSE	FALSE	FALSE	TRUE
AC021218.2	FALSE	FALSE	TRUE	FALSE	FALSE	FALSE
AC021860.1	FALSE	FALSE	TRUE	FALSE	FALSE	FALSE
AC062017.1	FALSE	FALSE	FALSE	TRUE	FALSE	FALSE
AC064874.1	FALSE	FALSE	FALSE	FALSE	FALSE	TRUE
AC073343.1	FALSE	FALSE	FALSE	FALSE	FALSE	TRUE
AC079612.1	FALSE	FALSE	FALSE	TRUE	FALSE	FALSE
AC104809.3	FALSE	FALSE	TRUE	FALSE	FALSE	FALSE
AC138647.1	FALSE	FALSE	FALSE	FALSE	FALSE	TRUE
ACACB	TRUE	TRUE	TRUE	FALSE	FALSE	FALSE
ACAD11	TRUE	TRUE	FALSE	TRUE	FALSE	FALSE
ACADL	TRUE	TRUE	FALSE	FALSE	FALSE	FALSE
ACADSB	FALSE	TRUE	FALSE	FALSE	FALSE	FALSE
ACBD7	TRUE	FALSE	TRUE	FALSE	FALSE	FALSE
ACCSL	FALSE	TRUE	FALSE	FALSE	FALSE	FALSE
ACIN1	FALSE	FALSE	FALSE	FALSE	FALSE	TRUE
ACKR2	FALSE	FALSE	FALSE	TRUE	TRUE	TRUE
ACOT11	FALSE	TRUE	FALSE	FALSE	FALSE	FALSE
ACOT13	TRUE	FALSE	FALSE	FALSE	FALSE	FALSE
ACOT6	FALSE	TRUE	FALSE	FALSE	FALSE	FALSE
ACOT8	TRUE	TRUE	FALSE	TRUE	TRUE	FALSE
ACOX2	FALSE	TRUE	FALSE	TRUE	TRUE	FALSE
ACOX3	TRUE	FALSE	FALSE	FALSE	FALSE	FALSE
ACOXL	TRUE	TRUE	TRUE	TRUE	FALSE	FALSE
ACPL2	FALSE	FALSE	FALSE	TRUE	FALSE	FALSE
ACSBG2	TRUE	FALSE	TRUE	FALSE	FALSE	FALSE
ACSF3	TRUE	TRUE	TRUE	FALSE	FALSE	FALSE
ACSL6	FALSE	FALSE	FALSE	TRUE	FALSE	FALSE
ACSM1	TRUE	FALSE	TRUE	FALSE	FALSE	FALSE
ACSM2A	TRUE	TRUE	TRUE	FALSE	FALSE	FALSE
ACSM2B	TRUE	FALSE	FALSE	FALSE	FALSE	FALSE
ACSM3	TRUE	TRUE	FALSE	TRUE	FALSE	TRUE
ACSM4	TRUE	FALSE	TRUE	TRUE	TRUE	FALSE
ACTR3C	TRUE	FALSE	FALSE	FALSE	FALSE	FALSE
ACYP2	FALSE	FALSE	FALSE	TRUE	FALSE	FALSE
ADAL	FALSE	TRUE	FALSE	FALSE	FALSE	FALSE
ADAM2	TRUE	TRUE	FALSE	FALSE	FALSE	TRUE
ADAM20	TRUE	TRUE	TRUE	TRUE	TRUE	FALSE
ADAM32	FALSE	TRUE	FALSE	FALSE	FALSE	FALSE
ADAM33	FALSE	FALSE	FALSE	TRUE	FALSE	TRUE
ADAM8	TRUE	FALSE	TRUE	FALSE	FALSE	FALSE
ADAM9	FALSE	FALSE	TRUE	FALSE	FALSE	FALSE
ADAMTS1	FALSE	FALSE	FALSE	TRUE	FALSE	FALSE
ADAMTS17	TRUE	FALSE	TRUE	FALSE	FALSE	FALSE
ADAMTS8	TRUE	FALSE	FALSE	FALSE	FALSE	TRUE
ADAMTSL3	FALSE	TRUE	FALSE	FALSE	FALSE	FALSE
ADAMTSL4	FALSE	TRUE	FALSE	FALSE	FALSE	FALSE
ADAP2	TRUE	FALSE	FALSE	FALSE	FALSE	FALSE
ADCK1	FALSE	TRUE	FALSE	FALSE	FALSE	FALSE
ADCK2	TRUE	TRUE	FALSE	TRUE	TRUE	FALSE
ADCY10	FALSE	FALSE	FALSE	TRUE	TRUE	TRUE
ADHFE1	TRUE	FALSE	FALSE	FALSE	FALSE	FALSE
ADIG	FALSE	FALSE	FALSE	FALSE	FALSE	TRUE
ADORA3	FALSE	TRUE	FALSE	FALSE	FALSE	TRUE
ADPRH	TRUE	FALSE	FALSE	FALSE	FALSE	FALSE
ADPRHL1	TRUE	FALSE	TRUE	FALSE	FALSE	TRUE
ADRA1A	FALSE	TRUE	FALSE	FALSE	FALSE	FALSE
ADRA2B	FALSE	FALSE	TRUE	FALSE	FALSE	FALSE
ADSSL1	TRUE	FALSE	FALSE	FALSE	FALSE	FALSE
AEBP1	FALSE	TRUE	FALSE	FALSE	FALSE	TRUE
AFF3	FALSE	FALSE	TRUE	FALSE	FALSE	FALSE
AFM	FALSE	TRUE	FALSE	FALSE	FALSE	FALSE
AFMID	FALSE	TRUE	FALSE	FALSE	FALSE	FALSE
AFP	FALSE	TRUE	FALSE	TRUE	TRUE	TRUE
AGAP11	FALSE	TRUE	FALSE	FALSE	FALSE	FALSE
AGAP6	TRUE	FALSE	TRUE	FALSE	FALSE	FALSE
AGBL1	TRUE	TRUE	TRUE	TRUE	TRUE	FALSE
AGBL2	TRUE	TRUE	TRUE	FALSE	FALSE	FALSE
AGER	FALSE	FALSE	FALSE	FALSE	FALSE	TRUE
AGL	FALSE	FALSE	FALSE	TRUE	FALSE	FALSE
AGMO	TRUE	TRUE	FALSE	TRUE	TRUE	FALSE
AGPAT9	FALSE	TRUE	FALSE	FALSE	FALSE	TRUE
AGR3	FALSE	TRUE	FALSE	FALSE	FALSE	TRUE
AGXT2	FALSE	FALSE	FALSE	TRUE	FALSE	FALSE
AHCTF1	TRUE	TRUE	FALSE	FALSE	FALSE	FALSE
AHI1	FALSE	TRUE	FALSE	FALSE	FALSE	TRUE
AHNAK2	TRUE	FALSE	TRUE	FALSE	FALSE	FALSE
AHSA2	TRUE	FALSE	FALSE	FALSE	FALSE	FALSE
AIF1	TRUE	FALSE	TRUE	FALSE	FALSE	TRUE
AIM1	TRUE	TRUE	FALSE	FALSE	FALSE	FALSE
AIM2	TRUE	FALSE	FALSE	FALSE	FALSE	FALSE
AIMP2	TRUE	FALSE	FALSE	FALSE	FALSE	FALSE
AIRE	FALSE	TRUE	FALSE	TRUE	TRUE	FALSE
AK8	FALSE	TRUE	FALSE	FALSE	FALSE	FALSE
AKAP1	TRUE	FALSE	FALSE	FALSE	FALSE	FALSE
AKAP3	TRUE	FALSE	FALSE	TRUE	FALSE	FALSE
AKNA	FALSE	FALSE	FALSE	TRUE	TRUE	FALSE
AKNAD1	TRUE	FALSE	FALSE	FALSE	FALSE	TRUE
AKR1A1	FALSE	TRUE	FALSE	TRUE	TRUE	FALSE
AKR1B10	FALSE	FALSE	TRUE	FALSE	FALSE	TRUE
AKR1B15	FALSE	FALSE	TRUE	FALSE	FALSE	FALSE
AKR1C1	TRUE	FALSE	FALSE	FALSE	FALSE	FALSE
AKR1C3	TRUE	TRUE	TRUE	FALSE	FALSE	FALSE
AKR1D1	FALSE	FALSE	FALSE	FALSE	FALSE	TRUE
AKR1E2	TRUE	FALSE	TRUE	TRUE	FALSE	TRUE
AL133373.1	FALSE	FALSE	FALSE	TRUE	TRUE	FALSE
AL391152.1	FALSE	FALSE	FALSE	TRUE	FALSE	FALSE
AL590822.1	FALSE	FALSE	TRUE	FALSE	FALSE	FALSE
ALDH16A1	FALSE	FALSE	TRUE	FALSE	FALSE	FALSE
ALDH1A1	TRUE	FALSE	FALSE	FALSE	FALSE	FALSE
ALDH1B1	TRUE	TRUE	TRUE	TRUE	TRUE	FALSE
ALDH1L1	TRUE	FALSE	FALSE	FALSE	FALSE	FALSE
ALDH1L2	TRUE	FALSE	TRUE	FALSE	FALSE	TRUE
ALDH2	TRUE	TRUE	FALSE	FALSE	FALSE	FALSE
ALDH3B1	FALSE	FALSE	FALSE	TRUE	TRUE	FALSE
ALDH3B2	FALSE	FALSE	FALSE	TRUE	TRUE	FALSE
ALDH6A1	FALSE	FALSE	FALSE	FALSE	FALSE	TRUE
ALDH7A1	FALSE	FALSE	FALSE	TRUE	TRUE	FALSE
ALDH9A1	FALSE	TRUE	FALSE	FALSE	FALSE	FALSE
ALG10B	TRUE	FALSE	FALSE	FALSE	FALSE	FALSE
ALG12	TRUE	FALSE	FALSE	FALSE	FALSE	FALSE
ALK	FALSE	FALSE	FALSE	FALSE	FALSE	TRUE
ALKBH3	FALSE	FALSE	FALSE	TRUE	TRUE	FALSE
ALLC	TRUE	FALSE	FALSE	FALSE	FALSE	FALSE
ALOX15	TRUE	TRUE	FALSE	FALSE	FALSE	FALSE
ALOX15B	FALSE	FALSE	FALSE	TRUE	TRUE	FALSE
ALPK1	TRUE	FALSE	FALSE	FALSE	FALSE	TRUE
ALPK2	FALSE	FALSE	FALSE	TRUE	TRUE	FALSE
ALPK3	FALSE	FALSE	FALSE	TRUE	TRUE	TRUE
ALS2CL	TRUE	TRUE	FALSE	FALSE	FALSE	FALSE
ALS2CR11	TRUE	FALSE	FALSE	TRUE	TRUE	TRUE
ALS2CR12	FALSE	FALSE	FALSE	FALSE	FALSE	TRUE
AMDHD2,CEMP1	FALSE	TRUE	FALSE	FALSE	FALSE	FALSE
AMICA1	FALSE	FALSE	FALSE	TRUE	TRUE	FALSE
AMPD1	FALSE	FALSE	TRUE	TRUE	FALSE	FALSE
AMPD3	FALSE	TRUE	FALSE	FALSE	FALSE	FALSE
AMY1A	TRUE	FALSE	FALSE	FALSE	FALSE	FALSE
AMZ1	FALSE	FALSE	FALSE	TRUE	TRUE	FALSE
AMZ2	TRUE	TRUE	FALSE	TRUE	TRUE	FALSE
ANGEL1	FALSE	FALSE	FALSE	FALSE	FALSE	TRUE
ANGEL2	FALSE	FALSE	FALSE	TRUE	TRUE	FALSE
ANGPTL5	TRUE	FALSE	TRUE	FALSE	FALSE	FALSE
ANGPTL6	FALSE	TRUE	FALSE	FALSE	FALSE	TRUE
ANGPTL7	FALSE	TRUE	FALSE	FALSE	FALSE	FALSE
ANKAR	TRUE	TRUE	FALSE	TRUE	TRUE	FALSE
ANKDD1B	FALSE	FALSE	TRUE	TRUE	FALSE	TRUE
ANKHD1	TRUE	FALSE	FALSE	FALSE	FALSE	FALSE
ANKHD1-EIF4EBP3	TRUE	FALSE	FALSE	FALSE	FALSE	FALSE
ANKK1	TRUE	FALSE	FALSE	FALSE	FALSE	TRUE
ANKLE1	FALSE	FALSE	FALSE	FALSE	FALSE	TRUE
ANKMY1	TRUE	FALSE	FALSE	TRUE	FALSE	FALSE
ANKRD17	FALSE	FALSE	FALSE	TRUE	TRUE	FALSE
ANKRD22	TRUE	FALSE	TRUE	FALSE	FALSE	FALSE
ANKRD27	FALSE	TRUE	TRUE	FALSE	FALSE	FALSE
ANKRD30A	TRUE	TRUE	TRUE	TRUE	TRUE	TRUE
ANKRD30B	FALSE	FALSE	TRUE	FALSE	FALSE	TRUE
ANKRD31	FALSE	FALSE	TRUE	FALSE	FALSE	TRUE
ANKRD33	FALSE	FALSE	TRUE	FALSE	FALSE	TRUE
ANKRD35	TRUE	FALSE	FALSE	TRUE	TRUE	FALSE
ANKRD36	FALSE	FALSE	TRUE	FALSE	FALSE	FALSE
ANKRD42	FALSE	TRUE	FALSE	FALSE	FALSE	FALSE
ANKRD50	FALSE	TRUE	FALSE	FALSE	FALSE	FALSE
ANKRD53	TRUE	FALSE	FALSE	FALSE	FALSE	FALSE
ANLN	FALSE	TRUE	FALSE	FALSE	FALSE	FALSE
ANO2	FALSE	TRUE	FALSE	FALSE	FALSE	FALSE
ANO5	TRUE	TRUE	FALSE	FALSE	FALSE	FALSE
ANO6	TRUE	TRUE	FALSE	TRUE	TRUE	FALSE
ANO7	TRUE	TRUE	FALSE	TRUE	TRUE	FALSE
ANP32E	TRUE	FALSE	FALSE	FALSE	FALSE	FALSE
ANXA2	FALSE	FALSE	TRUE	FALSE	FALSE	FALSE
ANXA4	FALSE	FALSE	FALSE	FALSE	FALSE	TRUE
ANXA5	TRUE	FALSE	TRUE	FALSE	FALSE	FALSE
AOAH	TRUE	TRUE	FALSE	FALSE	FALSE	FALSE
AOC2	TRUE	TRUE	FALSE	FALSE	FALSE	FALSE
AOC3	TRUE	FALSE	FALSE	FALSE	FALSE	FALSE
AOX1	FALSE	FALSE	TRUE	TRUE	TRUE	FALSE
AP000350.10	TRUE	FALSE	FALSE	FALSE	FALSE	FALSE
AP001024.2	FALSE	FALSE	FALSE	FALSE	FALSE	TRUE
AP1G2	TRUE	TRUE	FALSE	TRUE	TRUE	TRUE
AP1M2	FALSE	TRUE	FALSE	FALSE	FALSE	FALSE
APBA3	FALSE	FALSE	FALSE	FALSE	FALSE	TRUE
APCDD1L	FALSE	FALSE	FALSE	FALSE	FALSE	TRUE
APH1A	TRUE	FALSE	FALSE	FALSE	FALSE	FALSE
APIP	TRUE	TRUE	TRUE	FALSE	FALSE	FALSE
APLF	FALSE	TRUE	TRUE	FALSE	FALSE	FALSE
APLP2	FALSE	TRUE	FALSE	FALSE	FALSE	FALSE
APOB	FALSE	FALSE	FALSE	TRUE	TRUE	FALSE
APOBEC1	TRUE	TRUE	TRUE	FALSE	FALSE	FALSE
APOBEC3A	TRUE	FALSE	FALSE	FALSE	FALSE	FALSE
APOBEC3B	TRUE	FALSE	TRUE	FALSE	FALSE	FALSE
APOBEC3G	TRUE	FALSE	FALSE	FALSE	FALSE	TRUE
APOBEC3H	TRUE	FALSE	FALSE	FALSE	FALSE	FALSE
APOC3	FALSE	TRUE	TRUE	FALSE	FALSE	FALSE
APOH	FALSE	TRUE	FALSE	FALSE	FALSE	FALSE
APOL1	TRUE	FALSE	FALSE	FALSE	FALSE	FALSE
APOL3	TRUE	FALSE	FALSE	FALSE	FALSE	TRUE
APOL4	FALSE	FALSE	FALSE	TRUE	FALSE	FALSE
APPL2	FALSE	TRUE	TRUE	FALSE	FALSE	FALSE
AQP12A	FALSE	FALSE	TRUE	FALSE	FALSE	FALSE
AQP8	FALSE	TRUE	FALSE	FALSE	FALSE	FALSE
AQPEP	TRUE	FALSE	TRUE	FALSE	FALSE	FALSE
ARAP1	TRUE	FALSE	FALSE	FALSE	FALSE	FALSE
ARAP2	TRUE	FALSE	FALSE	FALSE	FALSE	FALSE
ARGFX	FALSE	FALSE	TRUE	FALSE	FALSE	TRUE
ARHGAP11B	TRUE	FALSE	TRUE	FALSE	FALSE	FALSE
ARHGAP19	TRUE	FALSE	TRUE	FALSE	FALSE	FALSE
ARHGAP19-SLIT1	TRUE	FALSE	FALSE	FALSE	FALSE	FALSE
ARHGAP40	FALSE	TRUE	FALSE	FALSE	FALSE	FALSE
ARHGEF26	FALSE	FALSE	FALSE	FALSE	FALSE	TRUE
ARHGEF37	TRUE	TRUE	FALSE	TRUE	TRUE	FALSE
ARHGEF38	FALSE	FALSE	FALSE	TRUE	TRUE	TRUE
ARHGEF39	FALSE	TRUE	FALSE	FALSE	FALSE	FALSE
ARHGEF5	FALSE	FALSE	FALSE	TRUE	TRUE	FALSE
ARID3A	TRUE	FALSE	TRUE	FALSE	FALSE	FALSE
ARID4A	TRUE	TRUE	TRUE	FALSE	FALSE	TRUE
ARID4B	FALSE	TRUE	FALSE	FALSE	FALSE	FALSE
ARL11	TRUE	TRUE	FALSE	TRUE	TRUE	FALSE
ARL5A	FALSE	FALSE	FALSE	TRUE	TRUE	FALSE
ARMC2	FALSE	FALSE	FALSE	TRUE	FALSE	FALSE
ARMC4	FALSE	FALSE	FALSE	FALSE	FALSE	TRUE
ARMC5	TRUE	FALSE	FALSE	FALSE	FALSE	FALSE
ARMS2	FALSE	FALSE	FALSE	TRUE	FALSE	FALSE
ARNTL2	TRUE	FALSE	TRUE	FALSE	FALSE	FALSE
ART3	FALSE	FALSE	TRUE	FALSE	FALSE	TRUE
ART4	FALSE	FALSE	FALSE	FALSE	FALSE	TRUE
ART5	TRUE	FALSE	FALSE	FALSE	FALSE	FALSE
ASAH2	FALSE	TRUE	FALSE	FALSE	FALSE	FALSE
ASAH2C	TRUE	FALSE	TRUE	FALSE	FALSE	FALSE
ASB13	FALSE	FALSE	FALSE	TRUE	TRUE	FALSE
ASB15	TRUE	FALSE	TRUE	TRUE	TRUE	FALSE
ASB16	FALSE	FALSE	TRUE	FALSE	FALSE	TRUE
ASB17	TRUE	FALSE	TRUE	FALSE	FALSE	FALSE
ASB4	FALSE	TRUE	TRUE	FALSE	FALSE	FALSE
ASB6	FALSE	TRUE	FALSE	TRUE	TRUE	FALSE
ASB8	TRUE	FALSE	TRUE	FALSE	FALSE	FALSE
ASCC1	FALSE	TRUE	FALSE	TRUE	FALSE	FALSE
ASCL3	FALSE	FALSE	FALSE	TRUE	TRUE	FALSE
ASGR2	FALSE	FALSE	TRUE	FALSE	FALSE	FALSE
ASIC3	FALSE	TRUE	FALSE	FALSE	FALSE	FALSE
ASIC5	FALSE	FALSE	FALSE	FALSE	FALSE	TRUE
ASMTL	TRUE	FALSE	FALSE	FALSE	FALSE	FALSE
ASPG	FALSE	FALSE	FALSE	TRUE	TRUE	FALSE
ASPH	FALSE	TRUE	FALSE	FALSE	FALSE	FALSE
ASPM	TRUE	FALSE	FALSE	TRUE	TRUE	FALSE
ASPN	FALSE	FALSE	FALSE	FALSE	FALSE	TRUE
ASPSCR1	TRUE	TRUE	TRUE	TRUE	TRUE	TRUE
ASTE1	TRUE	FALSE	TRUE	TRUE	TRUE	FALSE
ASTL	TRUE	FALSE	TRUE	FALSE	FALSE	FALSE
ATAD3C	TRUE	FALSE	FALSE	FALSE	FALSE	FALSE
ATF5	FALSE	FALSE	FALSE	FALSE	FALSE	TRUE
ATG2B	FALSE	FALSE	FALSE	FALSE	FALSE	TRUE
ATG4C	TRUE	TRUE	FALSE	TRUE	TRUE	FALSE
ATMIN	FALSE	FALSE	FALSE	FALSE	FALSE	TRUE
ATP10B	TRUE	FALSE	FALSE	TRUE	TRUE	FALSE
ATP11A	TRUE	FALSE	FALSE	FALSE	FALSE	FALSE
ATP12A	TRUE	FALSE	TRUE	TRUE	TRUE	TRUE
ATP13A5	TRUE	FALSE	TRUE	TRUE	FALSE	FALSE
ATP1A4	FALSE	TRUE	FALSE	FALSE	FALSE	FALSE
ATP2C2	TRUE	TRUE	TRUE	TRUE	TRUE	TRUE
ATP4A	FALSE	FALSE	TRUE	FALSE	FALSE	FALSE
ATP5S	TRUE	FALSE	FALSE	FALSE	FALSE	FALSE
ATP6AP1L	TRUE	FALSE	FALSE	FALSE	FALSE	FALSE
ATP7B	FALSE	TRUE	FALSE	TRUE	TRUE	FALSE
ATP8A1	FALSE	TRUE	FALSE	FALSE	FALSE	FALSE
ATP8B3	TRUE	TRUE	FALSE	TRUE	TRUE	TRUE
ATR	TRUE	FALSE	FALSE	FALSE	FALSE	TRUE
ATRN	TRUE	FALSE	TRUE	FALSE	FALSE	TRUE
ATXN2	FALSE	FALSE	TRUE	FALSE	FALSE	FALSE
ATXN3	TRUE	FALSE	FALSE	FALSE	FALSE	FALSE
AUNIP	FALSE	TRUE	FALSE	TRUE	TRUE	FALSE
AURKC	FALSE	TRUE	FALSE	TRUE	TRUE	FALSE
AVIL	FALSE	FALSE	FALSE	FALSE	FALSE	TRUE
AVPI1	FALSE	FALSE	FALSE	TRUE	FALSE	TRUE
AXDND1	FALSE	FALSE	FALSE	FALSE	FALSE	TRUE
AZI1	FALSE	FALSE	FALSE	TRUE	TRUE	FALSE
AZU1	TRUE	TRUE	FALSE	TRUE	FALSE	FALSE
B3GNT6	FALSE	FALSE	FALSE	TRUE	FALSE	FALSE
B4GALNT2	TRUE	FALSE	FALSE	FALSE	FALSE	FALSE
B4GALNT3	FALSE	FALSE	FALSE	TRUE	FALSE	FALSE
BAG1	FALSE	FALSE	FALSE	FALSE	FALSE	TRUE
BAIAP2L2	TRUE	FALSE	FALSE	FALSE	FALSE	FALSE
BBOX1	FALSE	FALSE	FALSE	FALSE	FALSE	TRUE
BCAM	TRUE	FALSE	FALSE	FALSE	FALSE	FALSE
BCAR1	FALSE	FALSE	FALSE	TRUE	TRUE	FALSE
BCAS1	FALSE	TRUE	FALSE	FALSE	FALSE	FALSE
BCL2L14	FALSE	FALSE	TRUE	FALSE	FALSE	FALSE
BCMO1	FALSE	FALSE	TRUE	FALSE	FALSE	TRUE
BCO2	FALSE	FALSE	FALSE	FALSE	FALSE	TRUE
BCR	FALSE	FALSE	FALSE	FALSE	FALSE	TRUE
BDH1	TRUE	FALSE	FALSE	FALSE	FALSE	FALSE
BDKRB1	TRUE	TRUE	TRUE	TRUE	TRUE	FALSE
BDKRB2	TRUE	FALSE	TRUE	FALSE	FALSE	TRUE
BDNF	FALSE	FALSE	TRUE	FALSE	FALSE	TRUE
BEGAIN	FALSE	FALSE	FALSE	TRUE	FALSE	FALSE
BFSP1	FALSE	TRUE	FALSE	FALSE	FALSE	FALSE
BHMT2	FALSE	FALSE	FALSE	FALSE	FALSE	TRUE
BID	TRUE	FALSE	FALSE	TRUE	FALSE	FALSE
BIN3	TRUE	FALSE	FALSE	FALSE	FALSE	FALSE
BIRC5	FALSE	FALSE	FALSE	TRUE	TRUE	FALSE
BIRC8	FALSE	FALSE	TRUE	FALSE	FALSE	FALSE
BLACE	FALSE	FALSE	FALSE	FALSE	FALSE	TRUE
BLM	FALSE	FALSE	TRUE	TRUE	TRUE	FALSE
BLOC1S5	TRUE	FALSE	FALSE	FALSE	FALSE	FALSE
BLVRB	FALSE	FALSE	TRUE	FALSE	FALSE	FALSE
BLZF1	FALSE	TRUE	TRUE	TRUE	TRUE	FALSE
BMP1	TRUE	FALSE	FALSE	FALSE	FALSE	FALSE
BOLL	TRUE	FALSE	FALSE	FALSE	FALSE	FALSE
BORA	FALSE	TRUE	FALSE	TRUE	TRUE	FALSE
BPHL	TRUE	FALSE	TRUE	FALSE	FALSE	FALSE
BPIFA3	TRUE	FALSE	FALSE	TRUE	TRUE	FALSE
BPIFB3	TRUE	FALSE	TRUE	FALSE	FALSE	TRUE
BPIFB4	FALSE	FALSE	TRUE	FALSE	FALSE	FALSE
BPIFB6	TRUE	FALSE	FALSE	FALSE	FALSE	FALSE
BRCA2	FALSE	FALSE	FALSE	TRUE	TRUE	FALSE
BRD8	TRUE	FALSE	TRUE	FALSE	FALSE	FALSE
BRE	FALSE	TRUE	FALSE	FALSE	FALSE	FALSE
BRF2	FALSE	TRUE	FALSE	FALSE	FALSE	FALSE
BRICD5	TRUE	FALSE	TRUE	FALSE	FALSE	FALSE
BROX	TRUE	FALSE	TRUE	FALSE	FALSE	TRUE
BRPF3	TRUE	FALSE	FALSE	FALSE	FALSE	FALSE
BTN2A1	TRUE	TRUE	TRUE	FALSE	FALSE	FALSE
BTN2A2	FALSE	FALSE	TRUE	FALSE	FALSE	FALSE
BTN3A2	TRUE	FALSE	FALSE	TRUE	FALSE	FALSE
BTN3A3	TRUE	FALSE	TRUE	FALSE	FALSE	TRUE
BTNL2	TRUE	FALSE	FALSE	TRUE	TRUE	FALSE
BTNL3	TRUE	FALSE	FALSE	FALSE	FALSE	FALSE
BTNL8	TRUE	TRUE	FALSE	FALSE	FALSE	FALSE
BTNL9	TRUE	TRUE	TRUE	TRUE	FALSE	FALSE
C10orf113	FALSE	FALSE	FALSE	TRUE	FALSE	FALSE
C10orf115	FALSE	FALSE	FALSE	FALSE	FALSE	TRUE
C10orf128	FALSE	TRUE	TRUE	TRUE	TRUE	FALSE
C10orf131	FALSE	FALSE	TRUE	FALSE	FALSE	FALSE
C10orf53	TRUE	TRUE	TRUE	TRUE	TRUE	FALSE
C10orf68	FALSE	TRUE	FALSE	TRUE	FALSE	FALSE
C10orf90	FALSE	FALSE	TRUE	FALSE	FALSE	TRUE
C11orf16	FALSE	FALSE	FALSE	TRUE	TRUE	FALSE
C11orf21	FALSE	TRUE	FALSE	FALSE	FALSE	FALSE
C11orf35	FALSE	FALSE	TRUE	FALSE	FALSE	TRUE
C11orf40	TRUE	FALSE	FALSE	TRUE	FALSE	FALSE
C11orf49	FALSE	FALSE	FALSE	FALSE	FALSE	TRUE
C11orf63	TRUE	FALSE	FALSE	FALSE	FALSE	FALSE
C11orf65	FALSE	FALSE	FALSE	TRUE	TRUE	FALSE
C11orf72	FALSE	FALSE	FALSE	TRUE	TRUE	FALSE
C11orf85	FALSE	TRUE	FALSE	FALSE	FALSE	FALSE
C11orf96	FALSE	TRUE	FALSE	FALSE	FALSE	FALSE
C12orf29	FALSE	FALSE	FALSE	FALSE	FALSE	TRUE
C12orf36	FALSE	FALSE	FALSE	FALSE	FALSE	TRUE
C12orf42	FALSE	FALSE	FALSE	TRUE	TRUE	FALSE
C12orf54	FALSE	FALSE	FALSE	TRUE	TRUE	FALSE
C12orf55	FALSE	FALSE	TRUE	FALSE	FALSE	FALSE
C12orf56	FALSE	FALSE	TRUE	TRUE	TRUE	FALSE
C12orf57	FALSE	FALSE	FALSE	FALSE	FALSE	TRUE
C12orf60	TRUE	FALSE	FALSE	FALSE	FALSE	FALSE
C12orf73	FALSE	TRUE	FALSE	TRUE	TRUE	FALSE
C12orf74	FALSE	FALSE	FALSE	FALSE	FALSE	TRUE
C14orf105	FALSE	FALSE	FALSE	TRUE	FALSE	FALSE
C14orf159	FALSE	FALSE	FALSE	TRUE	FALSE	FALSE
C14orf166B	FALSE	TRUE	FALSE	TRUE	FALSE	FALSE
C14orf37	FALSE	TRUE	FALSE	FALSE	FALSE	FALSE
C14orf93	FALSE	TRUE	FALSE	FALSE	FALSE	FALSE
C15orf32	FALSE	FALSE	TRUE	FALSE	FALSE	FALSE
C15orf38,C15orf38-AP3S2	FALSE	TRUE	FALSE	FALSE	FALSE	FALSE
C15orf48	FALSE	FALSE	FALSE	FALSE	FALSE	TRUE
C15orf52	FALSE	FALSE	FALSE	FALSE	FALSE	TRUE
C15orf56	FALSE	TRUE	FALSE	FALSE	FALSE	FALSE
C15orf57	TRUE	FALSE	FALSE	TRUE	FALSE	FALSE
C16orf52	FALSE	FALSE	FALSE	TRUE	FALSE	FALSE
C16orf62	TRUE	FALSE	FALSE	FALSE	FALSE	FALSE
C16orf86	TRUE	FALSE	TRUE	FALSE	FALSE	TRUE
C16orf89	FALSE	FALSE	FALSE	FALSE	FALSE	TRUE
C16orf90	FALSE	FALSE	FALSE	FALSE	FALSE	TRUE
C16orf93	TRUE	TRUE	FALSE	FALSE	FALSE	FALSE
C17orf103	FALSE	FALSE	FALSE	TRUE	TRUE	FALSE
C17orf107	FALSE	TRUE	FALSE	FALSE	FALSE	FALSE
C17orf50	FALSE	FALSE	TRUE	FALSE	FALSE	FALSE
C17orf58	FALSE	TRUE	FALSE	FALSE	FALSE	FALSE
C17orf62	FALSE	TRUE	FALSE	FALSE	FALSE	FALSE
C17orf66	FALSE	TRUE	FALSE	TRUE	TRUE	FALSE
C17orf72	FALSE	TRUE	TRUE	FALSE	FALSE	FALSE
C17orf74	FALSE	FALSE	TRUE	FALSE	FALSE	FALSE
C17orf77	TRUE	TRUE	FALSE	TRUE	FALSE	FALSE
C17orf80	TRUE	TRUE	FALSE	TRUE	TRUE	FALSE
C18orf21	TRUE	FALSE	FALSE	FALSE	FALSE	FALSE
C18orf56	FALSE	FALSE	FALSE	TRUE	FALSE	FALSE
C18orf63	FALSE	FALSE	FALSE	FALSE	FALSE	TRUE
C19orf10	TRUE	FALSE	FALSE	FALSE	FALSE	FALSE
C19orf25	FALSE	TRUE	FALSE	TRUE	TRUE	FALSE
C19orf26	FALSE	TRUE	FALSE	FALSE	FALSE	FALSE
C19orf35	FALSE	FALSE	TRUE	FALSE	FALSE	FALSE
C19orf44	FALSE	TRUE	FALSE	FALSE	FALSE	FALSE
C19orf45	FALSE	FALSE	TRUE	FALSE	FALSE	FALSE
C19orf59	FALSE	FALSE	FALSE	TRUE	TRUE	FALSE
C19orf71	FALSE	TRUE	TRUE	TRUE	TRUE	FALSE
C1QTNF3	FALSE	FALSE	FALSE	FALSE	FALSE	TRUE
C1QTNF8	TRUE	TRUE	TRUE	FALSE	FALSE	TRUE
C1QTNF9B	TRUE	FALSE	TRUE	FALSE	FALSE	TRUE
C1orf101	FALSE	TRUE	FALSE	FALSE	FALSE	FALSE
C1orf105	TRUE	FALSE	FALSE	TRUE	FALSE	FALSE
C1orf111	FALSE	FALSE	FALSE	FALSE	FALSE	TRUE
C1orf116	FALSE	FALSE	TRUE	TRUE	TRUE	FALSE
C1orf123	TRUE	FALSE	TRUE	FALSE	FALSE	FALSE
C1orf127	TRUE	FALSE	TRUE	TRUE	FALSE	TRUE
C1orf141	TRUE	TRUE	FALSE	TRUE	FALSE	FALSE
C1orf146	FALSE	FALSE	FALSE	FALSE	FALSE	TRUE
C1orf167	FALSE	FALSE	TRUE	FALSE	FALSE	TRUE
C1orf168	FALSE	TRUE	FALSE	FALSE	FALSE	TRUE
C1orf170	FALSE	FALSE	FALSE	FALSE	FALSE	TRUE
C1orf173	FALSE	FALSE	TRUE	FALSE	FALSE	FALSE
C1orf177	TRUE	TRUE	TRUE	TRUE	TRUE	TRUE
C1orf185	FALSE	TRUE	TRUE	TRUE	TRUE	FALSE
C1orf186	TRUE	TRUE	FALSE	FALSE	FALSE	TRUE
C1orf189	FALSE	TRUE	FALSE	TRUE	FALSE	FALSE
C1orf194	TRUE	FALSE	FALSE	FALSE	FALSE	FALSE
C1orf200	FALSE	FALSE	FALSE	TRUE	TRUE	FALSE
C1orf216	TRUE	FALSE	FALSE	FALSE	FALSE	FALSE
C1orf220	FALSE	FALSE	TRUE	FALSE	FALSE	FALSE
C1orf222	FALSE	FALSE	FALSE	TRUE	TRUE	FALSE
C1orf227	FALSE	FALSE	TRUE	FALSE	FALSE	FALSE
C1orf56	TRUE	TRUE	FALSE	TRUE	TRUE	FALSE
C1orf63	TRUE	FALSE	TRUE	FALSE	FALSE	FALSE
C1orf64	FALSE	FALSE	TRUE	FALSE	FALSE	FALSE
C1orf87	TRUE	FALSE	FALSE	FALSE	FALSE	FALSE
C1orf94	FALSE	FALSE	TRUE	FALSE	FALSE	FALSE
C2	FALSE	TRUE	FALSE	TRUE	TRUE	FALSE
C20orf141	TRUE	FALSE	FALSE	FALSE	FALSE	FALSE
C20orf202	FALSE	FALSE	FALSE	TRUE	TRUE	FALSE
C20orf24	FALSE	FALSE	FALSE	FALSE	FALSE	TRUE
C20orf26	TRUE	FALSE	FALSE	FALSE	FALSE	FALSE
C20orf96	TRUE	FALSE	FALSE	TRUE	TRUE	FALSE
C21orf128	FALSE	FALSE	FALSE	FALSE	FALSE	TRUE
C21orf33	TRUE	FALSE	FALSE	FALSE	FALSE	FALSE
C22orf15	TRUE	FALSE	FALSE	FALSE	FALSE	FALSE
C22orf23	TRUE	TRUE	FALSE	FALSE	FALSE	FALSE
C22orf24	TRUE	FALSE	FALSE	FALSE	FALSE	FALSE
C22orf34	FALSE	FALSE	FALSE	FALSE	FALSE	TRUE
C22orf42	FALSE	FALSE	FALSE	TRUE	TRUE	FALSE
C2CD3	FALSE	TRUE	FALSE	FALSE	FALSE	FALSE
C2CD4B	FALSE	FALSE	TRUE	FALSE	FALSE	FALSE
C2orf40	TRUE	FALSE	FALSE	FALSE	FALSE	FALSE
C2orf43	FALSE	FALSE	TRUE	FALSE	FALSE	FALSE
C2orf47	TRUE	FALSE	FALSE	FALSE	FALSE	FALSE
C2orf49	FALSE	FALSE	FALSE	TRUE	FALSE	FALSE
C2orf53	FALSE	FALSE	FALSE	TRUE	TRUE	FALSE
C2orf76	FALSE	TRUE	FALSE	FALSE	FALSE	FALSE
C2orf83	FALSE	FALSE	FALSE	TRUE	FALSE	FALSE
C3orf14	TRUE	FALSE	FALSE	FALSE	FALSE	FALSE
C3orf20	FALSE	TRUE	FALSE	FALSE	FALSE	FALSE
C3orf27	TRUE	FALSE	TRUE	FALSE	FALSE	FALSE
C3orf33	TRUE	FALSE	FALSE	FALSE	FALSE	FALSE
C3orf36	FALSE	TRUE	FALSE	FALSE	FALSE	FALSE
C3orf43	FALSE	TRUE	FALSE	FALSE	FALSE	FALSE
C3orf49	FALSE	FALSE	FALSE	FALSE	FALSE	TRUE
C3orf52	FALSE	TRUE	TRUE	FALSE	FALSE	TRUE
C3orf62	TRUE	FALSE	FALSE	FALSE	FALSE	TRUE
C3orf65	TRUE	FALSE	FALSE	FALSE	FALSE	FALSE
C3orf72	FALSE	TRUE	FALSE	TRUE	FALSE	FALSE
C3orf79	FALSE	TRUE	FALSE	FALSE	FALSE	FALSE
C3orf84	FALSE	TRUE	FALSE	FALSE	FALSE	FALSE
C4A	TRUE	FALSE	FALSE	FALSE	FALSE	FALSE
C4orf21	FALSE	TRUE	TRUE	TRUE	TRUE	TRUE
C4orf22	TRUE	FALSE	FALSE	FALSE	FALSE	FALSE
C4orf29	TRUE	FALSE	FALSE	FALSE	FALSE	FALSE
C4orf33	TRUE	FALSE	FALSE	FALSE	FALSE	FALSE
C4orf46	TRUE	FALSE	FALSE	FALSE	FALSE	FALSE
C4orf47	FALSE	TRUE	TRUE	FALSE	FALSE	TRUE
C4orf50	TRUE	FALSE	TRUE	FALSE	FALSE	FALSE
C4orf51	TRUE	FALSE	FALSE	FALSE	FALSE	FALSE
C5AR2	FALSE	FALSE	TRUE	FALSE	FALSE	FALSE
C5orf27	FALSE	FALSE	FALSE	TRUE	FALSE	FALSE
C5orf28	FALSE	FALSE	TRUE	FALSE	FALSE	FALSE
C5orf34	FALSE	FALSE	FALSE	FALSE	FALSE	TRUE
C5orf45	TRUE	TRUE	TRUE	TRUE	TRUE	TRUE
C5orf49	TRUE	FALSE	FALSE	FALSE	FALSE	FALSE
C5orf52	FALSE	FALSE	FALSE	TRUE	TRUE	FALSE
C5orf54	TRUE	FALSE	FALSE	FALSE	FALSE	FALSE
C5orf66	TRUE	FALSE	TRUE	FALSE	FALSE	FALSE
C6	TRUE	FALSE	FALSE	FALSE	FALSE	FALSE
C6orf118	FALSE	FALSE	TRUE	FALSE	FALSE	FALSE
C6orf123	FALSE	FALSE	FALSE	TRUE	TRUE	FALSE
C6orf132	FALSE	FALSE	TRUE	FALSE	FALSE	FALSE
C6orf163	FALSE	TRUE	FALSE	FALSE	FALSE	FALSE
C6orf164	FALSE	FALSE	TRUE	FALSE	FALSE	FALSE
C6orf203	FALSE	TRUE	FALSE	FALSE	FALSE	FALSE
C6orf222	FALSE	TRUE	TRUE	FALSE	FALSE	TRUE
C6orf25	FALSE	TRUE	FALSE	FALSE	FALSE	FALSE
C6orf52	FALSE	TRUE	FALSE	TRUE	TRUE	FALSE
C6orf57	TRUE	FALSE	TRUE	FALSE	FALSE	FALSE
C6orf70	FALSE	TRUE	FALSE	FALSE	FALSE	FALSE
C7	FALSE	FALSE	FALSE	TRUE	TRUE	FALSE
C7orf34	TRUE	FALSE	FALSE	FALSE	FALSE	FALSE
C7orf50	TRUE	FALSE	FALSE	TRUE	FALSE	TRUE
C7orf63	FALSE	FALSE	TRUE	FALSE	FALSE	FALSE
C8B	FALSE	FALSE	FALSE	TRUE	TRUE	FALSE
C8orf12	FALSE	FALSE	FALSE	FALSE	FALSE	TRUE
C8orf34	FALSE	TRUE	FALSE	TRUE	TRUE	FALSE
C8orf44	FALSE	TRUE	FALSE	FALSE	FALSE	FALSE
C8orf56	FALSE	FALSE	FALSE	FALSE	FALSE	TRUE
C8orf59	FALSE	FALSE	FALSE	TRUE	FALSE	FALSE
C8orf74	FALSE	FALSE	FALSE	TRUE	TRUE	FALSE
C9	TRUE	TRUE	FALSE	TRUE	TRUE	FALSE
C9orf129	TRUE	FALSE	FALSE	FALSE	FALSE	FALSE
C9orf131	TRUE	FALSE	TRUE	FALSE	FALSE	TRUE
C9orf135	TRUE	FALSE	TRUE	FALSE	FALSE	TRUE
C9orf139	TRUE	FALSE	TRUE	FALSE	FALSE	FALSE
C9orf152	TRUE	FALSE	FALSE	FALSE	FALSE	FALSE
C9orf156	FALSE	FALSE	FALSE	TRUE	TRUE	FALSE
C9orf3	TRUE	FALSE	TRUE	FALSE	FALSE	FALSE
C9orf43	TRUE	FALSE	FALSE	TRUE	FALSE	FALSE
C9orf47	TRUE	FALSE	TRUE	FALSE	FALSE	FALSE
C9orf50	FALSE	FALSE	TRUE	FALSE	FALSE	TRUE
C9orf85	FALSE	TRUE	FALSE	FALSE	FALSE	FALSE
CA1	FALSE	FALSE	FALSE	TRUE	FALSE	FALSE
CA13	FALSE	FALSE	FALSE	FALSE	FALSE	TRUE
CABLES1	FALSE	FALSE	FALSE	TRUE	FALSE	FALSE
CABP2	FALSE	FALSE	FALSE	TRUE	TRUE	FALSE
CABP4	FALSE	TRUE	FALSE	FALSE	FALSE	FALSE
CABYR	TRUE	FALSE	FALSE	FALSE	FALSE	FALSE
CACNG5	TRUE	FALSE	FALSE	FALSE	FALSE	FALSE
CAGE1	FALSE	FALSE	FALSE	TRUE	TRUE	FALSE
CALHM1	FALSE	FALSE	FALSE	FALSE	FALSE	TRUE
CALHM2	TRUE	TRUE	FALSE	TRUE	FALSE	TRUE
CALML4	FALSE	FALSE	FALSE	TRUE	TRUE	FALSE
CAMK1	TRUE	FALSE	FALSE	FALSE	FALSE	FALSE
CAMKV	TRUE	FALSE	FALSE	FALSE	FALSE	FALSE
CAMP	FALSE	FALSE	FALSE	FALSE	FALSE	TRUE
CANT1	FALSE	FALSE	FALSE	TRUE	FALSE	FALSE
CAPG	TRUE	TRUE	FALSE	FALSE	FALSE	FALSE
CAPN11	TRUE	FALSE	TRUE	FALSE	FALSE	FALSE
CAPN12	TRUE	FALSE	TRUE	FALSE	FALSE	TRUE
CAPN14	FALSE	FALSE	TRUE	FALSE	FALSE	FALSE
CAPN5	FALSE	TRUE	FALSE	FALSE	FALSE	FALSE
CAPN8	FALSE	FALSE	FALSE	TRUE	FALSE	FALSE
CAPN9	TRUE	TRUE	FALSE	TRUE	TRUE	FALSE
CAPS2	FALSE	TRUE	FALSE	FALSE	FALSE	TRUE
CARD14	FALSE	TRUE	FALSE	FALSE	FALSE	FALSE
CARD17	TRUE	FALSE	FALSE	FALSE	FALSE	FALSE
CARD18	TRUE	FALSE	TRUE	FALSE	FALSE	FALSE
CARD6	TRUE	FALSE	TRUE	TRUE	FALSE	FALSE
CARD8	TRUE	FALSE	TRUE	TRUE	FALSE	FALSE
CARD9	TRUE	FALSE	FALSE	FALSE	FALSE	FALSE
CARKD	FALSE	FALSE	TRUE	FALSE	FALSE	FALSE
CARS2	TRUE	TRUE	FALSE	TRUE	TRUE	FALSE
CASC1	FALSE	FALSE	TRUE	FALSE	FALSE	TRUE
CASC3	FALSE	FALSE	FALSE	TRUE	FALSE	FALSE
CASP12	FALSE	TRUE	FALSE	TRUE	TRUE	FALSE
CASP5	TRUE	FALSE	FALSE	FALSE	FALSE	FALSE
CASQ1	FALSE	FALSE	FALSE	TRUE	TRUE	FALSE
CATSPER2	TRUE	FALSE	FALSE	FALSE	FALSE	FALSE
CBLC	FALSE	TRUE	FALSE	FALSE	FALSE	FALSE
CBX2	TRUE	FALSE	FALSE	FALSE	FALSE	FALSE
CC2D2A	FALSE	FALSE	FALSE	TRUE	FALSE	FALSE
CC2D2B	TRUE	FALSE	TRUE	FALSE	FALSE	FALSE
CCDC105	TRUE	TRUE	FALSE	TRUE	TRUE	FALSE
CCDC110	TRUE	FALSE	TRUE	FALSE	FALSE	FALSE
CCDC121	TRUE	TRUE	FALSE	FALSE	FALSE	FALSE
CCDC125	TRUE	TRUE	TRUE	TRUE	FALSE	TRUE
CCDC129	TRUE	TRUE	TRUE	FALSE	FALSE	FALSE
CCDC13	TRUE	FALSE	TRUE	FALSE	FALSE	FALSE
CCDC132	FALSE	TRUE	FALSE	FALSE	FALSE	FALSE
CCDC138	FALSE	FALSE	TRUE	FALSE	FALSE	TRUE
CCDC140	TRUE	FALSE	FALSE	FALSE	FALSE	FALSE
CCDC141	TRUE	FALSE	TRUE	FALSE	FALSE	TRUE
CCDC142	FALSE	TRUE	FALSE	FALSE	FALSE	FALSE
CCDC144NL	TRUE	FALSE	TRUE	FALSE	FALSE	FALSE
CCDC146	TRUE	TRUE	FALSE	FALSE	FALSE	FALSE
CCDC147	TRUE	FALSE	FALSE	FALSE	FALSE	FALSE
CCDC148	TRUE	FALSE	TRUE	FALSE	FALSE	FALSE
CCDC149	FALSE	FALSE	FALSE	TRUE	FALSE	FALSE
CCDC150	TRUE	FALSE	TRUE	TRUE	FALSE	FALSE
CCDC151	FALSE	FALSE	FALSE	TRUE	TRUE	FALSE
CCDC154	FALSE	TRUE	TRUE	TRUE	TRUE	FALSE
CCDC17	FALSE	TRUE	TRUE	FALSE	FALSE	TRUE
CCDC171	FALSE	TRUE	TRUE	FALSE	FALSE	TRUE
CCDC173	TRUE	FALSE	FALSE	FALSE	FALSE	FALSE
CCDC175	FALSE	TRUE	FALSE	FALSE	FALSE	FALSE
CCDC178	FALSE	TRUE	FALSE	FALSE	FALSE	FALSE
CCDC18	FALSE	FALSE	TRUE	FALSE	FALSE	TRUE
CCDC180	FALSE	FALSE	FALSE	TRUE	TRUE	FALSE
CCDC183	FALSE	FALSE	TRUE	FALSE	FALSE	FALSE
CCDC27	TRUE	FALSE	TRUE	TRUE	TRUE	FALSE
CCDC37	FALSE	TRUE	FALSE	TRUE	TRUE	FALSE
CCDC38	FALSE	TRUE	FALSE	FALSE	FALSE	FALSE
CCDC39	TRUE	TRUE	TRUE	FALSE	FALSE	FALSE
CCDC40	FALSE	FALSE	FALSE	TRUE	TRUE	FALSE
CCDC57	FALSE	FALSE	FALSE	TRUE	FALSE	TRUE
CCDC60	TRUE	FALSE	TRUE	FALSE	FALSE	TRUE
CCDC63	TRUE	TRUE	FALSE	FALSE	FALSE	FALSE
CCDC64B	FALSE	FALSE	TRUE	FALSE	FALSE	FALSE
CCDC66	TRUE	TRUE	TRUE	TRUE	TRUE	FALSE
CCDC7	TRUE	TRUE	TRUE	TRUE	FALSE	TRUE
CCDC73	FALSE	TRUE	FALSE	FALSE	FALSE	FALSE
CCDC74B	TRUE	FALSE	FALSE	FALSE	FALSE	TRUE
CCDC78	FALSE	FALSE	TRUE	FALSE	FALSE	TRUE
CCDC81	TRUE	FALSE	FALSE	TRUE	TRUE	TRUE
CCDC83	TRUE	TRUE	FALSE	FALSE	FALSE	FALSE
CCDC87	FALSE	TRUE	TRUE	FALSE	FALSE	FALSE
CCDC89	FALSE	FALSE	TRUE	FALSE	FALSE	FALSE
CCDC9	FALSE	FALSE	FALSE	TRUE	TRUE	FALSE
CCDC96	FALSE	FALSE	TRUE	FALSE	FALSE	FALSE
CCER1	FALSE	FALSE	TRUE	FALSE	FALSE	FALSE
CCHCR1	TRUE	TRUE	FALSE	TRUE	FALSE	FALSE
CCKAR	TRUE	FALSE	FALSE	FALSE	FALSE	TRUE
CCL26	TRUE	TRUE	FALSE	TRUE	TRUE	FALSE
CCL4	TRUE	FALSE	FALSE	FALSE	FALSE	FALSE
CCNC	FALSE	FALSE	FALSE	FALSE	FALSE	TRUE
CCND3	TRUE	FALSE	FALSE	FALSE	FALSE	FALSE
CCNI2	TRUE	FALSE	FALSE	FALSE	FALSE	FALSE
CCNL2	TRUE	FALSE	FALSE	TRUE	FALSE	FALSE
CCR5	FALSE	TRUE	TRUE	TRUE	TRUE	FALSE
CCS	FALSE	FALSE	TRUE	FALSE	FALSE	FALSE
CCSER2	FALSE	TRUE	FALSE	FALSE	FALSE	FALSE
CCT6B	TRUE	TRUE	TRUE	FALSE	FALSE	FALSE
CCT8	FALSE	FALSE	FALSE	TRUE	TRUE	FALSE
CCT8L2	FALSE	TRUE	FALSE	FALSE	FALSE	FALSE
CD109	TRUE	FALSE	FALSE	FALSE	FALSE	FALSE
CD163L1	FALSE	TRUE	FALSE	FALSE	FALSE	FALSE
CD164	FALSE	FALSE	FALSE	FALSE	FALSE	TRUE
CD177	TRUE	TRUE	FALSE	FALSE	FALSE	TRUE
CD180	TRUE	FALSE	TRUE	FALSE	FALSE	FALSE
CD1B	TRUE	TRUE	FALSE	FALSE	FALSE	FALSE
CD1E	TRUE	FALSE	FALSE	TRUE	TRUE	FALSE
CD200R1L	FALSE	FALSE	FALSE	TRUE	FALSE	FALSE
CD207	FALSE	FALSE	FALSE	FALSE	FALSE	TRUE
CD209	FALSE	FALSE	TRUE	FALSE	FALSE	FALSE
CD22	TRUE	FALSE	FALSE	TRUE	FALSE	FALSE
CD27	FALSE	FALSE	FALSE	FALSE	FALSE	TRUE
CD300LB	FALSE	TRUE	FALSE	FALSE	FALSE	FALSE
CD33	TRUE	TRUE	TRUE	TRUE	FALSE	TRUE
CD36	TRUE	FALSE	TRUE	FALSE	FALSE	FALSE
CD44	FALSE	TRUE	FALSE	FALSE	FALSE	FALSE
CD48	FALSE	TRUE	FALSE	FALSE	FALSE	FALSE
CD5	FALSE	FALSE	TRUE	FALSE	FALSE	FALSE
CD5L	TRUE	TRUE	TRUE	TRUE	TRUE	FALSE
CD68	FALSE	TRUE	FALSE	FALSE	FALSE	FALSE
CD82	FALSE	FALSE	TRUE	FALSE	FALSE	FALSE
CD9	FALSE	TRUE	FALSE	FALSE	FALSE	FALSE
CD96	TRUE	FALSE	FALSE	FALSE	FALSE	FALSE
CDADC1	TRUE	FALSE	FALSE	FALSE	FALSE	TRUE
CDC20B	TRUE	FALSE	TRUE	FALSE	FALSE	TRUE
CDC42EP5	FALSE	FALSE	TRUE	FALSE	FALSE	FALSE
CDC7	TRUE	TRUE	FALSE	FALSE	FALSE	FALSE
CDCA2	FALSE	TRUE	FALSE	FALSE	FALSE	FALSE
CDH13	FALSE	FALSE	FALSE	FALSE	FALSE	TRUE
CDH15	FALSE	FALSE	FALSE	TRUE	FALSE	FALSE
CDH19	TRUE	FALSE	FALSE	FALSE	FALSE	FALSE
CDH2	FALSE	FALSE	FALSE	TRUE	FALSE	FALSE
CDH23	TRUE	FALSE	FALSE	FALSE	FALSE	FALSE
CDH26	FALSE	FALSE	TRUE	FALSE	FALSE	TRUE
CDHR5	TRUE	FALSE	TRUE	FALSE	FALSE	FALSE
CDK11A	TRUE	FALSE	TRUE	FALSE	FALSE	TRUE
CDK12	FALSE	FALSE	TRUE	TRUE	TRUE	FALSE
CDK15	TRUE	FALSE	FALSE	FALSE	FALSE	TRUE
CDK18	TRUE	TRUE	FALSE	FALSE	FALSE	FALSE
CDKAL1	FALSE	TRUE	FALSE	FALSE	FALSE	FALSE
CDKL2	TRUE	TRUE	FALSE	FALSE	FALSE	FALSE
CDKL4	TRUE	FALSE	TRUE	FALSE	FALSE	FALSE
CDNF	FALSE	TRUE	FALSE	FALSE	FALSE	FALSE
CDON	FALSE	FALSE	FALSE	TRUE	TRUE	FALSE
CDRT1	TRUE	FALSE	FALSE	FALSE	FALSE	FALSE
CDRT15L2	FALSE	TRUE	FALSE	FALSE	FALSE	FALSE
CDRT4	FALSE	TRUE	FALSE	FALSE	FALSE	FALSE
CDYL	TRUE	FALSE	FALSE	FALSE	FALSE	FALSE
CEACAM19	TRUE	FALSE	TRUE	FALSE	FALSE	FALSE
CEACAM21	FALSE	FALSE	TRUE	TRUE	TRUE	FALSE
CEACAM3	FALSE	TRUE	FALSE	FALSE	FALSE	FALSE
CEACAM4	TRUE	FALSE	TRUE	FALSE	FALSE	FALSE
CEACAM7	TRUE	FALSE	TRUE	FALSE	FALSE	FALSE
CELA1	TRUE	FALSE	FALSE	FALSE	FALSE	FALSE
CELA2B	TRUE	FALSE	FALSE	FALSE	FALSE	FALSE
CELSR1	TRUE	TRUE	FALSE	FALSE	FALSE	FALSE
CENPBD1	FALSE	FALSE	FALSE	TRUE	TRUE	FALSE
CENPF	FALSE	FALSE	TRUE	FALSE	FALSE	FALSE
CENPM	FALSE	FALSE	FALSE	TRUE	FALSE	FALSE
CENPQ	FALSE	FALSE	TRUE	FALSE	FALSE	FALSE
CENPW	FALSE	FALSE	FALSE	TRUE	TRUE	FALSE
CEP128	FALSE	FALSE	FALSE	TRUE	FALSE	FALSE
CEP152	TRUE	FALSE	FALSE	FALSE	FALSE	FALSE
CEP164	FALSE	TRUE	FALSE	TRUE	TRUE	FALSE
CEP19	FALSE	TRUE	FALSE	FALSE	FALSE	FALSE
CEP57L1	TRUE	FALSE	TRUE	FALSE	FALSE	TRUE
CEP63	FALSE	FALSE	FALSE	FALSE	FALSE	TRUE
CEP72	TRUE	FALSE	TRUE	FALSE	FALSE	FALSE
CEP78	FALSE	TRUE	TRUE	TRUE	TRUE	TRUE
CEP85L	FALSE	FALSE	TRUE	FALSE	FALSE	FALSE
CEP89	TRUE	FALSE	FALSE	FALSE	FALSE	FALSE
CES1	TRUE	TRUE	FALSE	FALSE	FALSE	FALSE
CES3	TRUE	FALSE	FALSE	FALSE	FALSE	FALSE
CES4A	FALSE	FALSE	TRUE	FALSE	FALSE	FALSE
CES5A	TRUE	FALSE	FALSE	TRUE	FALSE	FALSE
CFH	FALSE	TRUE	FALSE	FALSE	FALSE	FALSE
CFHR1	TRUE	FALSE	TRUE	FALSE	FALSE	FALSE
CFHR2	TRUE	FALSE	FALSE	TRUE	FALSE	TRUE
CFHR3	TRUE	TRUE	TRUE	FALSE	FALSE	FALSE
CFHR5	FALSE	TRUE	TRUE	FALSE	FALSE	FALSE
CFL1	FALSE	FALSE	FALSE	TRUE	FALSE	FALSE
CFLAR	FALSE	FALSE	FALSE	TRUE	TRUE	FALSE
CGB7	TRUE	FALSE	FALSE	FALSE	FALSE	FALSE
CGNL1	TRUE	FALSE	FALSE	FALSE	FALSE	FALSE
CGRRF1	TRUE	FALSE	FALSE	FALSE	FALSE	FALSE
CHCHD10	TRUE	FALSE	FALSE	FALSE	FALSE	FALSE
CHD1L	TRUE	FALSE	TRUE	TRUE	TRUE	FALSE
CHFR	FALSE	TRUE	FALSE	FALSE	FALSE	FALSE
CHGA	TRUE	FALSE	TRUE	FALSE	FALSE	FALSE
CHGB	FALSE	TRUE	FALSE	FALSE	FALSE	FALSE
CHI3L2	TRUE	FALSE	FALSE	FALSE	FALSE	FALSE
CHIA	TRUE	TRUE	FALSE	TRUE	TRUE	FALSE
CHIT1	TRUE	FALSE	FALSE	FALSE	FALSE	TRUE
CHMP4A	TRUE	FALSE	FALSE	FALSE	FALSE	FALSE
CHMP4C	TRUE	FALSE	FALSE	FALSE	FALSE	FALSE
CHP2	FALSE	FALSE	FALSE	TRUE	TRUE	FALSE
CHPF	FALSE	FALSE	FALSE	TRUE	TRUE	FALSE
CHPF2	TRUE	FALSE	TRUE	FALSE	FALSE	FALSE
CHRFAM7A	TRUE	FALSE	FALSE	FALSE	FALSE	FALSE
CHRM2	FALSE	TRUE	FALSE	FALSE	FALSE	FALSE
CHRNA2	FALSE	TRUE	FALSE	FALSE	FALSE	FALSE
CHRNA5	FALSE	FALSE	FALSE	FALSE	FALSE	TRUE
CHRNG	FALSE	FALSE	FALSE	TRUE	TRUE	FALSE
CHST6	FALSE	TRUE	FALSE	FALSE	FALSE	FALSE
CHTF18	FALSE	FALSE	FALSE	FALSE	FALSE	TRUE
CHURC1-FNTB	FALSE	TRUE	FALSE	FALSE	FALSE	FALSE
CIB3	TRUE	FALSE	TRUE	FALSE	FALSE	TRUE
CIB4	FALSE	FALSE	TRUE	FALSE	FALSE	FALSE
CIDEB	FALSE	FALSE	TRUE	FALSE	FALSE	FALSE
CILP	FALSE	FALSE	TRUE	FALSE	FALSE	FALSE
CIT	TRUE	FALSE	FALSE	FALSE	FALSE	FALSE
CIZ1	FALSE	TRUE	FALSE	FALSE	FALSE	FALSE
CKMT1A	FALSE	FALSE	TRUE	FALSE	FALSE	FALSE
CKMT1B	TRUE	FALSE	FALSE	FALSE	FALSE	FALSE
CLCA2	FALSE	TRUE	TRUE	FALSE	FALSE	TRUE
CLCN1	TRUE	FALSE	TRUE	TRUE	TRUE	FALSE
CLCNKA	FALSE	FALSE	FALSE	TRUE	TRUE	FALSE
CLCNKB	FALSE	FALSE	TRUE	FALSE	FALSE	FALSE
CLDN15	TRUE	FALSE	FALSE	FALSE	FALSE	FALSE
CLDN20	TRUE	FALSE	TRUE	FALSE	FALSE	FALSE
CLDND2	FALSE	FALSE	TRUE	FALSE	FALSE	FALSE
CLEC10A	TRUE	FALSE	FALSE	FALSE	FALSE	FALSE
CLEC11A	TRUE	FALSE	TRUE	FALSE	FALSE	FALSE
CLEC12A	FALSE	TRUE	FALSE	FALSE	FALSE	FALSE
CLEC12B	TRUE	FALSE	FALSE	FALSE	FALSE	FALSE
CLEC18A	TRUE	FALSE	TRUE	FALSE	FALSE	FALSE
CLEC18B	TRUE	FALSE	TRUE	FALSE	FALSE	FALSE
CLEC4C	FALSE	FALSE	FALSE	TRUE	TRUE	FALSE
CLEC4D	TRUE	FALSE	TRUE	FALSE	FALSE	FALSE
CLEC4F	FALSE	FALSE	TRUE	FALSE	FALSE	TRUE
CLEC4M	FALSE	TRUE	TRUE	TRUE	TRUE	FALSE
CLEC7A	TRUE	FALSE	FALSE	TRUE	FALSE	FALSE
CLGN	FALSE	FALSE	FALSE	TRUE	TRUE	FALSE
CLHC1	TRUE	FALSE	FALSE	TRUE	FALSE	FALSE
CLINT1	FALSE	FALSE	FALSE	TRUE	FALSE	FALSE
CLIP1	TRUE	FALSE	TRUE	TRUE	TRUE	TRUE
CLK3	FALSE	FALSE	TRUE	FALSE	FALSE	FALSE
CLLU1	TRUE	TRUE	FALSE	TRUE	TRUE	FALSE
CLLU1OS	FALSE	FALSE	TRUE	FALSE	FALSE	FALSE
CLN3	FALSE	FALSE	FALSE	FALSE	FALSE	TRUE
CLN5	FALSE	TRUE	TRUE	FALSE	FALSE	FALSE
CLPSL1	FALSE	TRUE	FALSE	FALSE	FALSE	FALSE
CLRN1	TRUE	FALSE	FALSE	FALSE	FALSE	FALSE
CLTCL1	FALSE	FALSE	FALSE	TRUE	TRUE	FALSE
CLU	FALSE	FALSE	FALSE	FALSE	FALSE	TRUE
CLUL1	FALSE	FALSE	TRUE	FALSE	FALSE	FALSE
CLYBL	TRUE	FALSE	FALSE	TRUE	FALSE	FALSE
CMA1	TRUE	FALSE	FALSE	FALSE	FALSE	FALSE
CMSS1	FALSE	FALSE	TRUE	FALSE	FALSE	FALSE
CMTM1	FALSE	FALSE	TRUE	FALSE	FALSE	FALSE
CMYA5	FALSE	FALSE	TRUE	TRUE	TRUE	FALSE
CNBD1	FALSE	FALSE	FALSE	TRUE	TRUE	FALSE
CNBD2	FALSE	TRUE	FALSE	TRUE	TRUE	TRUE
CNDP1	TRUE	FALSE	FALSE	FALSE	FALSE	FALSE
CNGB3	TRUE	TRUE	FALSE	TRUE	TRUE	FALSE
CNKSR1	TRUE	FALSE	TRUE	FALSE	FALSE	FALSE
CNOT3	FALSE	FALSE	FALSE	TRUE	TRUE	FALSE
CNOT6	FALSE	FALSE	FALSE	FALSE	FALSE	TRUE
CNPY4	FALSE	FALSE	FALSE	TRUE	TRUE	FALSE
CNTF	FALSE	FALSE	TRUE	FALSE	FALSE	FALSE
CNTLN	TRUE	FALSE	FALSE	FALSE	FALSE	FALSE
CNTN1	FALSE	FALSE	TRUE	FALSE	FALSE	FALSE
CNTN2	TRUE	FALSE	FALSE	FALSE	FALSE	FALSE
CNTN6	TRUE	FALSE	FALSE	FALSE	FALSE	FALSE
CNTNAP3B	FALSE	FALSE	TRUE	FALSE	FALSE	FALSE
CNTRL	TRUE	FALSE	TRUE	FALSE	FALSE	TRUE
CNTROB	FALSE	FALSE	TRUE	FALSE	FALSE	FALSE
COCH	TRUE	FALSE	TRUE	FALSE	FALSE	TRUE
COL15A1	TRUE	FALSE	TRUE	FALSE	FALSE	FALSE
COL16A1	TRUE	FALSE	FALSE	FALSE	FALSE	FALSE
COL1A2	FALSE	FALSE	TRUE	FALSE	FALSE	TRUE
COL22A1	FALSE	FALSE	FALSE	FALSE	FALSE	TRUE
COL4A4	FALSE	FALSE	FALSE	TRUE	TRUE	FALSE
COL5A3	FALSE	FALSE	TRUE	FALSE	FALSE	FALSE
COL6A2	TRUE	FALSE	FALSE	FALSE	FALSE	TRUE
COL6A5	TRUE	TRUE	TRUE	TRUE	TRUE	TRUE
COL6A6	TRUE	TRUE	TRUE	TRUE	TRUE	TRUE
COL7A1	TRUE	FALSE	TRUE	FALSE	FALSE	FALSE
COL9A2	TRUE	TRUE	FALSE	FALSE	FALSE	FALSE
COPZ1	FALSE	FALSE	FALSE	TRUE	TRUE	FALSE
COQ10A	TRUE	FALSE	TRUE	FALSE	FALSE	FALSE
COQ2	FALSE	TRUE	TRUE	FALSE	FALSE	FALSE
COQ9	TRUE	FALSE	FALSE	TRUE	TRUE	FALSE
CORIN	TRUE	FALSE	FALSE	FALSE	FALSE	FALSE
CORO1C	FALSE	FALSE	FALSE	FALSE	FALSE	TRUE
CORO7	FALSE	FALSE	TRUE	TRUE	TRUE	FALSE
COX18	FALSE	TRUE	FALSE	FALSE	FALSE	FALSE
COX6A1P2	FALSE	FALSE	TRUE	FALSE	FALSE	FALSE
COX6B1	TRUE	FALSE	FALSE	FALSE	FALSE	FALSE
COX6B2	FALSE	TRUE	FALSE	TRUE	TRUE	FALSE
COX7A1	FALSE	FALSE	FALSE	FALSE	FALSE	TRUE
CPA4	FALSE	TRUE	FALSE	TRUE	TRUE	FALSE
CPAMD8	TRUE	FALSE	FALSE	FALSE	FALSE	FALSE
CPN2	TRUE	FALSE	FALSE	FALSE	FALSE	FALSE
CPNE1	TRUE	FALSE	FALSE	TRUE	TRUE	FALSE
CPO	TRUE	FALSE	FALSE	FALSE	FALSE	TRUE
CPPED1	TRUE	FALSE	FALSE	FALSE	FALSE	FALSE
CPVL	TRUE	FALSE	TRUE	TRUE	TRUE	FALSE
CPXM2	TRUE	FALSE	FALSE	FALSE	FALSE	FALSE
CPZ	FALSE	FALSE	FALSE	TRUE	TRUE	FALSE
CR1	TRUE	FALSE	FALSE	FALSE	FALSE	FALSE
CR1L	TRUE	FALSE	TRUE	FALSE	FALSE	FALSE
CR2	FALSE	TRUE	FALSE	TRUE	TRUE	FALSE
CREM	TRUE	FALSE	FALSE	FALSE	FALSE	FALSE
CRIM1	FALSE	TRUE	FALSE	FALSE	FALSE	FALSE
CRIP2	FALSE	FALSE	TRUE	FALSE	FALSE	FALSE
CRIPAK	FALSE	FALSE	TRUE	FALSE	FALSE	FALSE
CRISP1	TRUE	FALSE	FALSE	FALSE	FALSE	FALSE
CRNKL1	TRUE	TRUE	FALSE	TRUE	TRUE	FALSE
CROT	TRUE	TRUE	FALSE	TRUE	TRUE	TRUE
CRP	FALSE	FALSE	FALSE	FALSE	FALSE	TRUE
CRYBA4	TRUE	FALSE	FALSE	FALSE	FALSE	FALSE
CRYGA	TRUE	FALSE	FALSE	FALSE	FALSE	FALSE
CRYGD	TRUE	FALSE	FALSE	FALSE	FALSE	FALSE
CRYGN	TRUE	FALSE	FALSE	TRUE	TRUE	FALSE
CRYM	TRUE	FALSE	FALSE	FALSE	FALSE	FALSE
CRYZ	TRUE	FALSE	TRUE	FALSE	FALSE	TRUE
CSF3R	FALSE	FALSE	FALSE	TRUE	TRUE	FALSE
CSGALNACT1	FALSE	FALSE	TRUE	FALSE	FALSE	FALSE
CSH1	TRUE	FALSE	FALSE	FALSE	FALSE	FALSE
CSH2	FALSE	TRUE	FALSE	FALSE	FALSE	FALSE
CSHL1	TRUE	FALSE	FALSE	FALSE	FALSE	FALSE
CSNK1A1L	FALSE	FALSE	TRUE	FALSE	FALSE	FALSE
CSNK1G1	FALSE	FALSE	FALSE	TRUE	FALSE	FALSE
CSNK2A3	FALSE	TRUE	TRUE	FALSE	FALSE	FALSE
CSPP1	FALSE	TRUE	FALSE	FALSE	FALSE	FALSE
CSRP2	FALSE	FALSE	FALSE	FALSE	FALSE	TRUE
CSRP2BP	FALSE	FALSE	FALSE	TRUE	FALSE	FALSE
CST1	FALSE	FALSE	FALSE	TRUE	TRUE	FALSE
CST2	TRUE	FALSE	FALSE	FALSE	FALSE	FALSE
CST4	FALSE	FALSE	TRUE	FALSE	FALSE	FALSE
CST7	FALSE	FALSE	TRUE	FALSE	FALSE	FALSE
CST9L	TRUE	TRUE	TRUE	FALSE	FALSE	FALSE
CSTA	TRUE	FALSE	FALSE	FALSE	FALSE	FALSE
CSTL1	TRUE	FALSE	FALSE	FALSE	FALSE	FALSE
CTA-299D3.8	FALSE	FALSE	FALSE	TRUE	FALSE	FALSE
CTAGE5	FALSE	FALSE	TRUE	FALSE	FALSE	FALSE
CTB-133G6.1	FALSE	FALSE	FALSE	FALSE	FALSE	TRUE
CTC-241N9.1	FALSE	FALSE	FALSE	TRUE	FALSE	FALSE
CTD-2215E18.1	FALSE	FALSE	FALSE	TRUE	TRUE	FALSE
CTD-2267D19.3	FALSE	FALSE	FALSE	FALSE	FALSE	TRUE
CTD-3148I10.1	FALSE	TRUE	FALSE	FALSE	FALSE	FALSE
CTRB2	TRUE	FALSE	FALSE	FALSE	FALSE	FALSE
CTRL	FALSE	FALSE	FALSE	FALSE	FALSE	TRUE
CTSA	TRUE	FALSE	FALSE	FALSE	FALSE	FALSE
CTSE	TRUE	FALSE	TRUE	FALSE	FALSE	TRUE
CTSL	FALSE	FALSE	FALSE	FALSE	FALSE	TRUE
CTSW	TRUE	TRUE	TRUE	FALSE	FALSE	TRUE
CTU2	TRUE	FALSE	FALSE	TRUE	TRUE	FALSE
CUBN	TRUE	FALSE	TRUE	TRUE	TRUE	FALSE
CUEDC1	TRUE	FALSE	FALSE	FALSE	FALSE	FALSE
CUL4A	FALSE	TRUE	FALSE	FALSE	FALSE	FALSE
CUL9	TRUE	TRUE	TRUE	FALSE	FALSE	FALSE
CUTA	FALSE	TRUE	FALSE	TRUE	TRUE	FALSE
CUZD1	FALSE	TRUE	FALSE	FALSE	FALSE	FALSE
CWC27	FALSE	FALSE	FALSE	FALSE	FALSE	TRUE
CWH43	TRUE	TRUE	TRUE	TRUE	FALSE	TRUE
CXCL6	TRUE	TRUE	FALSE	FALSE	FALSE	FALSE
CXCR1	FALSE	TRUE	FALSE	FALSE	FALSE	FALSE
CXXC11	TRUE	FALSE	TRUE	FALSE	FALSE	FALSE
CYB561A3	FALSE	TRUE	FALSE	FALSE	FALSE	FALSE
CYB561D2	FALSE	FALSE	FALSE	TRUE	TRUE	FALSE
CYB5RL	TRUE	FALSE	FALSE	FALSE	FALSE	FALSE
CYFIP2	TRUE	FALSE	FALSE	FALSE	FALSE	FALSE
CYLC2	FALSE	FALSE	FALSE	TRUE	FALSE	FALSE
CYP1A1	FALSE	FALSE	TRUE	TRUE	TRUE	FALSE
CYP26C1	FALSE	TRUE	FALSE	FALSE	FALSE	FALSE
CYP2A13	FALSE	TRUE	FALSE	FALSE	FALSE	FALSE
CYP2A6	TRUE	FALSE	FALSE	FALSE	FALSE	FALSE
CYP2A7	TRUE	FALSE	FALSE	TRUE	FALSE	FALSE
CYP2C18	TRUE	FALSE	FALSE	TRUE	TRUE	FALSE
CYP2C19	TRUE	TRUE	FALSE	FALSE	FALSE	FALSE
CYP2C8	TRUE	TRUE	FALSE	FALSE	FALSE	FALSE
CYP2C9	FALSE	FALSE	FALSE	FALSE	FALSE	TRUE
CYP2D6	TRUE	TRUE	FALSE	TRUE	FALSE	TRUE
CYP2F1	TRUE	FALSE	TRUE	TRUE	FALSE	FALSE
CYP39A1	TRUE	FALSE	TRUE	FALSE	FALSE	FALSE
CYP3A4	FALSE	TRUE	FALSE	FALSE	FALSE	TRUE
CYP3A43	TRUE	TRUE	FALSE	TRUE	TRUE	FALSE
CYP3A5	TRUE	TRUE	TRUE	TRUE	TRUE	FALSE
CYP4A22	TRUE	TRUE	FALSE	FALSE	FALSE	FALSE
CYP4B1	TRUE	FALSE	FALSE	FALSE	FALSE	FALSE
CYP4F2	TRUE	FALSE	FALSE	FALSE	FALSE	FALSE
CYP4F3	FALSE	FALSE	FALSE	TRUE	TRUE	FALSE
CYP4Z1	TRUE	FALSE	FALSE	FALSE	FALSE	FALSE
CYYR1	TRUE	FALSE	FALSE	TRUE	TRUE	FALSE
DACT2	FALSE	FALSE	FALSE	TRUE	FALSE	FALSE
DAOA	TRUE	FALSE	FALSE	FALSE	FALSE	FALSE
DAP	FALSE	FALSE	FALSE	TRUE	TRUE	FALSE
DAPL1	FALSE	TRUE	FALSE	TRUE	TRUE	FALSE
DBF4B	FALSE	FALSE	TRUE	FALSE	FALSE	TRUE
DBI	TRUE	FALSE	FALSE	FALSE	FALSE	FALSE
DBX2	FALSE	FALSE	TRUE	FALSE	FALSE	FALSE
DCAF13	TRUE	FALSE	FALSE	FALSE	FALSE	FALSE
DCAKD	TRUE	FALSE	FALSE	FALSE	FALSE	FALSE
DCD	FALSE	TRUE	FALSE	FALSE	FALSE	FALSE
DCDC1	FALSE	FALSE	FALSE	FALSE	FALSE	TRUE
DCDC2B	TRUE	TRUE	TRUE	FALSE	FALSE	FALSE
DCHS1	FALSE	FALSE	FALSE	FALSE	FALSE	TRUE
DCHS2	TRUE	TRUE	TRUE	TRUE	TRUE	FALSE
DCLRE1A	TRUE	FALSE	TRUE	TRUE	TRUE	FALSE
DCP1A	TRUE	FALSE	FALSE	FALSE	FALSE	FALSE
DCSTAMP	FALSE	FALSE	FALSE	FALSE	FALSE	TRUE
DCTN2	FALSE	FALSE	FALSE	FALSE	FALSE	TRUE
DCTN5	FALSE	FALSE	FALSE	FALSE	FALSE	TRUE
DDC8	FALSE	FALSE	TRUE	FALSE	FALSE	TRUE
DDHD2	TRUE	FALSE	FALSE	FALSE	FALSE	FALSE
DDIT4L	TRUE	FALSE	FALSE	FALSE	FALSE	FALSE
DDO	FALSE	FALSE	FALSE	FALSE	FALSE	TRUE
DDTL	TRUE	TRUE	FALSE	TRUE	TRUE	FALSE
DDX11	FALSE	TRUE	FALSE	FALSE	FALSE	FALSE
DDX27	TRUE	FALSE	TRUE	FALSE	FALSE	FALSE
DDX41	TRUE	FALSE	FALSE	FALSE	FALSE	FALSE
DDX49	FALSE	FALSE	TRUE	FALSE	FALSE	FALSE
DDX52	FALSE	FALSE	TRUE	FALSE	FALSE	TRUE
DDX58	TRUE	TRUE	FALSE	FALSE	FALSE	TRUE
DDX60	TRUE	FALSE	TRUE	FALSE	FALSE	FALSE
DDX60L	FALSE	FALSE	TRUE	FALSE	FALSE	TRUE
DEC1	FALSE	FALSE	FALSE	FALSE	FALSE	TRUE
DECR1	FALSE	FALSE	FALSE	TRUE	FALSE	TRUE
DEDD	TRUE	FALSE	FALSE	FALSE	FALSE	FALSE
DEFA4	TRUE	FALSE	TRUE	FALSE	FALSE	TRUE
DEFB108B	FALSE	FALSE	TRUE	FALSE	FALSE	FALSE
DEFB113	FALSE	FALSE	TRUE	FALSE	FALSE	FALSE
DEFB116	TRUE	FALSE	FALSE	FALSE	FALSE	FALSE
DEFB119	TRUE	FALSE	FALSE	FALSE	FALSE	FALSE
DEFB126	TRUE	FALSE	FALSE	TRUE	FALSE	FALSE
DEFB128	TRUE	FALSE	FALSE	TRUE	FALSE	FALSE
DEFB132	TRUE	FALSE	FALSE	FALSE	FALSE	FALSE
DEGS1	FALSE	TRUE	FALSE	FALSE	FALSE	FALSE
DENND1C	FALSE	FALSE	TRUE	FALSE	FALSE	FALSE
DENND2D	FALSE	FALSE	FALSE	FALSE	FALSE	TRUE
DENND5B	FALSE	FALSE	FALSE	FALSE	FALSE	TRUE
DEPDC7	TRUE	FALSE	FALSE	FALSE	FALSE	FALSE
DET1	TRUE	FALSE	FALSE	FALSE	FALSE	FALSE
DFFB	FALSE	FALSE	TRUE	FALSE	FALSE	TRUE
DFNA5	TRUE	FALSE	FALSE	FALSE	FALSE	FALSE
DFNB31	FALSE	TRUE	FALSE	FALSE	FALSE	TRUE
DGAT1	TRUE	FALSE	FALSE	FALSE	FALSE	FALSE
DGAT2	FALSE	TRUE	FALSE	FALSE	FALSE	FALSE
DHCR7	FALSE	FALSE	FALSE	TRUE	FALSE	FALSE
DHDH	TRUE	FALSE	FALSE	TRUE	FALSE	FALSE
DHRS1	TRUE	FALSE	TRUE	FALSE	FALSE	FALSE
DHRS12	FALSE	FALSE	TRUE	FALSE	FALSE	FALSE
DHRS13	FALSE	TRUE	FALSE	FALSE	FALSE	FALSE
DHRS7B	FALSE	TRUE	FALSE	TRUE	TRUE	FALSE
DHRS9	FALSE	TRUE	FALSE	FALSE	FALSE	FALSE
DHX57	FALSE	TRUE	FALSE	FALSE	FALSE	FALSE
DHX58	FALSE	FALSE	FALSE	FALSE	FALSE	TRUE
DIO1	FALSE	FALSE	FALSE	TRUE	TRUE	FALSE
DIXDC1	FALSE	TRUE	FALSE	FALSE	FALSE	FALSE
DKFZP779J2370	FALSE	FALSE	FALSE	TRUE	FALSE	FALSE
DLEC1	FALSE	TRUE	FALSE	TRUE	TRUE	FALSE
DLGAP5	FALSE	TRUE	FALSE	FALSE	FALSE	FALSE
DLK2	FALSE	FALSE	FALSE	FALSE	FALSE	TRUE
DMBT1	TRUE	TRUE	TRUE	TRUE	TRUE	FALSE
DMGDH	TRUE	FALSE	FALSE	FALSE	FALSE	FALSE
DMTF1	FALSE	FALSE	FALSE	FALSE	FALSE	TRUE
DNAAF1	TRUE	FALSE	FALSE	FALSE	FALSE	FALSE
DNAAF3	FALSE	FALSE	TRUE	FALSE	FALSE	FALSE
DNAH1	FALSE	TRUE	FALSE	FALSE	FALSE	FALSE
DNAH10	TRUE	FALSE	TRUE	TRUE	TRUE	FALSE
DNAH11	FALSE	TRUE	FALSE	TRUE	TRUE	FALSE
DNAH12	FALSE	FALSE	TRUE	FALSE	FALSE	FALSE
DNAH14	TRUE	TRUE	TRUE	TRUE	TRUE	TRUE
DNAH17	TRUE	FALSE	FALSE	TRUE	TRUE	FALSE
DNAH2	TRUE	FALSE	FALSE	TRUE	TRUE	FALSE
DNAH3	TRUE	TRUE	FALSE	FALSE	FALSE	FALSE
DNAH5	TRUE	FALSE	FALSE	FALSE	FALSE	FALSE
DNAH6	FALSE	TRUE	FALSE	FALSE	FALSE	FALSE
DNAH7	TRUE	FALSE	TRUE	TRUE	TRUE	TRUE
DNAH8	TRUE	FALSE	FALSE	TRUE	TRUE	FALSE
DNAH9	FALSE	FALSE	TRUE	FALSE	FALSE	FALSE
DNAI1	TRUE	FALSE	FALSE	FALSE	FALSE	FALSE
DNAI2	FALSE	FALSE	FALSE	FALSE	FALSE	TRUE
DNAJA4	FALSE	FALSE	FALSE	TRUE	FALSE	TRUE
DNAJB7	FALSE	FALSE	FALSE	TRUE	TRUE	FALSE
DNAJC15	FALSE	FALSE	FALSE	FALSE	FALSE	TRUE
DNAJC22	FALSE	TRUE	FALSE	FALSE	FALSE	FALSE
DNAJC28	TRUE	TRUE	FALSE	FALSE	FALSE	FALSE
DNASE1	FALSE	FALSE	FALSE	FALSE	FALSE	TRUE
DNASE2B	TRUE	FALSE	TRUE	FALSE	FALSE	FALSE
DNHD1	TRUE	TRUE	TRUE	TRUE	TRUE	TRUE
DOCK1	FALSE	FALSE	TRUE	FALSE	FALSE	FALSE
DOCK10	FALSE	TRUE	FALSE	FALSE	FALSE	FALSE
DOCK2	FALSE	FALSE	FALSE	TRUE	FALSE	FALSE
DOCK3	FALSE	TRUE	FALSE	FALSE	FALSE	FALSE
DOCK6	TRUE	FALSE	TRUE	FALSE	FALSE	FALSE
DOK2	TRUE	FALSE	FALSE	FALSE	FALSE	FALSE
DOK3	TRUE	FALSE	FALSE	TRUE	TRUE	FALSE
DOLK	FALSE	TRUE	FALSE	FALSE	FALSE	FALSE
DPEP2	TRUE	TRUE	FALSE	FALSE	FALSE	FALSE
DPEP3	FALSE	FALSE	FALSE	FALSE	FALSE	TRUE
DPM2	FALSE	FALSE	FALSE	FALSE	FALSE	TRUE
DPP4	FALSE	FALSE	FALSE	TRUE	FALSE	FALSE
DPPA4	FALSE	TRUE	FALSE	FALSE	FALSE	FALSE
DPRX	TRUE	FALSE	FALSE	FALSE	FALSE	FALSE
DPY19L2	TRUE	FALSE	FALSE	FALSE	FALSE	FALSE
DPY19L4	FALSE	FALSE	FALSE	FALSE	FALSE	TRUE
DPYD	TRUE	FALSE	FALSE	TRUE	TRUE	TRUE
DPYSL4	FALSE	FALSE	TRUE	FALSE	FALSE	FALSE
DQX1	TRUE	TRUE	FALSE	FALSE	FALSE	FALSE
DRAM2	FALSE	FALSE	FALSE	FALSE	FALSE	TRUE
DRAP1	TRUE	FALSE	FALSE	FALSE	FALSE	TRUE
DRC1	TRUE	FALSE	FALSE	TRUE	TRUE	FALSE
DRD5	FALSE	FALSE	TRUE	FALSE	FALSE	FALSE
DSC2	FALSE	TRUE	FALSE	TRUE	FALSE	FALSE
DSC3	FALSE	FALSE	TRUE	FALSE	FALSE	FALSE
DSCR8	FALSE	FALSE	FALSE	TRUE	FALSE	TRUE
DSG2	FALSE	FALSE	FALSE	TRUE	TRUE	FALSE
DSPP	FALSE	FALSE	TRUE	FALSE	FALSE	FALSE
DST	FALSE	FALSE	FALSE	TRUE	TRUE	FALSE
DTD2	FALSE	FALSE	TRUE	FALSE	FALSE	FALSE
DTHD1	FALSE	FALSE	TRUE	FALSE	FALSE	FALSE
DTNB	TRUE	FALSE	FALSE	FALSE	FALSE	FALSE
DTNBP1	TRUE	FALSE	FALSE	TRUE	TRUE	TRUE
DUOX1	FALSE	TRUE	FALSE	FALSE	FALSE	FALSE
DUOX2	TRUE	TRUE	FALSE	TRUE	TRUE	TRUE
DUOXA2	TRUE	FALSE	TRUE	FALSE	FALSE	FALSE
DUS1L	TRUE	FALSE	FALSE	FALSE	FALSE	FALSE
DUS4L	FALSE	TRUE	FALSE	FALSE	FALSE	FALSE
DUSP11	FALSE	FALSE	FALSE	FALSE	FALSE	TRUE
DUSP16	TRUE	FALSE	FALSE	FALSE	FALSE	FALSE
DUSP18	FALSE	TRUE	FALSE	TRUE	TRUE	FALSE
DUSP27	TRUE	FALSE	FALSE	TRUE	TRUE	FALSE
DUSP7	TRUE	FALSE	FALSE	FALSE	FALSE	FALSE
DUXA	TRUE	TRUE	FALSE	TRUE	TRUE	FALSE
DYDC2	TRUE	FALSE	FALSE	FALSE	FALSE	FALSE
DYNC2LI1	FALSE	FALSE	FALSE	TRUE	TRUE	FALSE
DYRK3	TRUE	FALSE	FALSE	FALSE	FALSE	FALSE
DYRK4	TRUE	FALSE	TRUE	FALSE	FALSE	TRUE
DYSF	FALSE	FALSE	FALSE	FALSE	FALSE	TRUE
DYTN	TRUE	FALSE	FALSE	TRUE	TRUE	FALSE
DYX1C1	FALSE	FALSE	FALSE	TRUE	FALSE	FALSE
DZANK1	FALSE	FALSE	TRUE	FALSE	FALSE	TRUE
EBF2	FALSE	FALSE	FALSE	FALSE	FALSE	TRUE
EBLN2	FALSE	TRUE	FALSE	TRUE	FALSE	FALSE
EBNA1BP2	FALSE	FALSE	TRUE	FALSE	FALSE	FALSE
ECD	TRUE	FALSE	FALSE	FALSE	FALSE	FALSE
ECE2	FALSE	TRUE	FALSE	FALSE	FALSE	FALSE
ECH1	FALSE	TRUE	FALSE	FALSE	FALSE	FALSE
ECHDC2	FALSE	TRUE	FALSE	TRUE	TRUE	FALSE
ECHDC3	FALSE	FALSE	FALSE	FALSE	FALSE	TRUE
ECI1	FALSE	TRUE	FALSE	FALSE	FALSE	FALSE
ECI2	FALSE	TRUE	FALSE	FALSE	FALSE	TRUE
ECM1	FALSE	FALSE	TRUE	FALSE	FALSE	FALSE
ECM2	FALSE	TRUE	FALSE	FALSE	FALSE	FALSE
ECT2L	TRUE	TRUE	TRUE	TRUE	TRUE	FALSE
EDN2	FALSE	FALSE	FALSE	TRUE	TRUE	FALSE
EFCAB12	FALSE	FALSE	TRUE	TRUE	TRUE	FALSE
EFCAB13	TRUE	FALSE	TRUE	TRUE	FALSE	TRUE
EFCAB2	FALSE	FALSE	TRUE	FALSE	FALSE	FALSE
EFCAB3	TRUE	FALSE	TRUE	TRUE	TRUE	FALSE
EFCAB4A	FALSE	FALSE	FALSE	TRUE	FALSE	FALSE
EFCAB5	TRUE	TRUE	TRUE	TRUE	TRUE	TRUE
EFCAB6	TRUE	TRUE	TRUE	TRUE	TRUE	TRUE
EFCC1	FALSE	TRUE	FALSE	FALSE	FALSE	FALSE
EFHB	TRUE	FALSE	FALSE	FALSE	FALSE	FALSE
EFR3A	FALSE	FALSE	TRUE	FALSE	FALSE	FALSE
EGF	TRUE	FALSE	FALSE	FALSE	FALSE	FALSE
EGFL7	FALSE	TRUE	FALSE	FALSE	FALSE	FALSE
EGFL8	TRUE	TRUE	FALSE	FALSE	FALSE	FALSE
EHBP1L1	FALSE	TRUE	FALSE	FALSE	FALSE	FALSE
EHHADH	TRUE	TRUE	TRUE	FALSE	FALSE	FALSE
EIF4EBP3	TRUE	FALSE	TRUE	FALSE	FALSE	FALSE
EIF4G1	TRUE	FALSE	FALSE	FALSE	FALSE	FALSE
EIF5A2	FALSE	TRUE	FALSE	FALSE	FALSE	FALSE
EIF5B	FALSE	TRUE	FALSE	FALSE	FALSE	FALSE
ELAC2	TRUE	FALSE	FALSE	FALSE	FALSE	FALSE
ELMO3	TRUE	TRUE	FALSE	FALSE	FALSE	FALSE
ELOVL3	FALSE	FALSE	TRUE	FALSE	FALSE	FALSE
ELSPBP1	TRUE	FALSE	TRUE	FALSE	FALSE	FALSE
ELTD1	FALSE	FALSE	TRUE	FALSE	FALSE	FALSE
EMC9	FALSE	FALSE	TRUE	FALSE	FALSE	FALSE
EME1	FALSE	FALSE	FALSE	FALSE	FALSE	TRUE
EME2	TRUE	TRUE	FALSE	FALSE	FALSE	FALSE
EMR1	FALSE	TRUE	FALSE	TRUE	FALSE	FALSE
EMR2	FALSE	TRUE	TRUE	FALSE	FALSE	TRUE
ENDOG	FALSE	FALSE	FALSE	TRUE	TRUE	FALSE
ENDOV	TRUE	FALSE	FALSE	TRUE	FALSE	FALSE
ENKD1	FALSE	FALSE	TRUE	FALSE	FALSE	FALSE
ENO4	FALSE	TRUE	FALSE	FALSE	FALSE	FALSE
ENOSF1	TRUE	FALSE	FALSE	FALSE	FALSE	FALSE
ENPEP	TRUE	TRUE	FALSE	TRUE	FALSE	TRUE
ENPP3	FALSE	FALSE	FALSE	TRUE	TRUE	FALSE
ENTHD1	TRUE	TRUE	FALSE	TRUE	TRUE	FALSE
ENTHD2	FALSE	FALSE	TRUE	FALSE	FALSE	FALSE
ENTPD2	FALSE	FALSE	FALSE	FALSE	FALSE	TRUE
ENTPD8	FALSE	FALSE	FALSE	TRUE	TRUE	FALSE
EOGT	TRUE	FALSE	TRUE	FALSE	FALSE	FALSE
EP400	TRUE	FALSE	TRUE	FALSE	FALSE	FALSE
EP400NL	TRUE	FALSE	FALSE	FALSE	FALSE	FALSE
EPAS1	TRUE	FALSE	FALSE	FALSE	FALSE	FALSE
EPB41L2	FALSE	TRUE	FALSE	FALSE	FALSE	FALSE
EPB41L4A	FALSE	TRUE	FALSE	TRUE	TRUE	FALSE
EPCAM	FALSE	FALSE	FALSE	TRUE	FALSE	FALSE
EPHA1	FALSE	TRUE	TRUE	FALSE	FALSE	FALSE
EPHA6	FALSE	TRUE	FALSE	FALSE	FALSE	TRUE
EPN3	TRUE	FALSE	FALSE	FALSE	FALSE	FALSE
EPPK1	TRUE	FALSE	FALSE	FALSE	FALSE	FALSE
EPS8L2	FALSE	FALSE	FALSE	TRUE	FALSE	FALSE
EPSTI1	TRUE	FALSE	FALSE	TRUE	FALSE	FALSE
EPX	TRUE	TRUE	TRUE	TRUE	TRUE	FALSE
EPYC	TRUE	FALSE	TRUE	FALSE	FALSE	TRUE
ERAP1	TRUE	TRUE	TRUE	FALSE	FALSE	FALSE
ERAP2	TRUE	TRUE	TRUE	FALSE	FALSE	FALSE
ERCC1	TRUE	TRUE	FALSE	FALSE	FALSE	FALSE
ERGIC1	TRUE	FALSE	FALSE	TRUE	FALSE	FALSE
ERI2	FALSE	TRUE	FALSE	FALSE	FALSE	FALSE
ERMARD	TRUE	FALSE	FALSE	TRUE	TRUE	TRUE
ERMN	FALSE	FALSE	TRUE	FALSE	FALSE	FALSE
ERN2	FALSE	FALSE	TRUE	FALSE	FALSE	FALSE
ERO1LB	FALSE	TRUE	FALSE	FALSE	FALSE	FALSE
ERV3-1	TRUE	TRUE	TRUE	TRUE	TRUE	FALSE
ERVMER34-1	FALSE	FALSE	TRUE	FALSE	FALSE	FALSE
ESD	TRUE	FALSE	TRUE	FALSE	FALSE	FALSE
ESF1	FALSE	TRUE	FALSE	FALSE	FALSE	FALSE
ESPL1	FALSE	FALSE	FALSE	TRUE	TRUE	FALSE
ESPNL	FALSE	FALSE	TRUE	FALSE	FALSE	FALSE
ESYT2	TRUE	TRUE	FALSE	FALSE	FALSE	FALSE
ESYT3	FALSE	FALSE	FALSE	FALSE	FALSE	TRUE
ETNPPL	FALSE	FALSE	FALSE	TRUE	TRUE	FALSE
ETV2	FALSE	FALSE	FALSE	TRUE	FALSE	FALSE
EVI2A	TRUE	FALSE	FALSE	FALSE	FALSE	FALSE
EVI5	TRUE	FALSE	FALSE	FALSE	FALSE	FALSE
EVPL	TRUE	FALSE	FALSE	FALSE	FALSE	FALSE
EXD1	FALSE	FALSE	FALSE	TRUE	TRUE	FALSE
EXO1	TRUE	FALSE	FALSE	TRUE	TRUE	FALSE
EXO5	TRUE	FALSE	FALSE	FALSE	FALSE	FALSE
EXOC3L1	TRUE	FALSE	TRUE	TRUE	TRUE	FALSE
EXOC6	FALSE	FALSE	FALSE	FALSE	FALSE	TRUE
EXOC6B	FALSE	FALSE	FALSE	TRUE	TRUE	FALSE
EXOG	FALSE	FALSE	TRUE	FALSE	FALSE	FALSE
EXPH5	FALSE	FALSE	TRUE	FALSE	FALSE	TRUE
EXTL1	FALSE	TRUE	FALSE	FALSE	FALSE	FALSE
F11	TRUE	FALSE	FALSE	TRUE	TRUE	FALSE
FABP1	FALSE	FALSE	FALSE	FALSE	FALSE	TRUE
FAM109B	TRUE	FALSE	FALSE	FALSE	FALSE	FALSE
FAM111A	FALSE	TRUE	TRUE	FALSE	FALSE	FALSE
FAM111B	FALSE	TRUE	FALSE	FALSE	FALSE	FALSE
FAM114A2	FALSE	FALSE	FALSE	FALSE	FALSE	TRUE
FAM117B	FALSE	TRUE	FALSE	FALSE	FALSE	FALSE
FAM129A	FALSE	TRUE	FALSE	FALSE	FALSE	FALSE
FAM129C	TRUE	FALSE	FALSE	FALSE	FALSE	TRUE
FAM131C	FALSE	FALSE	TRUE	FALSE	FALSE	FALSE
FAM134C	FALSE	FALSE	TRUE	FALSE	FALSE	FALSE
FAM135A	TRUE	FALSE	FALSE	FALSE	FALSE	FALSE
FAM13A	TRUE	FALSE	FALSE	FALSE	FALSE	FALSE
FAM149A	FALSE	FALSE	FALSE	FALSE	FALSE	TRUE
FAM149B1	FALSE	TRUE	FALSE	FALSE	FALSE	FALSE
FAM151A	TRUE	FALSE	TRUE	TRUE	TRUE	FALSE
FAM153A	TRUE	FALSE	FALSE	FALSE	FALSE	FALSE
FAM153C	TRUE	FALSE	TRUE	FALSE	FALSE	FALSE
FAM154A	TRUE	TRUE	FALSE	FALSE	FALSE	FALSE
FAM154B	TRUE	TRUE	FALSE	TRUE	TRUE	FALSE
FAM159A	TRUE	FALSE	TRUE	FALSE	FALSE	FALSE
FAM159B	FALSE	TRUE	FALSE	FALSE	FALSE	FALSE
FAM162B	TRUE	FALSE	FALSE	FALSE	FALSE	FALSE
FAM166A	TRUE	TRUE	TRUE	TRUE	TRUE	FALSE
FAM166B	FALSE	FALSE	FALSE	TRUE	FALSE	FALSE
FAM173B	TRUE	TRUE	FALSE	TRUE	TRUE	FALSE
FAM179A	TRUE	TRUE	FALSE	TRUE	TRUE	FALSE
FAM181A	TRUE	FALSE	FALSE	FALSE	FALSE	FALSE
FAM183A	FALSE	TRUE	FALSE	TRUE	TRUE	TRUE
FAM185A	FALSE	FALSE	FALSE	FALSE	FALSE	TRUE
FAM186A	FALSE	TRUE	TRUE	FALSE	FALSE	FALSE
FAM186B	FALSE	FALSE	TRUE	FALSE	FALSE	FALSE
FAM187B	TRUE	FALSE	FALSE	TRUE	FALSE	FALSE
FAM194A	FALSE	TRUE	FALSE	FALSE	FALSE	FALSE
FAM19A3	TRUE	FALSE	FALSE	FALSE	FALSE	FALSE
FAM200A	FALSE	FALSE	TRUE	TRUE	TRUE	FALSE
FAM200B	FALSE	TRUE	FALSE	FALSE	FALSE	FALSE
FAM209B	FALSE	FALSE	TRUE	FALSE	FALSE	FALSE
FAM213A	FALSE	FALSE	TRUE	FALSE	FALSE	FALSE
FAM21A	FALSE	FALSE	TRUE	FALSE	FALSE	FALSE
FAM21C	TRUE	TRUE	FALSE	FALSE	FALSE	FALSE
FAM221A	TRUE	TRUE	FALSE	TRUE	TRUE	FALSE
FAM222A	FALSE	FALSE	FALSE	FALSE	FALSE	TRUE
FAM227B	FALSE	FALSE	TRUE	TRUE	TRUE	TRUE
FAM228B	FALSE	TRUE	FALSE	FALSE	FALSE	FALSE
FAM25A	FALSE	FALSE	TRUE	FALSE	FALSE	FALSE
FAM45A	TRUE	FALSE	TRUE	FALSE	FALSE	FALSE
FAM47E-STBD1	TRUE	FALSE	TRUE	FALSE	FALSE	FALSE
FAM53A	FALSE	FALSE	TRUE	FALSE	FALSE	FALSE
FAM53C	FALSE	TRUE	FALSE	FALSE	FALSE	FALSE
FAM65B	FALSE	FALSE	FALSE	TRUE	FALSE	FALSE
FAM65C	TRUE	FALSE	FALSE	FALSE	FALSE	FALSE
FAM69B	TRUE	FALSE	TRUE	FALSE	FALSE	FALSE
FAM69C	FALSE	FALSE	FALSE	FALSE	FALSE	TRUE
FAM71A	FALSE	TRUE	TRUE	FALSE	FALSE	FALSE
FAM71C	FALSE	FALSE	TRUE	TRUE	TRUE	FALSE
FAM71D	FALSE	TRUE	FALSE	FALSE	FALSE	FALSE
FAM71E1	TRUE	FALSE	FALSE	TRUE	TRUE	FALSE
FAM71F1	TRUE	FALSE	FALSE	FALSE	FALSE	TRUE
FAM73B	FALSE	FALSE	FALSE	FALSE	FALSE	TRUE
FAM81B	TRUE	TRUE	TRUE	TRUE	FALSE	TRUE
FAM83A	TRUE	TRUE	FALSE	TRUE	TRUE	FALSE
FAM83C	FALSE	FALSE	FALSE	FALSE	FALSE	TRUE
FAM83H	FALSE	FALSE	FALSE	TRUE	TRUE	FALSE
FAM86A	TRUE	FALSE	TRUE	FALSE	FALSE	FALSE
FAM90A1	FALSE	TRUE	FALSE	FALSE	FALSE	FALSE
FAM92B	TRUE	FALSE	TRUE	FALSE	FALSE	TRUE
FAM98C	TRUE	TRUE	TRUE	FALSE	FALSE	FALSE
FAN1	TRUE	FALSE	FALSE	FALSE	FALSE	FALSE
FANCA	TRUE	FALSE	FALSE	FALSE	FALSE	FALSE
FANCG	FALSE	TRUE	FALSE	FALSE	FALSE	FALSE
FANCI	FALSE	TRUE	FALSE	FALSE	FALSE	FALSE
FANCL	FALSE	TRUE	FALSE	TRUE	TRUE	FALSE
FANCM	FALSE	FALSE	FALSE	TRUE	TRUE	FALSE
FANK1	FALSE	TRUE	TRUE	TRUE	TRUE	FALSE
FASTKD1	TRUE	TRUE	TRUE	TRUE	FALSE	FALSE
FBF1	FALSE	FALSE	TRUE	FALSE	FALSE	FALSE
FBLN7	TRUE	FALSE	FALSE	FALSE	FALSE	FALSE
FBN3	TRUE	FALSE	TRUE	FALSE	FALSE	FALSE
FBRSL1	FALSE	FALSE	TRUE	FALSE	FALSE	FALSE
FBXL13	FALSE	FALSE	TRUE	FALSE	FALSE	FALSE
FBXL21	FALSE	TRUE	FALSE	FALSE	FALSE	FALSE
FBXL4	FALSE	TRUE	FALSE	FALSE	FALSE	FALSE
FBXO16	FALSE	FALSE	FALSE	FALSE	FALSE	TRUE
FBXO27	TRUE	FALSE	FALSE	FALSE	FALSE	FALSE
FBXO40	TRUE	FALSE	TRUE	FALSE	FALSE	TRUE
FBXO43	FALSE	TRUE	FALSE	FALSE	FALSE	FALSE
FBXO7	FALSE	FALSE	FALSE	FALSE	FALSE	TRUE
FBXW10	TRUE	TRUE	FALSE	FALSE	FALSE	FALSE
FBXW2	TRUE	FALSE	FALSE	FALSE	FALSE	FALSE
FBXW8	TRUE	TRUE	FALSE	TRUE	TRUE	FALSE
FCAMR	FALSE	FALSE	TRUE	FALSE	FALSE	FALSE
FCAR	TRUE	FALSE	TRUE	FALSE	FALSE	FALSE
FCER2	TRUE	FALSE	FALSE	FALSE	FALSE	FALSE
FCGBP	TRUE	TRUE	TRUE	TRUE	TRUE	FALSE
FCGR1B	FALSE	FALSE	TRUE	FALSE	FALSE	FALSE
FCGR2A	TRUE	FALSE	TRUE	FALSE	FALSE	FALSE
FCHSD1	TRUE	TRUE	FALSE	FALSE	FALSE	TRUE
FCN3	TRUE	TRUE	FALSE	FALSE	FALSE	FALSE
FCRL3	FALSE	FALSE	FALSE	TRUE	TRUE	FALSE
FCRL4	FALSE	TRUE	FALSE	FALSE	FALSE	FALSE
FCRL5	FALSE	FALSE	FALSE	TRUE	FALSE	FALSE
FCRL6	FALSE	TRUE	TRUE	TRUE	FALSE	TRUE
FCRLB	TRUE	FALSE	FALSE	FALSE	FALSE	FALSE
FER1L6	TRUE	FALSE	TRUE	FALSE	FALSE	FALSE
FFAR2	FALSE	FALSE	FALSE	FALSE	FALSE	TRUE
FGF1	TRUE	FALSE	FALSE	FALSE	FALSE	FALSE
FGF6	FALSE	FALSE	FALSE	FALSE	FALSE	TRUE
FGFBP1	TRUE	FALSE	FALSE	FALSE	FALSE	FALSE
FGFBP2	TRUE	FALSE	TRUE	FALSE	FALSE	FALSE
FGFR3	TRUE	FALSE	FALSE	FALSE	FALSE	FALSE
FGGY	TRUE	TRUE	TRUE	TRUE	TRUE	FALSE
FGL1	TRUE	FALSE	FALSE	FALSE	FALSE	FALSE
FHAD1	FALSE	FALSE	FALSE	TRUE	TRUE	TRUE
FIBCD1	TRUE	TRUE	TRUE	FALSE	FALSE	FALSE
FILIP1	FALSE	FALSE	FALSE	TRUE	TRUE	FALSE
FKBP11	FALSE	FALSE	TRUE	FALSE	FALSE	FALSE
FKBP14	FALSE	FALSE	FALSE	TRUE	TRUE	FALSE
FKBP7	FALSE	TRUE	TRUE	TRUE	TRUE	FALSE
FLCN	FALSE	TRUE	FALSE	FALSE	FALSE	FALSE
FLG	TRUE	FALSE	TRUE	TRUE	TRUE	TRUE
FLG2	TRUE	FALSE	TRUE	TRUE	FALSE	TRUE
FLJ27365	FALSE	FALSE	FALSE	FALSE	FALSE	TRUE
FLJ30594	FALSE	FALSE	FALSE	TRUE	FALSE	FALSE
FLVCR2	FALSE	TRUE	FALSE	FALSE	FALSE	FALSE
FMN2	TRUE	FALSE	TRUE	FALSE	FALSE	FALSE
FMNL1	TRUE	FALSE	FALSE	FALSE	FALSE	FALSE
FMNL2	FALSE	FALSE	TRUE	FALSE	FALSE	FALSE
FMO1	TRUE	FALSE	FALSE	FALSE	FALSE	FALSE
FMO2	TRUE	FALSE	FALSE	TRUE	FALSE	FALSE
FMO4	TRUE	FALSE	FALSE	FALSE	FALSE	FALSE
FN3K	FALSE	FALSE	FALSE	FALSE	FALSE	TRUE
FN3KRP	TRUE	FALSE	TRUE	FALSE	FALSE	FALSE
FNDC1	FALSE	TRUE	TRUE	FALSE	FALSE	FALSE
FNDC7	TRUE	FALSE	FALSE	TRUE	TRUE	TRUE
FNDC8	FALSE	TRUE	FALSE	FALSE	FALSE	FALSE
FNDC9	FALSE	TRUE	FALSE	FALSE	FALSE	FALSE
FOLR1	TRUE	TRUE	FALSE	FALSE	FALSE	FALSE
FOLR3	FALSE	FALSE	FALSE	TRUE	FALSE	FALSE
FOLR4	FALSE	FALSE	FALSE	TRUE	TRUE	FALSE
FOXP2	TRUE	FALSE	FALSE	FALSE	FALSE	FALSE
FPGS	FALSE	FALSE	TRUE	FALSE	FALSE	FALSE
FPGT-TNNI3K	TRUE	FALSE	TRUE	TRUE	TRUE	FALSE
FREM1	TRUE	FALSE	FALSE	FALSE	FALSE	FALSE
FREM3	FALSE	FALSE	TRUE	FALSE	FALSE	FALSE
FRG2B	TRUE	FALSE	FALSE	FALSE	FALSE	FALSE
FRK	TRUE	FALSE	TRUE	FALSE	FALSE	FALSE
FRMD1	TRUE	TRUE	TRUE	FALSE	FALSE	FALSE
FRMD3	FALSE	TRUE	FALSE	FALSE	FALSE	FALSE
FRMD4A	TRUE	FALSE	FALSE	TRUE	TRUE	TRUE
FRMPD2	FALSE	FALSE	TRUE	FALSE	FALSE	FALSE
FRRS1	FALSE	FALSE	TRUE	FALSE	FALSE	FALSE
FRYL	FALSE	FALSE	FALSE	FALSE	FALSE	TRUE
FSD2	FALSE	FALSE	TRUE	FALSE	FALSE	FALSE
FSIP1	FALSE	TRUE	FALSE	FALSE	FALSE	FALSE
FSIP2	FALSE	FALSE	FALSE	FALSE	FALSE	TRUE
FUCA2	FALSE	FALSE	TRUE	TRUE	TRUE	FALSE
FUK	TRUE	FALSE	TRUE	TRUE	TRUE	FALSE
FUT1	FALSE	FALSE	FALSE	TRUE	TRUE	FALSE
FUT10	FALSE	FALSE	FALSE	FALSE	FALSE	TRUE
FUT2	TRUE	FALSE	FALSE	TRUE	FALSE	FALSE
FUT6	TRUE	FALSE	TRUE	FALSE	FALSE	FALSE
G6PC2	TRUE	FALSE	FALSE	TRUE	TRUE	FALSE
GAB4	TRUE	FALSE	FALSE	FALSE	FALSE	FALSE
GABPB1	TRUE	TRUE	FALSE	FALSE	FALSE	TRUE
GABRR1	TRUE	FALSE	FALSE	FALSE	FALSE	FALSE
GADL1	TRUE	FALSE	TRUE	FALSE	FALSE	FALSE
GAL3ST2	TRUE	FALSE	FALSE	TRUE	TRUE	FALSE
GAL3ST4	TRUE	FALSE	FALSE	FALSE	FALSE	FALSE
GALK2	TRUE	FALSE	FALSE	FALSE	FALSE	FALSE
GALNT10	FALSE	TRUE	FALSE	FALSE	FALSE	FALSE
GALNT8	TRUE	FALSE	FALSE	FALSE	FALSE	FALSE
GALR2	FALSE	TRUE	FALSE	FALSE	FALSE	FALSE
GANC	FALSE	FALSE	FALSE	TRUE	TRUE	FALSE
GAS2L2	TRUE	FALSE	FALSE	FALSE	FALSE	FALSE
GBGT1	TRUE	FALSE	FALSE	TRUE	FALSE	TRUE
GBP1	FALSE	TRUE	FALSE	FALSE	FALSE	FALSE
GBP3	TRUE	FALSE	FALSE	FALSE	FALSE	FALSE
GBP4	TRUE	TRUE	TRUE	TRUE	TRUE	TRUE
GBP5	FALSE	TRUE	FALSE	TRUE	TRUE	FALSE
GBP7	TRUE	FALSE	FALSE	TRUE	TRUE	FALSE
GC	FALSE	TRUE	FALSE	FALSE	FALSE	FALSE
GCA	TRUE	FALSE	FALSE	TRUE	TRUE	TRUE
GCAT	TRUE	FALSE	FALSE	FALSE	FALSE	FALSE
GCFC2	TRUE	FALSE	TRUE	TRUE	TRUE	FALSE
GCK	FALSE	FALSE	FALSE	TRUE	TRUE	FALSE
GCKR	FALSE	TRUE	FALSE	TRUE	TRUE	FALSE
GCN1L1	FALSE	TRUE	FALSE	FALSE	FALSE	FALSE
GCNT3	FALSE	FALSE	FALSE	TRUE	TRUE	TRUE
GCSAML	TRUE	FALSE	FALSE	TRUE	FALSE	FALSE
GDAP1	FALSE	TRUE	FALSE	FALSE	FALSE	FALSE
GDF11	FALSE	FALSE	FALSE	TRUE	TRUE	FALSE
GDF15	TRUE	FALSE	FALSE	FALSE	FALSE	FALSE
GDNF	FALSE	FALSE	TRUE	FALSE	FALSE	FALSE
GDPD4	TRUE	FALSE	FALSE	TRUE	FALSE	FALSE
GDPD5	FALSE	TRUE	FALSE	FALSE	FALSE	FALSE
GEM	FALSE	FALSE	FALSE	TRUE	TRUE	FALSE
GEN1	TRUE	FALSE	TRUE	FALSE	FALSE	FALSE
GFRAL	FALSE	FALSE	FALSE	FALSE	FALSE	TRUE
GGA3	FALSE	TRUE	FALSE	FALSE	FALSE	FALSE
GGN	FALSE	TRUE	FALSE	TRUE	FALSE	FALSE
GGT1	TRUE	FALSE	FALSE	FALSE	FALSE	FALSE
GGT6	FALSE	FALSE	FALSE	TRUE	FALSE	FALSE
GH1	TRUE	FALSE	FALSE	FALSE	FALSE	FALSE
GH2	TRUE	TRUE	TRUE	FALSE	FALSE	FALSE
GHDC	FALSE	FALSE	TRUE	FALSE	FALSE	FALSE
GHRHR	TRUE	FALSE	FALSE	FALSE	FALSE	TRUE
GIMAP2	FALSE	FALSE	FALSE	TRUE	TRUE	TRUE
GIMAP6	TRUE	FALSE	FALSE	FALSE	FALSE	FALSE
GIMAP8	FALSE	TRUE	FALSE	FALSE	FALSE	FALSE
GIPR	FALSE	FALSE	FALSE	FALSE	FALSE	TRUE
GJA10	FALSE	TRUE	FALSE	TRUE	TRUE	FALSE
GJB2	FALSE	FALSE	FALSE	TRUE	TRUE	TRUE
GJB4	TRUE	FALSE	TRUE	TRUE	TRUE	TRUE
GJB6	FALSE	TRUE	FALSE	FALSE	FALSE	FALSE
GJB7	TRUE	FALSE	TRUE	TRUE	TRUE	TRUE
GJC3	FALSE	FALSE	TRUE	FALSE	FALSE	FALSE
GJD4	FALSE	FALSE	TRUE	FALSE	FALSE	TRUE
GJE1	FALSE	FALSE	FALSE	TRUE	FALSE	FALSE
GK2	FALSE	FALSE	TRUE	FALSE	FALSE	FALSE
GLB1L2	TRUE	FALSE	TRUE	FALSE	FALSE	FALSE
GLI2	FALSE	FALSE	FALSE	FALSE	FALSE	TRUE
GLIPR1L1	FALSE	FALSE	FALSE	FALSE	FALSE	TRUE
GLIPR1L2	FALSE	FALSE	TRUE	FALSE	FALSE	FALSE
GLMN	FALSE	FALSE	FALSE	TRUE	TRUE	FALSE
GLT6D1	TRUE	FALSE	FALSE	TRUE	TRUE	FALSE
GLTSCR2	TRUE	FALSE	FALSE	TRUE	FALSE	FALSE
GLYATL1	FALSE	FALSE	FALSE	TRUE	TRUE	FALSE
GLYATL2	FALSE	TRUE	FALSE	FALSE	FALSE	FALSE
GLYCTK	TRUE	FALSE	FALSE	FALSE	FALSE	FALSE
GMIP	TRUE	FALSE	FALSE	FALSE	FALSE	FALSE
GML	TRUE	FALSE	FALSE	FALSE	FALSE	TRUE
GMPR	TRUE	FALSE	FALSE	TRUE	TRUE	FALSE
GNAT3	FALSE	TRUE	TRUE	FALSE	FALSE	FALSE
GNLY	TRUE	TRUE	FALSE	FALSE	FALSE	FALSE
GNRH2	FALSE	TRUE	TRUE	FALSE	FALSE	FALSE
GOLGA3	FALSE	FALSE	FALSE	FALSE	FALSE	TRUE
GOLGA4	FALSE	FALSE	FALSE	FALSE	FALSE	TRUE
GOLGA6B	TRUE	FALSE	FALSE	FALSE	FALSE	FALSE
GOLGA6C	FALSE	TRUE	FALSE	FALSE	FALSE	FALSE
GOLGA6D	TRUE	FALSE	TRUE	FALSE	FALSE	FALSE
GOLGA6L6	FALSE	FALSE	TRUE	FALSE	FALSE	FALSE
GOLGA8M	FALSE	FALSE	TRUE	FALSE	FALSE	FALSE
GOLGA8S	TRUE	FALSE	FALSE	FALSE	FALSE	FALSE
GOLGA8T	FALSE	FALSE	TRUE	FALSE	FALSE	FALSE
GOLIM4	TRUE	FALSE	FALSE	FALSE	FALSE	FALSE
GOT1L1	TRUE	FALSE	FALSE	FALSE	FALSE	FALSE
GP1BA	FALSE	TRUE	FALSE	FALSE	FALSE	FALSE
GP6	TRUE	TRUE	FALSE	TRUE	TRUE	FALSE
GPATCH2	FALSE	FALSE	FALSE	FALSE	FALSE	TRUE
GPATCH2L	TRUE	TRUE	FALSE	TRUE	TRUE	TRUE
GPD2	FALSE	FALSE	FALSE	TRUE	TRUE	FALSE
GPHN	FALSE	FALSE	TRUE	FALSE	FALSE	FALSE
GPLD1	FALSE	TRUE	FALSE	TRUE	TRUE	FALSE
GPNMB	FALSE	FALSE	FALSE	FALSE	FALSE	TRUE
GPR1	TRUE	FALSE	FALSE	FALSE	FALSE	FALSE
GPR111	TRUE	TRUE	FALSE	FALSE	FALSE	TRUE
GPR113	FALSE	TRUE	FALSE	TRUE	TRUE	TRUE
GPR115	FALSE	FALSE	TRUE	FALSE	FALSE	TRUE
GPR123	FALSE	FALSE	FALSE	TRUE	TRUE	FALSE
GPR128	TRUE	TRUE	TRUE	FALSE	FALSE	TRUE
GPR142	TRUE	FALSE	TRUE	TRUE	TRUE	FALSE
GPR144	FALSE	TRUE	TRUE	TRUE	TRUE	TRUE
GPR151	FALSE	FALSE	TRUE	TRUE	TRUE	FALSE
GPR160	TRUE	FALSE	FALSE	FALSE	FALSE	FALSE
GPR18	FALSE	TRUE	FALSE	FALSE	FALSE	FALSE
GPR180	TRUE	FALSE	FALSE	FALSE	FALSE	FALSE
GPR35	FALSE	FALSE	FALSE	TRUE	TRUE	FALSE
GPR39	TRUE	FALSE	TRUE	FALSE	FALSE	FALSE
GPR84	FALSE	FALSE	TRUE	FALSE	FALSE	FALSE
GPR89B	FALSE	FALSE	TRUE	FALSE	FALSE	FALSE
GPR98	FALSE	TRUE	FALSE	FALSE	FALSE	FALSE
GPRC5A	TRUE	FALSE	FALSE	TRUE	TRUE	FALSE
GPRC5B	FALSE	TRUE	FALSE	FALSE	FALSE	FALSE
GPRC5D	FALSE	TRUE	FALSE	TRUE	TRUE	FALSE
GPRC6A	FALSE	FALSE	FALSE	TRUE	FALSE	FALSE
GPRIN1	TRUE	FALSE	FALSE	TRUE	FALSE	FALSE
GPRIN3	FALSE	FALSE	TRUE	FALSE	FALSE	FALSE
GPSM2	TRUE	FALSE	FALSE	TRUE	TRUE	FALSE
GPX7	FALSE	FALSE	FALSE	FALSE	FALSE	TRUE
GRAMD2	FALSE	TRUE	FALSE	FALSE	FALSE	FALSE
GREB1	FALSE	FALSE	FALSE	TRUE	FALSE	FALSE
GRIK3	FALSE	FALSE	FALSE	TRUE	TRUE	FALSE
GRIK4	TRUE	FALSE	FALSE	FALSE	FALSE	FALSE
GRIN3A	TRUE	FALSE	FALSE	FALSE	FALSE	FALSE
GRIN3B	TRUE	TRUE	TRUE	FALSE	FALSE	FALSE
GRIP2	FALSE	TRUE	FALSE	FALSE	FALSE	FALSE
GRK1	FALSE	FALSE	TRUE	FALSE	FALSE	FALSE
GRK4	TRUE	FALSE	TRUE	FALSE	FALSE	TRUE
GRK7	TRUE	FALSE	TRUE	FALSE	FALSE	TRUE
GRM3	FALSE	FALSE	FALSE	TRUE	FALSE	FALSE
GRM6	TRUE	FALSE	TRUE	FALSE	FALSE	FALSE
GRP	TRUE	FALSE	FALSE	TRUE	FALSE	FALSE
GRTP1	TRUE	FALSE	FALSE	FALSE	FALSE	FALSE
GSDMA	FALSE	TRUE	TRUE	FALSE	FALSE	FALSE
GSDMB	FALSE	FALSE	FALSE	TRUE	FALSE	FALSE
GSDMC	TRUE	FALSE	TRUE	FALSE	FALSE	FALSE
GSG1	TRUE	FALSE	FALSE	FALSE	FALSE	FALSE
GSTA3	TRUE	FALSE	TRUE	FALSE	FALSE	FALSE
GSTA5	TRUE	FALSE	FALSE	FALSE	FALSE	FALSE
GSTM2	FALSE	TRUE	FALSE	FALSE	FALSE	FALSE
GSTM4	TRUE	TRUE	TRUE	FALSE	FALSE	TRUE
GSTM5	FALSE	FALSE	FALSE	FALSE	FALSE	TRUE
GSTO2	FALSE	FALSE	FALSE	TRUE	TRUE	FALSE
GSTP1	FALSE	FALSE	TRUE	FALSE	FALSE	FALSE
GSTT2	TRUE	FALSE	FALSE	FALSE	FALSE	FALSE
GTDC1	TRUE	FALSE	FALSE	TRUE	TRUE	FALSE
GTF2F1	FALSE	TRUE	FALSE	TRUE	TRUE	FALSE
GTF2H1	FALSE	FALSE	FALSE	FALSE	FALSE	TRUE
GUCA1C	TRUE	TRUE	FALSE	TRUE	FALSE	FALSE
GUF1	TRUE	FALSE	FALSE	FALSE	FALSE	FALSE
GXYLT2	TRUE	FALSE	TRUE	FALSE	FALSE	FALSE
GYLTL1B	FALSE	FALSE	TRUE	FALSE	FALSE	TRUE
GYPB	TRUE	FALSE	FALSE	TRUE	FALSE	FALSE
GYS2	FALSE	FALSE	FALSE	FALSE	FALSE	TRUE
GZMA	FALSE	TRUE	FALSE	FALSE	FALSE	TRUE
GZMM	FALSE	FALSE	TRUE	TRUE	TRUE	FALSE
H6PD	TRUE	FALSE	FALSE	FALSE	FALSE	FALSE
HABP2	TRUE	FALSE	FALSE	TRUE	TRUE	FALSE
HAO1	FALSE	FALSE	FALSE	FALSE	FALSE	TRUE
HAO2	FALSE	FALSE	TRUE	FALSE	FALSE	FALSE
HAP1	TRUE	TRUE	FALSE	TRUE	TRUE	FALSE
HAS1	TRUE	FALSE	FALSE	FALSE	FALSE	FALSE
HAVCR1	TRUE	TRUE	FALSE	FALSE	FALSE	FALSE
HBA2	FALSE	FALSE	TRUE	FALSE	FALSE	FALSE
HBP1	TRUE	FALSE	FALSE	FALSE	FALSE	FALSE
HBQ1	FALSE	FALSE	TRUE	FALSE	FALSE	FALSE
HBS1L	FALSE	TRUE	FALSE	FALSE	FALSE	FALSE
HCAR3	FALSE	FALSE	TRUE	TRUE	TRUE	FALSE
HCN1	FALSE	TRUE	FALSE	FALSE	FALSE	FALSE
HEATR4	TRUE	FALSE	FALSE	FALSE	FALSE	FALSE
HEATR5A	FALSE	FALSE	FALSE	FALSE	FALSE	TRUE
HEATR6	FALSE	TRUE	FALSE	FALSE	FALSE	FALSE
HECTD3	TRUE	FALSE	FALSE	FALSE	FALSE	FALSE
HELB	TRUE	TRUE	FALSE	FALSE	FALSE	FALSE
HELQ	FALSE	FALSE	TRUE	FALSE	FALSE	FALSE
HELZ2	TRUE	FALSE	TRUE	FALSE	FALSE	FALSE
HENMT1	FALSE	TRUE	FALSE	FALSE	FALSE	FALSE
HEPACAM2	FALSE	FALSE	FALSE	FALSE	FALSE	TRUE
HEPHL1	TRUE	TRUE	TRUE	FALSE	FALSE	FALSE
HERC2	FALSE	TRUE	FALSE	FALSE	FALSE	FALSE
HERPUD1	TRUE	FALSE	FALSE	FALSE	FALSE	FALSE
HEXA	FALSE	FALSE	FALSE	TRUE	TRUE	FALSE
HFE2	FALSE	FALSE	TRUE	FALSE	FALSE	FALSE
HFM1	FALSE	TRUE	FALSE	FALSE	FALSE	FALSE
HGFAC	TRUE	FALSE	FALSE	FALSE	FALSE	FALSE
HHATL	FALSE	FALSE	TRUE	FALSE	FALSE	FALSE
HHIPL1	TRUE	FALSE	TRUE	FALSE	FALSE	FALSE
HHIPL2	TRUE	FALSE	FALSE	FALSE	FALSE	FALSE
HHLA2	FALSE	FALSE	FALSE	TRUE	TRUE	FALSE
HID1	FALSE	FALSE	TRUE	FALSE	FALSE	FALSE
HIF3A	FALSE	FALSE	FALSE	TRUE	TRUE	FALSE
HINT1	TRUE	FALSE	FALSE	FALSE	FALSE	FALSE
HINT3	FALSE	FALSE	FALSE	FALSE	FALSE	TRUE
HIST1H2AI	FALSE	FALSE	TRUE	FALSE	FALSE	FALSE
HIST1H2BE	FALSE	TRUE	FALSE	FALSE	FALSE	FALSE
HIST1H2BG	FALSE	FALSE	TRUE	FALSE	FALSE	FALSE
HIST1H3E	FALSE	TRUE	FALSE	FALSE	FALSE	FALSE
HIST1H4B	FALSE	TRUE	TRUE	FALSE	FALSE	FALSE
HIST1H4H	FALSE	FALSE	TRUE	FALSE	FALSE	TRUE
HIST2H3D	FALSE	FALSE	TRUE	FALSE	FALSE	FALSE
HK3	TRUE	TRUE	TRUE	FALSE	FALSE	FALSE
HKDC1	TRUE	FALSE	TRUE	FALSE	FALSE	FALSE
HKR1	FALSE	FALSE	FALSE	TRUE	TRUE	TRUE
HLA-A	TRUE	FALSE	FALSE	FALSE	FALSE	FALSE
HLA-B	TRUE	FALSE	FALSE	FALSE	FALSE	FALSE
HLA-C	TRUE	FALSE	FALSE	FALSE	FALSE	FALSE
HLA-DOB	FALSE	FALSE	FALSE	TRUE	TRUE	FALSE
HLA-DPA1	TRUE	FALSE	TRUE	FALSE	FALSE	FALSE
HLA-DPB1	FALSE	FALSE	FALSE	TRUE	FALSE	FALSE
HLA-DQA2	TRUE	FALSE	TRUE	FALSE	FALSE	FALSE
HLA-DQB1	FALSE	TRUE	TRUE	FALSE	FALSE	FALSE
HLA-DRA	TRUE	FALSE	FALSE	TRUE	FALSE	FALSE
HLA-DRB1	FALSE	FALSE	FALSE	TRUE	FALSE	FALSE
HLA-DRB5	FALSE	FALSE	TRUE	FALSE	FALSE	FALSE
HLA-G	TRUE	TRUE	FALSE	FALSE	FALSE	FALSE
HMCN1	FALSE	TRUE	FALSE	FALSE	FALSE	FALSE
HMCN2	FALSE	FALSE	TRUE	FALSE	FALSE	TRUE
HMMR	TRUE	FALSE	FALSE	FALSE	FALSE	TRUE
HMOX2	TRUE	FALSE	FALSE	FALSE	FALSE	FALSE
HNF1A	FALSE	FALSE	FALSE	TRUE	TRUE	FALSE
HNRNPA1L2	FALSE	TRUE	FALSE	FALSE	FALSE	FALSE
HOOK1	FALSE	TRUE	FALSE	FALSE	FALSE	FALSE
HOPX	FALSE	TRUE	FALSE	FALSE	FALSE	FALSE
HORMAD1	FALSE	TRUE	FALSE	FALSE	FALSE	FALSE
HORMAD2	FALSE	FALSE	FALSE	FALSE	FALSE	TRUE
HOXA9	FALSE	FALSE	FALSE	FALSE	FALSE	TRUE
HOXC6	FALSE	FALSE	FALSE	TRUE	TRUE	FALSE
HOXD10	FALSE	TRUE	FALSE	FALSE	FALSE	FALSE
HOXD11	FALSE	TRUE	FALSE	FALSE	FALSE	FALSE
HPR	TRUE	FALSE	FALSE	FALSE	FALSE	FALSE
HPS1	FALSE	TRUE	FALSE	FALSE	FALSE	FALSE
HPS3	TRUE	FALSE	FALSE	FALSE	FALSE	FALSE
HPS4	FALSE	FALSE	FALSE	TRUE	FALSE	FALSE
HPSE	TRUE	FALSE	TRUE	FALSE	FALSE	FALSE
HRASLS	TRUE	TRUE	TRUE	FALSE	FALSE	FALSE
HRASLS5	FALSE	TRUE	FALSE	FALSE	FALSE	FALSE
HRC	FALSE	TRUE	TRUE	FALSE	FALSE	FALSE
HRCT1	FALSE	TRUE	TRUE	FALSE	FALSE	FALSE
HRG	TRUE	FALSE	FALSE	FALSE	FALSE	TRUE
HRK	FALSE	FALSE	TRUE	FALSE	FALSE	FALSE
HRNR	TRUE	FALSE	TRUE	TRUE	TRUE	FALSE
HS1BP3	FALSE	FALSE	TRUE	TRUE	FALSE	FALSE
HS3ST6	FALSE	FALSE	TRUE	FALSE	FALSE	FALSE
HSD11B1L	FALSE	FALSE	FALSE	FALSE	FALSE	TRUE
HSD17B1	TRUE	FALSE	TRUE	FALSE	FALSE	FALSE
HSD17B13	TRUE	FALSE	FALSE	FALSE	FALSE	TRUE
HSD17B14	FALSE	FALSE	FALSE	FALSE	FALSE	TRUE
HSD17B2	FALSE	FALSE	FALSE	TRUE	TRUE	FALSE
HSD17B8	TRUE	TRUE	FALSE	TRUE	TRUE	FALSE
HSDL2	FALSE	FALSE	TRUE	FALSE	FALSE	FALSE
HSF2BP	FALSE	TRUE	FALSE	FALSE	FALSE	FALSE
HSH2D	FALSE	FALSE	FALSE	TRUE	TRUE	FALSE
HSPA1L	TRUE	FALSE	TRUE	FALSE	FALSE	FALSE
HSPA6	FALSE	TRUE	TRUE	FALSE	FALSE	FALSE
HSPA9	FALSE	FALSE	FALSE	TRUE	TRUE	FALSE
HSPG2	FALSE	FALSE	TRUE	FALSE	FALSE	FALSE
HTN3	TRUE	FALSE	FALSE	FALSE	FALSE	FALSE
HTR1F	FALSE	FALSE	TRUE	FALSE	FALSE	FALSE
HTR2B	TRUE	FALSE	FALSE	FALSE	FALSE	TRUE
HTR3A	TRUE	FALSE	FALSE	FALSE	FALSE	FALSE
HTR3C	TRUE	FALSE	TRUE	FALSE	FALSE	FALSE
HTR3D	TRUE	FALSE	FALSE	TRUE	FALSE	TRUE
HTR3E	FALSE	FALSE	FALSE	TRUE	FALSE	TRUE
HTR4	TRUE	FALSE	FALSE	FALSE	FALSE	FALSE
HTRA4	TRUE	FALSE	FALSE	FALSE	FALSE	FALSE
HTT	FALSE	FALSE	TRUE	FALSE	FALSE	FALSE
HYAL3	TRUE	FALSE	FALSE	FALSE	FALSE	FALSE
HYDIN	FALSE	FALSE	FALSE	TRUE	FALSE	FALSE
HYI	TRUE	FALSE	TRUE	FALSE	FALSE	FALSE
HYKK	TRUE	TRUE	TRUE	TRUE	FALSE	FALSE
ICA1L	TRUE	FALSE	FALSE	TRUE	TRUE	TRUE
ICAM1	FALSE	TRUE	FALSE	FALSE	FALSE	FALSE
ICAM3	FALSE	FALSE	FALSE	TRUE	TRUE	TRUE
ICK	FALSE	FALSE	TRUE	FALSE	FALSE	FALSE
IDE	FALSE	FALSE	TRUE	FALSE	FALSE	FALSE
IDI2	TRUE	TRUE	FALSE	TRUE	TRUE	FALSE
IDO2	TRUE	FALSE	TRUE	TRUE	FALSE	FALSE
IFFO1	FALSE	FALSE	FALSE	FALSE	FALSE	TRUE
IFI27L1	TRUE	FALSE	FALSE	TRUE	FALSE	TRUE
IFI30	FALSE	FALSE	TRUE	FALSE	FALSE	TRUE
IFI35	TRUE	TRUE	FALSE	FALSE	FALSE	FALSE
IFI44	FALSE	TRUE	FALSE	TRUE	FALSE	FALSE
IFI44L	FALSE	TRUE	TRUE	FALSE	FALSE	TRUE
IFIH1	TRUE	TRUE	FALSE	TRUE	TRUE	FALSE
IFIT1	TRUE	FALSE	FALSE	FALSE	FALSE	FALSE
IFIT5	TRUE	FALSE	TRUE	FALSE	FALSE	FALSE
IFITM10	FALSE	FALSE	FALSE	FALSE	FALSE	TRUE
IFLTD1	FALSE	TRUE	TRUE	TRUE	TRUE	FALSE
IFNA17	FALSE	FALSE	TRUE	FALSE	FALSE	FALSE
IFNA5	FALSE	TRUE	FALSE	FALSE	FALSE	FALSE
IFNB1	FALSE	FALSE	FALSE	TRUE	TRUE	FALSE
IFNE	FALSE	FALSE	FALSE	TRUE	TRUE	FALSE
IFNK	TRUE	TRUE	TRUE	TRUE	FALSE	FALSE
IFNL2	FALSE	TRUE	FALSE	FALSE	FALSE	FALSE
IFRD1	FALSE	TRUE	FALSE	FALSE	FALSE	FALSE
IFT80	TRUE	FALSE	FALSE	FALSE	FALSE	FALSE
IGF2	TRUE	TRUE	FALSE	FALSE	FALSE	FALSE
IGF2R	TRUE	FALSE	FALSE	FALSE	FALSE	FALSE
IGFLR1	FALSE	FALSE	FALSE	TRUE	TRUE	FALSE
IGFN1	TRUE	TRUE	TRUE	FALSE	FALSE	FALSE
IGIP	FALSE	TRUE	FALSE	FALSE	FALSE	FALSE
IGLL1	TRUE	FALSE	FALSE	FALSE	FALSE	FALSE
IGLL5	FALSE	TRUE	FALSE	FALSE	FALSE	FALSE
IGSF10	TRUE	TRUE	TRUE	TRUE	TRUE	TRUE
IGSF22	FALSE	TRUE	TRUE	FALSE	FALSE	FALSE
IGSF5	FALSE	TRUE	FALSE	TRUE	FALSE	FALSE
IGSF8	TRUE	FALSE	FALSE	FALSE	FALSE	FALSE
IKBIP	TRUE	FALSE	FALSE	FALSE	FALSE	FALSE
IL16	TRUE	TRUE	TRUE	FALSE	FALSE	FALSE
IL17B	FALSE	FALSE	TRUE	FALSE	FALSE	FALSE
IL17F	TRUE	FALSE	TRUE	FALSE	FALSE	FALSE
IL17RA	FALSE	FALSE	FALSE	TRUE	TRUE	FALSE
IL17RB	FALSE	FALSE	FALSE	TRUE	FALSE	FALSE
IL17RC	TRUE	TRUE	TRUE	TRUE	FALSE	FALSE
IL1RL2	FALSE	FALSE	TRUE	FALSE	FALSE	FALSE
IL20	FALSE	FALSE	TRUE	FALSE	FALSE	FALSE
IL31RA	FALSE	TRUE	FALSE	FALSE	FALSE	FALSE
IL33	TRUE	TRUE	TRUE	TRUE	TRUE	TRUE
IL34	TRUE	FALSE	FALSE	TRUE	FALSE	FALSE
IL36B	FALSE	FALSE	TRUE	FALSE	FALSE	TRUE
IL3RA	TRUE	FALSE	FALSE	FALSE	FALSE	FALSE
IL4R	FALSE	FALSE	FALSE	FALSE	FALSE	TRUE
IL8	FALSE	FALSE	TRUE	FALSE	FALSE	FALSE
ILVBL	FALSE	FALSE	FALSE	TRUE	FALSE	FALSE
IMPACT	FALSE	FALSE	FALSE	FALSE	FALSE	TRUE
IMPG1	FALSE	TRUE	FALSE	FALSE	FALSE	FALSE
INCA1	FALSE	FALSE	TRUE	FALSE	FALSE	FALSE
INF2	FALSE	TRUE	FALSE	FALSE	FALSE	FALSE
INHBE	FALSE	FALSE	FALSE	TRUE	TRUE	FALSE
INPP5B	FALSE	FALSE	FALSE	TRUE	TRUE	FALSE
INPP5J	TRUE	FALSE	FALSE	FALSE	FALSE	FALSE
INSL4	TRUE	FALSE	FALSE	FALSE	FALSE	FALSE
INSL6	TRUE	TRUE	TRUE	FALSE	FALSE	FALSE
INSRR	FALSE	TRUE	FALSE	FALSE	FALSE	FALSE
INVS	FALSE	TRUE	FALSE	FALSE	FALSE	FALSE
IQCA1	FALSE	TRUE	FALSE	FALSE	FALSE	FALSE
IQCC	FALSE	TRUE	FALSE	TRUE	TRUE	FALSE
IQCE	TRUE	FALSE	FALSE	FALSE	FALSE	FALSE
IQCH	TRUE	FALSE	FALSE	FALSE	FALSE	TRUE
IQCJ-SCHIP1	FALSE	FALSE	FALSE	TRUE	FALSE	FALSE
IQGAP3	TRUE	FALSE	FALSE	FALSE	FALSE	FALSE
IQSEC3	FALSE	FALSE	TRUE	FALSE	FALSE	FALSE
IRAK2	TRUE	FALSE	FALSE	FALSE	FALSE	FALSE
IRAK3	TRUE	FALSE	FALSE	TRUE	TRUE	FALSE
IRF2BPL	FALSE	FALSE	TRUE	FALSE	FALSE	FALSE
IRF3	TRUE	FALSE	TRUE	FALSE	FALSE	FALSE
IRF5	FALSE	FALSE	FALSE	TRUE	FALSE	FALSE
ISM2	FALSE	TRUE	FALSE	FALSE	FALSE	FALSE
ISYNA1	TRUE	FALSE	FALSE	FALSE	FALSE	FALSE
ITFG2	TRUE	FALSE	FALSE	FALSE	FALSE	FALSE
ITFG3	FALSE	TRUE	FALSE	FALSE	FALSE	FALSE
ITGA11	FALSE	TRUE	FALSE	FALSE	FALSE	FALSE
ITGA4	FALSE	FALSE	FALSE	FALSE	FALSE	TRUE
ITGA7	TRUE	FALSE	FALSE	TRUE	TRUE	FALSE
ITGAD	TRUE	TRUE	FALSE	TRUE	TRUE	FALSE
ITGAE	FALSE	TRUE	FALSE	FALSE	FALSE	FALSE
ITGB2	FALSE	FALSE	FALSE	TRUE	FALSE	FALSE
ITGB3BP	FALSE	TRUE	FALSE	FALSE	FALSE	TRUE
ITGB6	FALSE	TRUE	FALSE	FALSE	FALSE	FALSE
ITIH1	TRUE	FALSE	TRUE	FALSE	FALSE	FALSE
ITIH2	FALSE	FALSE	FALSE	FALSE	FALSE	TRUE
ITIH3	FALSE	FALSE	FALSE	FALSE	FALSE	TRUE
ITIH5	FALSE	TRUE	FALSE	FALSE	FALSE	FALSE
ITPR3	FALSE	TRUE	FALSE	FALSE	FALSE	FALSE
ITPRIP	TRUE	FALSE	FALSE	FALSE	FALSE	FALSE
ITPRIPL1	FALSE	FALSE	FALSE	FALSE	FALSE	TRUE
ITSN2	TRUE	FALSE	FALSE	FALSE	FALSE	FALSE
IVD	FALSE	TRUE	FALSE	FALSE	FALSE	FALSE
IVL	FALSE	FALSE	TRUE	FALSE	FALSE	FALSE
JAGN1	FALSE	TRUE	FALSE	FALSE	FALSE	FALSE
JAK1	TRUE	FALSE	TRUE	FALSE	FALSE	FALSE
JMJD4	FALSE	FALSE	FALSE	FALSE	FALSE	TRUE
JMJD7	FALSE	TRUE	FALSE	FALSE	FALSE	FALSE
JSRP1	FALSE	TRUE	FALSE	FALSE	FALSE	FALSE
KALRN	FALSE	FALSE	FALSE	TRUE	TRUE	FALSE
KANK3	FALSE	TRUE	FALSE	FALSE	FALSE	FALSE
KANK4	TRUE	TRUE	FALSE	FALSE	FALSE	FALSE
KAT5	TRUE	FALSE	FALSE	FALSE	FALSE	FALSE
KAZALD1	FALSE	TRUE	FALSE	FALSE	FALSE	FALSE
KBTBD12	TRUE	FALSE	TRUE	FALSE	FALSE	FALSE
KBTBD13	FALSE	TRUE	FALSE	FALSE	FALSE	FALSE
KCNAB1	TRUE	FALSE	FALSE	FALSE	FALSE	FALSE
KCNAB3	TRUE	FALSE	TRUE	FALSE	FALSE	FALSE
KCNG4	FALSE	FALSE	FALSE	TRUE	TRUE	FALSE
KCNH2	FALSE	FALSE	FALSE	TRUE	TRUE	FALSE
KCNIP2	FALSE	TRUE	FALSE	FALSE	FALSE	FALSE
KCNK16	TRUE	TRUE	FALSE	TRUE	TRUE	FALSE
KCNK18	TRUE	FALSE	FALSE	FALSE	FALSE	FALSE
KCNMB3	TRUE	FALSE	TRUE	FALSE	FALSE	FALSE
KCNN3	FALSE	FALSE	TRUE	FALSE	FALSE	FALSE
KCNQ1	FALSE	FALSE	FALSE	TRUE	TRUE	FALSE
KCNRG	FALSE	FALSE	FALSE	TRUE	TRUE	FALSE
KCTD10	TRUE	FALSE	FALSE	FALSE	FALSE	FALSE
KCTD18	TRUE	TRUE	FALSE	TRUE	FALSE	FALSE
KCTD19	FALSE	TRUE	FALSE	TRUE	TRUE	FALSE
KDELC2	TRUE	FALSE	TRUE	FALSE	FALSE	FALSE
KDELR3	FALSE	FALSE	TRUE	FALSE	FALSE	FALSE
KDM2B	FALSE	FALSE	TRUE	TRUE	TRUE	FALSE
KHDRBS3	FALSE	FALSE	FALSE	TRUE	TRUE	FALSE
KHNYN	TRUE	FALSE	FALSE	FALSE	FALSE	FALSE
KIAA0141	FALSE	FALSE	FALSE	TRUE	TRUE	FALSE
KIAA0226	FALSE	TRUE	FALSE	FALSE	FALSE	FALSE
KIAA0226L	TRUE	FALSE	FALSE	FALSE	FALSE	FALSE
KIAA0319	FALSE	FALSE	FALSE	FALSE	FALSE	TRUE
KIAA0556	TRUE	TRUE	FALSE	FALSE	FALSE	FALSE
KIAA0586	FALSE	TRUE	FALSE	TRUE	TRUE	FALSE
KIAA0753	TRUE	FALSE	FALSE	FALSE	FALSE	FALSE
KIAA0930	TRUE	TRUE	FALSE	FALSE	FALSE	FALSE
KIAA1257	TRUE	FALSE	TRUE	FALSE	FALSE	TRUE
KIAA1407	TRUE	FALSE	TRUE	TRUE	TRUE	TRUE
KIAA1549L	FALSE	FALSE	TRUE	FALSE	FALSE	FALSE
KIAA1551	FALSE	FALSE	FALSE	FALSE	FALSE	TRUE
KIAA1586	TRUE	FALSE	TRUE	FALSE	FALSE	TRUE
KIAA1614	FALSE	FALSE	FALSE	TRUE	TRUE	FALSE
KIAA1671	FALSE	FALSE	TRUE	FALSE	FALSE	TRUE
KIAA1683	FALSE	FALSE	TRUE	FALSE	FALSE	FALSE
KIAA1755	TRUE	FALSE	FALSE	TRUE	FALSE	FALSE
KIAA1841	FALSE	FALSE	FALSE	TRUE	FALSE	FALSE
KIAA1919	TRUE	TRUE	TRUE	FALSE	FALSE	FALSE
KIAA1984	FALSE	FALSE	FALSE	TRUE	TRUE	FALSE
KIAA2026	FALSE	TRUE	FALSE	FALSE	FALSE	FALSE
KIDINS220	FALSE	FALSE	FALSE	TRUE	TRUE	FALSE
KIF13A	FALSE	FALSE	FALSE	TRUE	TRUE	FALSE
KIF14	FALSE	FALSE	TRUE	FALSE	FALSE	FALSE
KIF15	FALSE	FALSE	FALSE	TRUE	TRUE	FALSE
KIF17	TRUE	FALSE	TRUE	FALSE	FALSE	FALSE
KIF19	FALSE	TRUE	FALSE	TRUE	TRUE	FALSE
KIF20B	TRUE	FALSE	FALSE	FALSE	FALSE	FALSE
KIF24	TRUE	FALSE	FALSE	FALSE	FALSE	FALSE
KIF25	FALSE	FALSE	TRUE	FALSE	FALSE	FALSE
KIF27	TRUE	FALSE	FALSE	FALSE	FALSE	FALSE
KIF4B	FALSE	FALSE	TRUE	FALSE	FALSE	FALSE
KIR2DL1	TRUE	FALSE	TRUE	FALSE	FALSE	FALSE
KIR2DL3	FALSE	FALSE	TRUE	FALSE	FALSE	FALSE
KIR3DL1	TRUE	TRUE	TRUE	FALSE	FALSE	FALSE
KIR3DL3	TRUE	FALSE	FALSE	FALSE	FALSE	FALSE
KIRREL2	TRUE	FALSE	FALSE	FALSE	FALSE	FALSE
KLC3	TRUE	FALSE	TRUE	FALSE	FALSE	FALSE
KLF1	FALSE	FALSE	FALSE	TRUE	TRUE	FALSE
KLHDC1	FALSE	TRUE	FALSE	FALSE	FALSE	FALSE
KLHDC9	TRUE	FALSE	FALSE	FALSE	FALSE	FALSE
KLHL17	FALSE	FALSE	TRUE	FALSE	FALSE	FALSE
KLHL25	TRUE	FALSE	TRUE	FALSE	FALSE	TRUE
KLHL33	FALSE	TRUE	TRUE	FALSE	FALSE	FALSE
KLHL35	FALSE	TRUE	FALSE	FALSE	FALSE	FALSE
KLK10	TRUE	TRUE	TRUE	TRUE	TRUE	FALSE
KLK12	TRUE	FALSE	FALSE	TRUE	FALSE	FALSE
KLK13	TRUE	FALSE	FALSE	FALSE	FALSE	FALSE
KLK14	TRUE	FALSE	TRUE	TRUE	FALSE	TRUE
KLK3	TRUE	FALSE	FALSE	FALSE	FALSE	FALSE
KLK4	TRUE	FALSE	FALSE	FALSE	FALSE	FALSE
KLK6	TRUE	FALSE	FALSE	FALSE	FALSE	FALSE
KLKB1	TRUE	FALSE	FALSE	FALSE	FALSE	FALSE
KLLN	FALSE	TRUE	FALSE	FALSE	FALSE	FALSE
KLRC2	TRUE	FALSE	TRUE	FALSE	FALSE	FALSE
KLRC3	TRUE	FALSE	FALSE	FALSE	FALSE	FALSE
KLRF1	FALSE	TRUE	FALSE	FALSE	FALSE	FALSE
KLRK1	FALSE	FALSE	TRUE	FALSE	FALSE	FALSE
KMO	FALSE	FALSE	TRUE	FALSE	FALSE	FALSE
KMT2E	TRUE	FALSE	FALSE	TRUE	FALSE	FALSE
KNG1	TRUE	FALSE	FALSE	TRUE	FALSE	FALSE
KPRP	FALSE	FALSE	TRUE	FALSE	FALSE	FALSE
KRBA2	TRUE	FALSE	FALSE	FALSE	FALSE	FALSE
KRT10	FALSE	FALSE	TRUE	FALSE	FALSE	FALSE
KRT13	FALSE	FALSE	FALSE	FALSE	FALSE	TRUE
KRT20	FALSE	FALSE	TRUE	FALSE	FALSE	FALSE
KRT24	TRUE	FALSE	FALSE	TRUE	FALSE	FALSE
KRT26	TRUE	FALSE	FALSE	FALSE	FALSE	FALSE
KRT27	TRUE	FALSE	FALSE	FALSE	FALSE	FALSE
KRT3	FALSE	FALSE	TRUE	FALSE	FALSE	FALSE
KRT31	TRUE	FALSE	FALSE	TRUE	FALSE	FALSE
KRT33A	FALSE	FALSE	TRUE	FALSE	FALSE	FALSE
KRT33B	FALSE	TRUE	FALSE	FALSE	FALSE	FALSE
KRT36	TRUE	FALSE	TRUE	TRUE	TRUE	FALSE
KRT37	TRUE	FALSE	FALSE	FALSE	FALSE	FALSE
KRT4	TRUE	FALSE	TRUE	FALSE	FALSE	TRUE
KRT6C	TRUE	FALSE	FALSE	FALSE	FALSE	FALSE
KRT73	TRUE	TRUE	FALSE	FALSE	FALSE	FALSE
KRT74	TRUE	FALSE	FALSE	FALSE	FALSE	FALSE
KRT75	FALSE	TRUE	TRUE	FALSE	FALSE	FALSE
KRT76	TRUE	TRUE	TRUE	TRUE	FALSE	TRUE
KRT77	TRUE	FALSE	TRUE	FALSE	FALSE	FALSE
KRT79	TRUE	FALSE	FALSE	FALSE	FALSE	FALSE
KRT8	TRUE	FALSE	FALSE	FALSE	FALSE	FALSE
KRT82	TRUE	TRUE	FALSE	FALSE	FALSE	FALSE
KRT83	TRUE	TRUE	TRUE	FALSE	FALSE	FALSE
KRT9	TRUE	FALSE	FALSE	FALSE	FALSE	FALSE
KRTAP1-1	FALSE	FALSE	FALSE	TRUE	FALSE	FALSE
KRTAP10-4	FALSE	TRUE	FALSE	FALSE	FALSE	FALSE
KRTAP13-1	FALSE	TRUE	FALSE	FALSE	FALSE	FALSE
KRTAP19-6	FALSE	FALSE	FALSE	TRUE	FALSE	FALSE
KRTAP2-3	FALSE	FALSE	TRUE	FALSE	FALSE	FALSE
KRTAP21-2	FALSE	TRUE	FALSE	TRUE	TRUE	FALSE
KRTAP24-1	FALSE	FALSE	FALSE	TRUE	TRUE	FALSE
KRTAP4-5	FALSE	FALSE	TRUE	FALSE	FALSE	FALSE
KRTAP5-1	FALSE	FALSE	TRUE	FALSE	FALSE	FALSE
KRTAP5-4	FALSE	FALSE	TRUE	FALSE	FALSE	FALSE
KRTAP5-6	FALSE	FALSE	TRUE	FALSE	FALSE	FALSE
KRTCAP3	TRUE	FALSE	FALSE	TRUE	TRUE	FALSE
KTN1	TRUE	FALSE	FALSE	FALSE	FALSE	FALSE
L1TD1	TRUE	FALSE	TRUE	FALSE	FALSE	TRUE
L3HYPDH	FALSE	FALSE	TRUE	FALSE	FALSE	FALSE
L3MBTL2	TRUE	FALSE	FALSE	FALSE	FALSE	FALSE
L3MBTL4	FALSE	TRUE	FALSE	FALSE	FALSE	FALSE
LACRT	TRUE	FALSE	TRUE	FALSE	FALSE	FALSE
LACTBL1	FALSE	FALSE	TRUE	FALSE	FALSE	FALSE
LAD1	TRUE	FALSE	TRUE	FALSE	FALSE	FALSE
LAIR2	FALSE	FALSE	TRUE	TRUE	FALSE	TRUE
LAMA1	TRUE	FALSE	FALSE	FALSE	FALSE	FALSE
LAMB4	TRUE	FALSE	FALSE	FALSE	FALSE	TRUE
LANCL1	TRUE	FALSE	TRUE	FALSE	FALSE	FALSE
LASP1	TRUE	FALSE	FALSE	FALSE	FALSE	TRUE
LAYN	FALSE	FALSE	FALSE	FALSE	FALSE	TRUE
LCA5	FALSE	FALSE	FALSE	TRUE	TRUE	FALSE
LCE2A	FALSE	FALSE	FALSE	TRUE	TRUE	TRUE
LCE5A	TRUE	FALSE	FALSE	FALSE	FALSE	FALSE
LCMT1	TRUE	FALSE	FALSE	FALSE	FALSE	FALSE
LCN10	TRUE	FALSE	TRUE	TRUE	FALSE	FALSE
LCN12	TRUE	FALSE	TRUE	FALSE	FALSE	FALSE
LCN6	FALSE	FALSE	TRUE	FALSE	FALSE	FALSE
LCN9	TRUE	FALSE	FALSE	FALSE	FALSE	FALSE
LDHAL6A	FALSE	TRUE	FALSE	TRUE	TRUE	FALSE
LDHB	TRUE	FALSE	FALSE	FALSE	FALSE	TRUE
LDHD	TRUE	FALSE	FALSE	FALSE	FALSE	FALSE
LDLR	TRUE	FALSE	FALSE	TRUE	TRUE	FALSE
LDLRAD1	TRUE	FALSE	FALSE	FALSE	FALSE	FALSE
LECT1	TRUE	FALSE	TRUE	FALSE	FALSE	FALSE
LEFTY1	TRUE	FALSE	FALSE	FALSE	FALSE	FALSE
LEKR1	FALSE	FALSE	FALSE	TRUE	FALSE	FALSE
LEMD1	FALSE	TRUE	FALSE	FALSE	FALSE	FALSE
LENG1	TRUE	FALSE	FALSE	FALSE	FALSE	FALSE
LENG9	FALSE	FALSE	TRUE	FALSE	FALSE	FALSE
LEPREL1	FALSE	TRUE	FALSE	FALSE	FALSE	FALSE
LETM2	TRUE	FALSE	TRUE	FALSE	FALSE	FALSE
LGALS12	FALSE	TRUE	TRUE	FALSE	FALSE	FALSE
LGALS2	FALSE	TRUE	FALSE	FALSE	FALSE	FALSE
LGALS3	TRUE	FALSE	FALSE	FALSE	FALSE	FALSE
LGALS3BP	FALSE	FALSE	TRUE	FALSE	FALSE	FALSE
LGALS8	TRUE	FALSE	FALSE	FALSE	FALSE	FALSE
LGALS9B	FALSE	FALSE	TRUE	FALSE	FALSE	FALSE
LGALS9C	TRUE	FALSE	TRUE	FALSE	FALSE	FALSE
LHCGR	FALSE	TRUE	FALSE	FALSE	FALSE	FALSE
LIFR	FALSE	FALSE	FALSE	FALSE	FALSE	TRUE
LILRA1	TRUE	FALSE	FALSE	FALSE	FALSE	FALSE
LILRA2	TRUE	TRUE	FALSE	TRUE	TRUE	FALSE
LILRA3	TRUE	TRUE	FALSE	FALSE	FALSE	FALSE
LILRA4	TRUE	FALSE	FALSE	FALSE	FALSE	FALSE
LILRA6	TRUE	FALSE	FALSE	FALSE	FALSE	FALSE
LILRB2	FALSE	FALSE	TRUE	FALSE	FALSE	FALSE
LILRB3	FALSE	TRUE	FALSE	FALSE	FALSE	FALSE
LILRB4	FALSE	FALSE	FALSE	TRUE	TRUE	FALSE
LIMK2	FALSE	TRUE	FALSE	FALSE	FALSE	FALSE
LIMS1	FALSE	FALSE	FALSE	TRUE	TRUE	TRUE
LINC00935	FALSE	FALSE	FALSE	FALSE	FALSE	TRUE
LINC00955	FALSE	FALSE	FALSE	FALSE	FALSE	TRUE
LINGO4	FALSE	FALSE	FALSE	FALSE	FALSE	TRUE
LINS	FALSE	TRUE	FALSE	FALSE	FALSE	FALSE
LIPA	FALSE	FALSE	FALSE	TRUE	TRUE	FALSE
LIPC	TRUE	FALSE	FALSE	FALSE	FALSE	FALSE
LIPH	TRUE	FALSE	TRUE	FALSE	FALSE	FALSE
LIPJ	TRUE	TRUE	FALSE	FALSE	FALSE	FALSE
LIPM	FALSE	TRUE	TRUE	FALSE	FALSE	FALSE
LIPT1	FALSE	FALSE	FALSE	TRUE	TRUE	FALSE
LLPH	TRUE	FALSE	FALSE	TRUE	TRUE	FALSE
LMCD1	TRUE	FALSE	FALSE	FALSE	FALSE	FALSE
LMF2	TRUE	FALSE	FALSE	FALSE	FALSE	FALSE
LMNA	FALSE	FALSE	FALSE	TRUE	TRUE	FALSE
LMO7	TRUE	FALSE	FALSE	TRUE	TRUE	FALSE
LOC200726	FALSE	TRUE	FALSE	FALSE	FALSE	FALSE
LOC283710	FALSE	TRUE	FALSE	FALSE	FALSE	FALSE
LOC402160	FALSE	TRUE	FALSE	FALSE	FALSE	FALSE
LOC729020	FALSE	TRUE	FALSE	FALSE	FALSE	FALSE
LONP2	FALSE	FALSE	FALSE	FALSE	FALSE	TRUE
LOXL4	TRUE	FALSE	TRUE	FALSE	FALSE	FALSE
LPA	TRUE	TRUE	TRUE	TRUE	TRUE	FALSE
LPAR1	FALSE	FALSE	FALSE	FALSE	FALSE	TRUE
LPCAT3	TRUE	FALSE	FALSE	FALSE	FALSE	FALSE
LPIN1	TRUE	FALSE	TRUE	FALSE	FALSE	FALSE
LPIN3	TRUE	FALSE	FALSE	TRUE	TRUE	FALSE
LPL	FALSE	FALSE	FALSE	TRUE	FALSE	FALSE
LPO	FALSE	TRUE	FALSE	FALSE	FALSE	FALSE
LRCH3	FALSE	TRUE	FALSE	FALSE	FALSE	TRUE
LRIG1	FALSE	FALSE	FALSE	TRUE	TRUE	FALSE
LRIG2	FALSE	FALSE	TRUE	FALSE	FALSE	FALSE
LRIG3	FALSE	TRUE	FALSE	FALSE	FALSE	FALSE
LRIT1	TRUE	FALSE	FALSE	FALSE	FALSE	FALSE
LRP1B	FALSE	TRUE	FALSE	FALSE	FALSE	FALSE
LRP5L	FALSE	FALSE	FALSE	TRUE	TRUE	FALSE
LRRC14B	FALSE	FALSE	TRUE	FALSE	FALSE	FALSE
LRRC17	FALSE	FALSE	FALSE	FALSE	FALSE	TRUE
LRRC27	TRUE	FALSE	FALSE	FALSE	FALSE	FALSE
LRRC28	TRUE	FALSE	FALSE	FALSE	FALSE	FALSE
LRRC29	FALSE	TRUE	TRUE	FALSE	FALSE	FALSE
LRRC31	TRUE	FALSE	FALSE	FALSE	FALSE	FALSE
LRRC34	TRUE	FALSE	FALSE	FALSE	FALSE	FALSE
LRRC37A2	TRUE	FALSE	FALSE	FALSE	FALSE	FALSE
LRRC39	TRUE	TRUE	FALSE	FALSE	FALSE	FALSE
LRRC43	FALSE	FALSE	TRUE	TRUE	TRUE	FALSE
LRRC55	FALSE	TRUE	FALSE	TRUE	TRUE	FALSE
LRRC63	FALSE	FALSE	TRUE	FALSE	FALSE	FALSE
LRRC69	FALSE	FALSE	TRUE	TRUE	FALSE	TRUE
LRRC71	FALSE	TRUE	FALSE	TRUE	TRUE	FALSE
LRRC8B	FALSE	FALSE	FALSE	FALSE	FALSE	TRUE
LRRC9	FALSE	FALSE	TRUE	TRUE	FALSE	FALSE
LRRD1	FALSE	TRUE	FALSE	FALSE	FALSE	FALSE
LRRIQ1	FALSE	FALSE	FALSE	FALSE	FALSE	TRUE
LRRIQ3	TRUE	TRUE	FALSE	FALSE	FALSE	FALSE
LRRK1	FALSE	FALSE	TRUE	FALSE	FALSE	FALSE
LRTM1	TRUE	TRUE	TRUE	TRUE	TRUE	TRUE
LRTOMT	FALSE	TRUE	FALSE	TRUE	TRUE	TRUE
LRWD1	TRUE	FALSE	FALSE	FALSE	FALSE	FALSE
LSMD1	TRUE	TRUE	FALSE	FALSE	FALSE	FALSE
LSMEM2	FALSE	TRUE	FALSE	FALSE	FALSE	FALSE
LSP1	FALSE	FALSE	FALSE	FALSE	FALSE	TRUE
LSR	FALSE	TRUE	FALSE	FALSE	FALSE	FALSE
LST3	TRUE	FALSE	FALSE	TRUE	TRUE	FALSE
LTB4R2	FALSE	TRUE	TRUE	FALSE	FALSE	FALSE
LTBP1	FALSE	FALSE	FALSE	FALSE	FALSE	TRUE
LTBP4	FALSE	FALSE	FALSE	TRUE	TRUE	FALSE
LTC4S	FALSE	TRUE	TRUE	FALSE	FALSE	FALSE
LTF	TRUE	FALSE	FALSE	FALSE	FALSE	FALSE
LTK	FALSE	TRUE	FALSE	TRUE	TRUE	FALSE
LTN1	FALSE	TRUE	TRUE	FALSE	FALSE	FALSE
LURAP1	TRUE	FALSE	TRUE	FALSE	FALSE	FALSE
LY6K	TRUE	FALSE	FALSE	FALSE	FALSE	FALSE
LY75	FALSE	FALSE	FALSE	TRUE	TRUE	FALSE
LY75,LY75-CD302	FALSE	TRUE	FALSE	FALSE	FALSE	FALSE
LY75-CD302	FALSE	FALSE	FALSE	TRUE	TRUE	TRUE
LY9	FALSE	FALSE	TRUE	FALSE	FALSE	FALSE
LYG1	FALSE	FALSE	FALSE	TRUE	TRUE	FALSE
LYNX1	FALSE	FALSE	FALSE	TRUE	TRUE	FALSE
LYSMD4	FALSE	FALSE	FALSE	FALSE	FALSE	TRUE
LYZ	FALSE	FALSE	FALSE	FALSE	FALSE	TRUE
LYZL2	TRUE	FALSE	FALSE	FALSE	FALSE	FALSE
M1AP	FALSE	TRUE	FALSE	TRUE	TRUE	FALSE
MAB21L3	FALSE	FALSE	TRUE	FALSE	FALSE	TRUE
MACC1	TRUE	FALSE	TRUE	FALSE	FALSE	FALSE
MACROD1	FALSE	FALSE	TRUE	FALSE	FALSE	FALSE
MAD2L2	TRUE	FALSE	FALSE	FALSE	FALSE	TRUE
MADCAM1	FALSE	FALSE	FALSE	TRUE	FALSE	FALSE
MADD	TRUE	FALSE	FALSE	TRUE	FALSE	FALSE
MAGEF1	FALSE	TRUE	FALSE	FALSE	FALSE	FALSE
MALRD1	FALSE	FALSE	FALSE	FALSE	FALSE	TRUE
MAMDC4	TRUE	TRUE	TRUE	TRUE	TRUE	TRUE
MAML2	FALSE	FALSE	TRUE	FALSE	FALSE	TRUE
MAML3	TRUE	FALSE	FALSE	FALSE	FALSE	FALSE
MAMSTR	FALSE	FALSE	FALSE	FALSE	FALSE	TRUE
MAN2A2	FALSE	FALSE	FALSE	TRUE	TRUE	FALSE
MAN2B1	FALSE	FALSE	FALSE	TRUE	TRUE	FALSE
MAN2C1	FALSE	TRUE	FALSE	FALSE	FALSE	FALSE
MANEA	TRUE	FALSE	FALSE	FALSE	FALSE	FALSE
MAP10	FALSE	TRUE	FALSE	FALSE	FALSE	FALSE
MAP3K4	TRUE	FALSE	FALSE	FALSE	FALSE	FALSE
MAP3K6	TRUE	TRUE	TRUE	FALSE	FALSE	FALSE
MAPK8IP3	FALSE	FALSE	TRUE	FALSE	FALSE	FALSE
MAPT	FALSE	FALSE	TRUE	FALSE	FALSE	FALSE
[truncated: 1,935 more rows]
