# Supplementary material for: Medical relevance of protein-truncating variants across 337,205 individuals in the UK Biobank study
Source: Nat Commun. 2018 Apr 24;9:1612. doi: 10.1038/s41467-018-03910-9 (PMC5915386; doi:10.1038/s41467-018-03910-9)
Supplement: Supplementary file 5 — Supplementary Data 2 [file 41467_2018_3910_MOESM5_ESM.xlsx]

## Sheet: Sheet1
name	num_cases	category	category_name
High blood pressure	199068	FH	family history
Lung cancer	123832	FH	family history
Diabetes	79177	FH	family history
Chronic bronchitis/emphysema	78578	FH	family history
Bowel cancer	74244	FH	family history
Breast cancer	62401	FH	family history
Severe depression	54576	FH	family history
Alzheimer's disease/dementia	51794	FH	family history
Prostate cancer	34359	FH	family history
Parkinson's disease	21755	FH	family history
skin cancer	19170	CA	cancer
non-melanoma skin cancer	16791	CA	cancer
breast cancer	11243	CA	cancer
prostate cancer	6460	CA	cancer
female genital tract cancer	4947	CA	cancer
large bowel cancer/colorectal cancer	4382	CA	cancer
malignant melanoma	4099	CA	cancer
male genital tract cancer	3449	CA	cancer
colon cancer/sigmoid cancer	3251	CA	cancer
cervical cancer	2815	CA	cancer
respiratory / intrathoracic cancer	2392	CA	cancer
rectal cancer	2026	CA	cancer
bladder cancer	1997	CA	cancer
lung cancer	1981	CA	cancer
lymphoma	1852	CA	cancer
bone metastases / bony secondaries	1780	CA	cancer
uterine/endometrial cancer	1610	CA	cancer
non-hodgkins lymphoma	1429	CA	cancer
ovarian cancer	1208	CA	cancer
kidney/renal cell cancer	1093	CA	cancer
hypertension	107407	HC	high confidence
essential hypertension	64234	HC	high confidence
asthma	43626	HC	high confidence
high cholesterol	43054	HC	high confidence
hiatus hernia	41260	HC	high confidence
other joint disorder	31606	HC	high confidence
gastro-oesophageal reflux (gord) / gastric reflux	30231	HC	high confidence
osteoarthritis	29946	HC	high confidence
hayfever/allergic rhinitis	20724	HC	high confidence
depression	20461	HC	high confidence
diabetes	20440	HC	high confidence
haemorrhoids / piles	19958	HC	high confidence
hypothyroidism/myxoedema	19920	HC	high confidence
cataract	19448	HC	high confidence
angina	18473	HC	high confidence
anaemia	15944	HC	high confidence
arthritis (nos)	15332	HC	high confidence
cholelithiasis/gall stones	14940	HC	high confidence
inguinal hernia	14042	HC	high confidence
cholecystitis	12963	HC	high confidence
atrial fibrillation	12665	HC	high confidence
pneumonia	12614	HC	high confidence
atrial flutter	12186	HC	high confidence
migraine	12180	HC	high confidence
heart attack/myocardial infarction	12138	HC	high confidence
eczema/dermatitis	11643	HC	high confidence
irritable bowel syndrome	11556	HC	high confidence
urinary tract infection/kidney infection	11509	HC	high confidence
varicose veins	10153	HC	high confidence
dyspepsia / indigestion	10003	HC	high confidence
oesophagitis/barretts oesophagus	9528	HC	high confidence
osteoporosis	9135	HC	high confidence
back pain	8709	HC	high confidence
constipation	8691	HC	high confidence
respiratory infection	8173	HC	high confidence
carpal tunnel syndrome	8152	HC	high confidence
iron deficiency anaemia	7811	HC	high confidence
joint pain	7726	HC	high confidence
chronic obstructive airways disease/copd	7287	HC	high confidence
renal/kidney failure	7081	HC	high confidence
deep venous thrombosis (dvt)	6929	HC	high confidence
gout	6278	HC	high confidence
cellulitis	6168	HC	high confidence
fracture forearm / wrist	6014	HC	high confidence
back problem	5950	HC	high confidence
prolapsed disc/slipped disc	5942	HC	high confidence
fracture lower leg / ankle	5881	HC	high confidence
glaucoma	5863	HC	high confidence
stroke	5783	HC	high confidence
emphysema/chronic bronchitis	5601	HC	high confidence
rheumatoid arthritis	5587	HC	high confidence
appendicitis	5533	HC	high confidence
uterine fibroids	5417	HC	high confidence
endometriosis	5391	HC	high confidence
sciatica	5152	HC	high confidence
enlarged prostate	5078	HC	high confidence
psoriasis	5074	HC	high confidence
bronchitis	4987	HC	high confidence
anxiety/panic attacks	4986	HC	high confidence
pulmonary embolism +/- dvt	4968	HC	high confidence
heart failure/pulmonary odema	4657	HC	high confidence
nasal polyps	4608	HC	high confidence
fracture radius	4584	HC	high confidence
subdural haemorrhage/haematoma	4451	HC	high confidence
head injury	4399	HC	high confidence
chronic sinusitis	4395	HC	high confidence
pleural effusion	4391	HC	high confidence
cervical spondylosis	4317	HC	high confidence
synovitis	4303	HC	high confidence
epilepsy	4210	HC	high confidence
sleep apnoea	4082	HC	high confidence
diverticular disease/diverticulitis	4036	HC	high confidence
inflammatory bowel disease	3783	HC	high confidence
hyperthyroidism/thyrotoxicosis	3647	HC	high confidence
duodenal ulcer	3621	HC	high confidence
bowel / intestinal obstruction	3599	HC	high confidence
peripheral vascular disease	3517	HC	high confidence
allergy or anaphylactic reaction to drug	3397	HC	high confidence
umbilical hernia	3311	HC	high confidence
retinal detachment	3247	HC	high confidence
ulcerative colitis	3147	HC	high confidence
spinal stenosis	3114	HC	high confidence
ear/vestibular disorder	3088	HC	high confidence
spine arthritis/spondylitis	3031	HC	high confidence
disc degeneration	2984	HC	high confidence
headaches (not migraine)	2974	HC	high confidence
whooping cough / pertussis	2964	HC	high confidence
muscle/soft tissue problem	2836	HC	high confidence
ovarian cyst or cysts	2831	HC	high confidence
transient ischaemic attack (tia)	2828	HC	high confidence
muscle or soft tissue injuries	2822	HC	high confidence
kidney stone/ureter stone/bladder stone	2812	HC	high confidence
anal fissure	2721	HC	high confidence
cystitis	2713	HC	high confidence
eye/eyelid problem	2698	HC	high confidence
svt / supraventricular tachycardia	2653	HC	high confidence
tonsiltis	2608	HC	high confidence
peritonitis	2585	HC	high confidence
connective tissue disorder	2515	HC	high confidence
allergy/hypersensitivity/anaphylaxis	2491	HC	high confidence
chickenpox	2458	HC	high confidence
fracture hand	2438	HC	high confidence
fracture shoulder / scapula	2429	HC	high confidence
gastric/stomach ulcers	2408	HC	high confidence
benign breast lump	2354	HC	high confidence
fracture neck of femur / hip	2335	HC	high confidence
heart valve problem/heart murmur	2326	HC	high confidence
measles / morbillivirus	2120	HC	high confidence
pancreatitis	2106	HC	high confidence
malabsorption/coeliac disease	2094	HC	high confidence
bladder problem (not cancer)	2066	HC	high confidence
vaginal prolapse/uterine prolapse	2041	HC	high confidence
fracture skull / head	2012	HC	high confidence
bronchiectasis	1939	HC	high confidence
bursitis	1929	HC	high confidence
heart arrhythmia	1884	HC	high confidence
joint disorder	1861	HC	high confidence
cerebral palsy	1844	HC	high confidence
respiratory failure	1819	HC	high confidence
fracture tibia	1811	HC	high confidence
urinary frequency / incontinence	1767	HC	high confidence
fracture upper arm / humerus / elbow	1749	HC	high confidence
tuberculosis (tb)	1739	HC	high confidence
crohns disease	1652	HC	high confidence
meningitis	1640	HC	high confidence
gall bladder disease	1639	HC	high confidence
pleurisy	1627	HC	high confidence
allergy or anaphylactic reaction to food	1621	HC	high confidence
aortic stenosis	1593	HC	high confidence
fracture sternum	1587	HC	high confidence
emphysema	1581	HC	high confidence
stomach disorder	1570	HC	high confidence
helicobacter pylori	1564	HC	high confidence
chronic fatigue syndrome	1559	HC	high confidence
other renal/kidney problem	1502	HC	high confidence
fracture finger	1498	HC	high confidence
fracture ulna	1485	HC	high confidence
multiple sclerosis	1467	HC	high confidence
bone disorder	1459	HC	high confidence
polymyalgia rheumatica	1421	HC	high confidence
gestational hypertension/pre-eclampsia	1418	HC	high confidence
other neurological problem	1406	HC	high confidence
spontaneous pneumothorax/recurrent pneumothorax	1398	HC	high confidence
breast cysts	1398	HC	high confidence
tinnitus / tiniitis	1369	HC	high confidence
nasal/sinus disorder	1327	HC	high confidence
cardiomyopathy	1309	HC	high confidence
fracture foot	1270	HC	high confidence
fracture pelvis	1269	HC	high confidence
mumps / epidemic parotitis	1228	HC	high confidence
stress	1216	HC	high confidence
aortic aneurysm	1210	HC	high confidence
meniere's disease	1199	HC	high confidence
aortic dissection	1186	HC	high confidence
female infertility	1185	HC	high confidence
ankylosing spondylitis	1184	HC	high confidence
fibromyalgia	1166	HC	high confidence
heart/cardiac problem	1148	HC	high confidence
pneumothorax	1143	HC	high confidence
hepatitis	1138	HC	high confidence
urticaria	1125	HC	high confidence
uterine polyps	1122	HC	high confidence
menorrhagia (unknown cause)	1112	HC	high confidence
fracture wrist / colles fracture	1096	HC	high confidence
hypertrophic cardiomyopathy (hcm / hocm)	1096	HC	high confidence
colitis/not crohns or ulcerative colitis	1095	HC	high confidence
subarachnoid haemorrhage	1091	HC	high confidence
aortic aneurysm rupture	1085	HC	high confidence
trapped nerve/compressed nerve	1084	HC	high confidence
parkinsons disease	1082	HC	high confidence
osteopenia	1063	HC	high confidence
nephritis	1061	HC	high confidence
rectal or colon adenoma/polyps	1057	HC	high confidence
pernicious anaemia	1048	HC	high confidence
scoliosis	1047	HC	high confidence
rheumatic fever	1011	HC	high confidence
