# Supplementary material for: Medical relevance of protein-truncating variants across 337,205 individuals in the UK Biobank study
Source: Nat Commun. 2018 Apr 24;9:1612. doi: 10.1038/s41467-018-03910-9 (PMC5915386; doi:10.1038/s41467-018-03910-9)
Supplement: Supplementary file 6 — Supplementary Data 3 [file 41467_2018_3910_MOESM6_ESM.xlsx]

## Sheet: gwas_protective
ID	phenotype	OR	SE	P	gene_name	maf	padj	phenotype_category	ncases	bonferroni	bonferroni_all	OR_95%_CI_lower	OR_95%_CI_upper	cond_p	cond_variant	cond_maf
rs11078928	asthma	0.9	0.01	6.3e-50	GSDMB	0.4715	9.1e-45	HC	43626	3.9e-45	6.4e-44	0.88	0.91	0.11	rs4795399	0.471
rs328	high cholesterol	0.9	0.01	3.9e-15	LPL	0.1016	1.5e-10	HC	43054	2.4e-10	4e-09	0.88	0.93	0.093	Affx-52343806	0.1071
rs146597587	asthma	0.64	0.06	7.6e-13	IL33	0.004835	2.2e-07	HC	43626	7.2e-08	7.8e-07	0.57	0.72	5.5e-13	rs1048279	0.05603
rs328	angina	0.91	0.02	1.3e-07	LPL	0.1016	0.002	HC	18473	0.0082	0.13	0.87	0.94	0.3	Affx-52343806	0.1071
rs2884737	hypertension	0.97	0.01	1.4e-06	VKORC1	0.2538	0.018	HC	107407	0.085	1	0.96	0.98	0.5	rs9934438	0.3742
rs35337543	hypothyroidism/myxoedema	0.8	0.05	1.7e-06	IFIH1	0.01544	0.022	HC	19920	0.11	1	0.73	0.88	2.3e-06	rs34977319	0.0816
rs11078928	bronchitis	0.91	0.02	2.6e-06	GSDMB	0.4715	0.032	HC	4987	0.16	1	0.87	0.95	0.64	rs4795399	0.471

## Sheet: gwas_risk
ID	phenotype	OR	SE	P	gene_name	maf	padj	phenotype_category	ncases	bonferroni	bonferroni_all	OR_95%_CI_lower	OR_95%_CI_upper	cond_p	cond_variant	cond_maf
rs601338	cholelithiasis/gall stones	1.11	0.01	2.7e-17	FUT2	0.4908	1.2e-12	HC	14940	1.7e-12	2.8e-11	1.08	1.13	0.077	rs485186	0.4632
rs601338	high cholesterol	1.06	0.01	5.9e-15	FUT2	0.4908	2.2e-10	HC	43054	3.7e-10	6e-09	1.04	1.08	0.18	rs485186	0.4632
Affx-92039512	retinal detachment	7.65	0.24	8.2e-17	HEATR6	0.0001117	3.8e-10	HC	3247	2.8e-11	8.4e-11	4.74	12.35	0.013	rs3744375	0.4007
rs601338	cholecystitis	1.1	0.01	7.2e-14	FUT2	0.4908	2.3e-09	HC	12963	4.5e-09	7.3e-08	1.07	1.13	0.26	rs492602	0.4912
rs138726443	eczema/dermatitis	1.79	0.08	6.7e-15	FLG	0.004774	3.8e-09	HC	11643	6.3e-10	6.8e-09	1.55	2.08	1.2e-14	rs2184953	0.156
rs601338	hypertension	1.04	0.01	5.7e-13	FUT2	0.4908	1.7e-08	HC	107407	3.6e-08	5.8e-07	1.03	1.05	0.86	rs492602	0.4912
rs121908866	hypothyroidism/myxoedema	3.3	0.16	1.2e-13	TSHR	0.0004612	2.7e-07	HC	19920	4e-08	1.2e-07	2.41	4.52	3.2e-13	rs12883801	0.4726
rs33966350	hypertension	1.17	0.02	4.8e-11	ENPEP	0.01258	1.1e-06	HC	107407	3e-06	4.8e-05	1.12	1.23	3.8e-11	rs115592177	0.02232
rs601338	duodenal ulcer	1.16	0.02	1.8e-10	FUT2	0.4908	4e-06	HC	3621	1.1e-05	0.00018	1.11	1.22	0.062	rs492602	0.4912
rs180177132	breast cancer	4.25	0.21	9e-12	PALB2	0.0003684	1.4e-05	CA	11243	3.1e-06	9.2e-06	2.8	6.44	9.2e-12	rs45478192	0.002193
rs33966350	essential hypertension	1.19	0.03	7.8e-10	ENPEP	0.01258	1.6e-05	HC	64234	4.9e-05	0.0008	1.12	1.25	5.5e-10	rs34949711	0.004225
rs11571833	Lung cancer	1.19	0.03	7.3e-11	BRCA2	0.00934	1.7e-05	FH	123832	6.9e-06	7.4e-05	1.13	1.25	7.9e-11	rs41306658	0.01532
rs144567652	Lung cancer	1.58	0.07	9.7e-10	FANCM	0.001092	0.00017	FH	123832	9.2e-05	0.00099	1.36	1.83	1.1e-09	rs117966323	0.03392
rs601338	essential hypertension	1.04	0.01	5.2e-08	FUT2	0.4908	0.00088	HC	64234	0.0033	0.053	1.02	1.05	0.38	rs492602	0.4912
rs601338	High blood pressure	1.03	0	1.3e-07	FUT2	0.4908	0.002	FH	199068	0.008	0.13	1.02	1.04	0.4	rs602662	0.4636
rs34358	Diabetes	1.03	0.01	1.5e-07	ANKDD1B	0.3457	0.0023	FH	79177	0.0096	0.16	1.02	1.04	4.2e-06	rs7715739	0.06282
Affx-80298093	muscle or soft tissue injuries	3.43	0.23	6.5e-08	NOL3	0.001063	0.0074	HC	2822	0.0062	0.067	2.19	5.36	6.5e-08	rs201067296	0.0003461
rs776746	hayfever/allergic rhinitis	1.1	0.02	1.3e-06	CYP3A5	0.06691	0.018	HC	20724	0.082	1	1.06	1.14	0.0093	rs6977165	0.04291
rs180177132	Breast cancer	2.14	0.14	2.5e-08	PALB2	0.0003684	0.029	FH	62401	0.0087	0.026	1.64	2.79	2.6e-08	rs45478192	0.002193
rs2004640	rheumatoid arthritis	1.09	0.02	4e-06	IRF5	0.4874	0.048	HC	5587	0.25	1	1.05	1.14	0.027	rs3807307	0.4647

## Sheet: missense
ID	phenotype	OR	SE	P	P_conditional	gene_name	maf	phenotype_category	ncases	OR_95%_CI_lower	OR_95%_CI_upper
rs9332464	Diabetes	0.98	0.01	0.00037	0.97	ANKDD1B	0.21	FH	79177	0.96	0.99
rs10004516	hypertension	0.95	0.01	4.8e-10	2e-10	ENPEP	0.122	HC	107407	0.93	0.97
rs1126483	hypertension	0.97	0.01	8.3e-07	6.4e-06	ENPEP	0.4412	HC	107407	0.96	0.98
rs1126483	essential hypertension	0.98	0.01	0.00028	0.0011	ENPEP	0.4412	HC	64234	0.96	0.99
rs602662	cholelithiasis/gall stones	1.1	0.01	1.8e-16	0.18	FUT2	0.4636	HC	14940	1.08	1.13
rs602662	high cholesterol	1.06	0.01	1.1e-14	0.18	FUT2	0.4636	HC	43054	1.04	1.08
rs602662	cholecystitis	1.1	0.01	8.8e-14	0.075	FUT2	0.4636	HC	12963	1.07	1.13
rs602662	hypertension	1.04	0.01	1.4e-11	0.81	FUT2	0.4636	HC	107407	1.03	1.05
rs602662	duodenal ulcer	1.14	0.02	4.6e-08	0.25	FUT2	0.4636	HC	3621	1.09	1.2
rs602662	High blood pressure	1.03	0	1.1e-07	0.43	FUT2	0.4636	FH	199068	1.02	1.04
rs602662	essential hypertension	1.03	0.01	3.9e-07	0.79	FUT2	0.4636	HC	64234	1.02	1.05
rs2305479	asthma	0.9	0.01	1.8e-50	7e-05	GSDMB	0.4886	HC	43626	0.88	0.91
rs2305479	bronchitis	0.92	0.02	2.5e-05	0.99	GSDMB	0.4886	HC	4987	0.88	0.96
rs1990760	hypothyroidism/myxoedema	1.09	0.01	4.5e-14	2.9e-15	IFIH1	0.3901	HC	19920	1.06	1.11
rs3747517	hypothyroidism/myxoedema	1.07	0.01	1.6e-08	3.8e-09	IFIH1	0.2769	HC	19920	1.04	1.09
rs35667974	hypothyroidism/myxoedema	0.8	0.04	1.6e-08	1.2e-08	IFIH1	0.02165	HC	19920	0.74	0.86
rs268	angina	1.17	0.04	4.4e-05	0.00013	LPL	0.01863	HC	18473	1.08	1.26
rs268	high cholesterol	1.11	0.03	6.7e-05	0.00028	LPL	0.01863	HC	43054	1.06	1.17
rs118204057	high cholesterol	1.75	0.14	0.00011	0.00013	LPL	0.0004837	HC	43054	1.32	2.32
rs45478192	breast cancer	1.58	0.12	0.00022	0.00021	PALB2	0.002193	CA	11243	1.24	2.01
rs61747482	hypothyroidism/myxoedema	1.21	0.05	0.00037	0.00039	TSHR	0.008467	HC	19920	1.09	1.34
rs121908863	hypothyroidism/myxoedema	2.44	0.26	0.00061	0.00059	TSHR	0.0002157	HC	19920	1.46	4.05

## Sheet: imputed
ID	phenotype	OR	SE	P	gene_name	maf	padj	phenotype_category	ncases	OR_lower	OR_upper	OR_95%_CI_lower	OR_95%_CI_upper	bonferroni
rs74315329	glaucoma	4.71	0.14	1.8e-30	MYOC	0.00123	3.6e-25	HC	5863	3.61408	6.13589	0	0	1.3e-25
rs35386923	asthma	0.95	0.01	1.6e-12	D2HGDH	0.4447	3.4e-07	HC	43626	0.935996	0.963265	0	0	1.1e-07
rs11800309	hypertension	1.04	0.01	1.4e-10	C1orf145	0.2414	1.5e-05	HC	107407	1.02866	1.05452	0	0	1e-05
rs140192228	atrial flutter	1.85	0.1	5e-10	RPL3L	0.002162	5.2e-05	HC	12186	1.52636	2.25292	0	0	3.7e-05
rs11800309	essential hypertension	1.05	0.01	9.8e-10	C1orf145	0.2414	7.1e-05	HC	64234	1.03153	1.06221	0	0	7.2e-05
rs140192228	atrial fibrillation	1.8	0.1	2.3e-09	RPL3L	0.002162	0.00016	HC	12665	1.48548	2.18648	0	0	0.00017
rs35386923	hayfever/allergic rhinitis	0.94	0.01	8.4e-09	D2HGDH	0.4447	0.00046	HC	20724	0.92387	0.961774	0	0	0.00062
rs140436659	pancreatitis	7.37	0.37	5.6e-08	HSD17B2	0.0002432	0.02	HC	2106	3.58553	15.1568	0	0	0.0041
rs754512	Parkinson's disease	0.94	0.01	1.1e-06	MAPT	0.2264	0.049	FH	21755	0.921155	0.965628	0.08	0.08	0.083

## Sheet: phewas
ID	phenotype	OR	SE	P	gene_name	maf	padj	mhc	phenotype_category	ncases	bonferroni	bonferroni_all	OR_95%_CI_lower	OR_95%_CI_upper
rs34358	high cholesterol	0.95	0.01	1.3e-12	ANKDD1B	0.3457	3.6e-08	FALSE	HC	43054	8.4e-08	1.4e-06	0.93	0.96
rs34358	Diabetes	1.03	0.01	1.5e-07	ANKDD1B	0.3457	0.0023	FALSE	FH	79177	0.0096	0.16	1.02	1.04
rs34358	diabetes	1.05	0.01	5.6e-05	ANKDD1B	0.3457	0.46	FALSE	HC	20440	1	1	1.02	1.07
rs34358	migraine	0.95	0.01	8.2e-05	ANKDD1B	0.3457	0.61	FALSE	HC	12180	1	1	0.92	0.97
rs34358	hypothyroidism/myxoedema	1.04	0.01	0.0015	ANKDD1B	0.3457	1	FALSE	HC	19920	1	1	1.01	1.06
rs34358	carpal tunnel syndrome	1.05	0.02	0.0037	ANKDD1B	0.3457	1	FALSE	HC	8152	1	1	1.02	1.09
rs11571833	Lung cancer	1.19	0.03	7.3e-11	BRCA2	0.00934	1.7e-05	FALSE	FH	123832	6.9e-06	7.4e-05	1.13	1.25
rs11571833	skin cancer	1.2	0.05	0.0005	BRCA2	0.00934	1	FALSE	CA	19170	1	1	1.08	1.32
rs11571833	non-melanoma skin cancer	1.19	0.05	0.0018	BRCA2	0.00934	1	FALSE	CA	16791	1	1	1.07	1.32
rs11571833	Breast cancer	1.1	0.03	0.003	BRCA2	0.00934	1	FALSE	FH	62401	1	1	1.03	1.17
rs11571833	pleural effusion	1.32	0.1	0.0048	BRCA2	0.00934	1	FALSE	HC	4391	1	1	1.09	1.6
rs11571833	breast cancer	1.2	0.07	0.0061	BRCA2	0.00934	1	FALSE	CA	11243	1	1	1.05	1.37
rs80358814	Diabetes	1.7	0.2	0.0071	BRCA2	0.0001693	1	FALSE	FH	79177	1	1	1.16	2.51
rs11571833	pneumonia	1.18	0.06	0.0085	BRCA2	0.00934	1	FALSE	HC	12614	1	1	1.04	1.33
rs141992399	stroke	1.41	0.12	0.005	CARD9	0.005911	1	FALSE	HC	5783	1	1	1.11	1.79
rs776746	hayfever/allergic rhinitis	1.1	0.02	1.3e-06	CYP3A5	0.06691	0.018	FALSE	HC	20724	0.082	1	1.06	1.14
rs200579169	nasal polyps	1.37	0.1	0.001	CYP3A5	0.008917	1	FALSE	HC	4608	1	1	1.14	1.66
rs776746	spine arthritis/spondylitis	1.16	0.05	0.0029	CYP3A5	0.06691	1	FALSE	HC	3031	1	1	1.05	1.27
rs33966350	hypertension	1.17	0.02	4.8e-11	ENPEP	0.01258	1.1e-06	FALSE	HC	107407	3e-06	4.8e-05	1.12	1.23
rs33966350	essential hypertension	1.19	0.03	7.8e-10	ENPEP	0.01258	1.6e-05	FALSE	HC	64234	4.9e-05	0.0008	1.12	1.25
rs33966350	High blood pressure	1.09	0.02	6.2e-05	ENPEP	0.01258	0.5	FALSE	FH	199068	1	1	1.05	1.14
rs33966350	epilepsy	1.37	0.09	0.00023	ENPEP	0.01258	1	FALSE	HC	4210	1	1	1.16	1.62
rs33966350	high cholesterol	1.11	0.03	0.0017	ENPEP	0.01258	1	FALSE	HC	43054	1	1	1.04	1.18
rs33966350	appendicitis	0.74	0.1	0.0025	ENPEP	0.01258	1	FALSE	HC	5533	1	1	0.61	0.9
rs33966350	pulmonary embolism +/- dvt	0.73	0.11	0.0034	ENPEP	0.01258	1	FALSE	HC	4968	1	1	0.6	0.9
rs141820677	chronic sinusitis	2.29	0.31	0.007	ENPEP	0.0005623	1	FALSE	HC	4395	1	1	1.25	4.17
rs33966350	iron deficiency anaemia	1.19	0.07	0.0098	ENPEP	0.01258	1	FALSE	HC	7811	1	1	1.04	1.36
rs144567652	Lung cancer	1.58	0.07	9.7e-10	FANCM	0.001092	0.00017	FALSE	FH	123832	9.2e-05	0.00099	1.36	1.83
rs144567652	Diabetes	1.31	0.08	0.00093	FANCM	0.001092	1	FALSE	FH	79177	1	1	1.12	1.54
rs144567652	prostate cancer	1.8	0.21	0.0051	FANCM	0.001092	1	FALSE	CA	6460	1	1	1.19	2.72
rs138726443	eczema/dermatitis	1.79	0.08	6.7e-15	FLG	0.004774	3.8e-09	FALSE	HC	11643	6.3e-10	6.8e-09	1.55	2.08
rs150597413	eczema/dermatitis	1.55	0.09	1.2e-06	FLG	0.003755	0.13	FALSE	HC	11643	0.12	1	1.3	1.84
rs138726443	asthma	1.25	0.05	3.8e-06	FLG	0.004774	0.31	FALSE	HC	43626	0.36	1	1.14	1.38
rs138726443	angina	0.71	0.09	0.00015	FLG	0.004774	1	FALSE	HC	18473	1	1	0.59	0.85
rs150597413	asthma	1.23	0.06	0.00021	FLG	0.003755	1	FALSE	HC	43626	1	1	1.1	1.37
rs138726443	hypertension	0.87	0.04	0.0004	FLG	0.004774	1	FALSE	HC	107407	1	1	0.8	0.94
rs138726443	urinary tract infection/kidney infection	0.66	0.12	0.00046	FLG	0.004774	1	FALSE	HC	11509	1	1	0.52	0.83
Affx-80268472	cervical cancer	3.5	0.39	0.0013	FLG	0.0003758	1	FALSE	CA	2815	1	1	1.63	7.5
Affx-80268472	eczema/dermatitis	2.16	0.24	0.0016	FLG	0.0003758	1	FALSE	HC	11643	1	1	1.34	3.49
rs138726443	essential hypertension	0.86	0.05	0.0023	FLG	0.004774	1	FALSE	HC	64234	1	1	0.78	0.95
Affx-80268472	eye/eyelid problem	3.06	0.41	0.0069	FLG	0.0003758	1	FALSE	HC	2698	1	1	1.36	6.89
rs138726443	High blood pressure	0.91	0.04	0.0075	FLG	0.004774	1	FALSE	FH	199068	1	1	0.85	0.97
rs138726443	rheumatoid arthritis	0.63	0.17	0.0079	FLG	0.004774	1	FALSE	HC	5587	1	1	0.45	0.89
rs150597413	endometriosis	1.43	0.13	0.0079	FLG	0.003755	1	FALSE	HC	5391	1	1	1.1	1.86
rs150597413	hayfever/allergic rhinitis	1.22	0.08	0.0081	FLG	0.003755	1	FALSE	HC	20724	1	1	1.05	1.42
rs138726443	hyperthyroidism/thyrotoxicosis	0.54	0.23	0.0082	FLG	0.004774	1	FALSE	HC	3647	1	1	0.35	0.85
rs601338	cholelithiasis/gall stones	1.11	0.01	2.7e-17	FUT2	0.4908	1.2e-12	FALSE	HC	14940	1.7e-12	2.8e-11	1.08	1.13
rs601338	high cholesterol	1.06	0.01	5.9e-15	FUT2	0.4908	2.2e-10	FALSE	HC	43054	3.7e-10	6e-09	1.04	1.08
rs601338	cholecystitis	1.1	0.01	7.2e-14	FUT2	0.4908	2.3e-09	FALSE	HC	12963	4.5e-09	7.3e-08	1.07	1.13
rs601338	hypertension	1.04	0.01	5.7e-13	FUT2	0.4908	1.7e-08	FALSE	HC	107407	3.6e-08	5.8e-07	1.03	1.05
rs601338	duodenal ulcer	1.16	0.02	1.8e-10	FUT2	0.4908	4e-06	FALSE	HC	3621	1.1e-05	0.00018	1.11	1.22
rs601338	essential hypertension	1.04	0.01	5.2e-08	FUT2	0.4908	0.00088	FALSE	HC	64234	0.0033	0.053	1.02	1.05
rs601338	High blood pressure	1.03	0	1.3e-07	FUT2	0.4908	0.002	FALSE	FH	199068	0.008	0.13	1.02	1.04
rs601338	varicose veins	1.06	0.01	1.1e-05	FUT2	0.4908	0.11	FALSE	HC	10153	0.7	1	1.04	1.1
rs601338	gastric/stomach ulcers	1.13	0.03	5.3e-05	FUT2	0.4908	0.45	FALSE	HC	2408	1	1	1.06	1.19
rs601338	stroke	1.07	0.02	0.00038	FUT2	0.4908	1	FALSE	HC	5783	1	1	1.03	1.11
rs601338	hypothyroidism/myxoedema	1.04	0.01	0.00059	FUT2	0.4908	1	FALSE	HC	19920	1	1	1.02	1.06
rs601338	pulmonary embolism +/- dvt	1.06	0.02	0.0026	FUT2	0.4908	1	FALSE	HC	4968	1	1	1.02	1.11
rs601338	iron deficiency anaemia	1.05	0.02	0.005	FUT2	0.4908	1	FALSE	HC	7811	1	1	1.01	1.08
rs601338	ear/vestibular disorder	0.93	0.03	0.0061	FUT2	0.4908	1	FALSE	HC	3088	1	1	0.89	0.98
rs601338	pancreatitis	1.09	0.03	0.0062	FUT2	0.4908	1	FALSE	HC	2106	1	1	1.02	1.16
rs601338	Diabetes	0.98	0.01	0.008	FUT2	0.4908	1	FALSE	FH	79177	1	1	0.97	1
rs601338	emphysema/chronic bronchitis	1.05	0.02	0.008	FUT2	0.4908	1	FALSE	HC	5601	1	1	1.01	1.09
rs11078928	asthma	0.9	0.01	6.3e-50	GSDMB	0.4715	9.1e-45	FALSE	HC	43626	3.9e-45	6.4e-44	0.88	0.91
rs11078928	bronchitis	0.91	0.02	2.6e-06	GSDMB	0.4715	0.032	FALSE	HC	4987	0.16	1	0.87	0.95
rs11078928	hayfever/allergic rhinitis	0.96	0.01	1.7e-05	GSDMB	0.4715	0.17	FALSE	HC	20724	1	1	0.94	0.98
rs11078928	inflammatory bowel disease	1.09	0.02	0.00016	GSDMB	0.4715	1	FALSE	HC	3783	1	1	1.04	1.14
rs11078928	female genital tract cancer	1.07	0.02	0.00051	GSDMB	0.4715	1	FALSE	CA	4947	1	1	1.03	1.12
rs11078928	gout	1.06	0.02	0.0015	GSDMB	0.4715	1	FALSE	HC	6278	1	1	1.02	1.1
rs11078928	cervical cancer	1.09	0.03	0.0018	GSDMB	0.4715	1	FALSE	CA	2815	1	1	1.03	1.15
rs11078928	atrial fibrillation	0.96	0.01	0.0025	GSDMB	0.4715	1	FALSE	HC	12665	1	1	0.94	0.99
rs11078928	ulcerative colitis	1.08	0.03	0.0029	GSDMB	0.4715	1	FALSE	HC	3147	1	1	1.03	1.13
rs11078928	psoriasis	1.06	0.02	0.0038	GSDMB	0.4715	1	FALSE	HC	5074	1	1	1.02	1.1
rs11078928	atrial flutter	0.96	0.01	0.004	GSDMB	0.4715	1	FALSE	HC	12186	1	1	0.94	0.99
rs11078928	Chronic bronchitis/emphysema	0.98	0.01	0.0042	GSDMB	0.4715	1	FALSE	FH	78578	1	1	0.97	0.99
rs11078928	respiratory infection	0.96	0.02	0.0049	GSDMB	0.4715	1	FALSE	HC	8173	1	1	0.93	0.99
rs11078928	emphysema/chronic bronchitis	0.95	0.02	0.0064	GSDMB	0.4715	1	FALSE	HC	5601	1	1	0.91	0.99
rs11078928	skin cancer	0.97	0.01	0.0076	GSDMB	0.4715	1	FALSE	CA	19170	1	1	0.95	0.99
rs11078928	allergy/hypersensitivity/anaphylaxis	0.93	0.03	0.0086	GSDMB	0.4715	1	FALSE	HC	2491	1	1	0.88	0.98
rs11078928	nasal polyps	0.95	0.02	0.0093	GSDMB	0.4715	1	FALSE	HC	4608	1	1	0.91	0.99
rs11078928	non-melanoma skin cancer	0.97	0.01	0.01	GSDMB	0.4715	1	FALSE	CA	16791	1	1	0.95	0.99
Affx-92039512	retinal detachment	7.65	0.24	8.2e-17	HEATR6	0.0001117	3.8e-10	FALSE	HC	3247	2.8e-11	8.4e-11	4.74	12.35
Affx-92039512	other joint disorder	2.19	0.24	0.0013	HEATR6	0.0001117	1	FALSE	HC	31606	1	1	1.36	3.54
Affx-92039512	urinary tract infection/kidney infection	3.48	0.4	0.0019	HEATR6	0.0001117	1	FALSE	HC	11509	1	1	1.58	7.67
rs35337543	hypothyroidism/myxoedema	0.8	0.05	1.7e-06	IFIH1	0.01544	0.022	FALSE	HC	19920	0.11	1	0.73	0.88
rs35744605	hypothyroidism/myxoedema	0.78	0.07	0.0006	IFIH1	0.006706	1	FALSE	HC	19920	1	1	0.68	0.9
rs35732034	ulcerative colitis	1.44	0.11	0.00073	IFIH1	0.009646	1	FALSE	HC	3147	1	1	1.17	1.79
rs35732034	hypothyroidism/myxoedema	0.82	0.06	0.00079	IFIH1	0.009646	1	FALSE	HC	19920	1	1	0.73	0.92
rs35744605	inflammatory bowel disease	1.47	0.12	0.001	IFIH1	0.006706	1	FALSE	HC	3783	1	1	1.17	1.86
rs35337543	essential hypertension	0.92	0.03	0.0018	IFIH1	0.01544	1	FALSE	HC	64234	1	1	0.87	0.97
rs35337543	psoriasis	0.75	0.09	0.0018	IFIH1	0.01544	1	FALSE	HC	5074	1	1	0.62	0.9
rs35337543	gastro-oesophageal reflux (gord) / gastric reflux	0.89	0.04	0.0021	IFIH1	0.01544	1	FALSE	HC	30231	1	1	0.83	0.96
rs35337543	hypertension	0.93	0.02	0.0022	IFIH1	0.01544	1	FALSE	HC	107407	1	1	0.89	0.98
rs35744605	ulcerative colitis	1.46	0.13	0.0036	IFIH1	0.006706	1	FALSE	HC	3147	1	1	1.13	1.88
rs35732034	inflammatory bowel disease	1.34	0.1	0.0047	IFIH1	0.009646	1	FALSE	HC	3783	1	1	1.09	1.64
rs35337543	urinary tract infection/kidney infection	1.16	0.05	0.0048	IFIH1	0.01544	1	FALSE	HC	11509	1	1	1.05	1.28
rs74162079	endometriosis	3.14	0.42	0.0062	IFIH1	0.0002151	1	FALSE	HC	5391	1	1	1.38	7.13
rs35732034	fracture forearm / wrist	0.75	0.11	0.0069	IFIH1	0.009646	1	FALSE	HC	6014	1	1	0.6	0.92
rs35732034	psoriasis	0.73	0.12	0.0083	IFIH1	0.009646	1	FALSE	HC	5074	1	1	0.58	0.92
rs146597587	asthma	0.64	0.06	7.6e-13	IL33	0.004835	2.2e-07	FALSE	HC	43626	7.2e-08	7.8e-07	0.57	0.72
rs146597587	hayfever/allergic rhinitis	0.69	0.09	1.9e-05	IL33	0.004835	0.99	FALSE	HC	20724	1	1	0.58	0.82
rs146597587	nasal polyps	0.35	0.25	3.5e-05	IL33	0.004835	1	FALSE	HC	4608	1	1	0.22	0.58
rs146597587	angina	0.75	0.09	0.0011	IL33	0.004835	1	FALSE	HC	18473	1	1	0.63	0.89
rs141509242	bowel / intestinal obstruction	1.96	0.25	0.008	IL33	0.001172	1	FALSE	HC	3599	1	1	1.19	3.22
rs141509242	fracture shoulder / scapula	2.13	0.29	0.0097	IL33	0.001172	1	FALSE	HC	2429	1	1	1.2	3.77
rs2004640	rheumatoid arthritis	1.09	0.02	4e-06	IRF5	0.4874	0.048	FALSE	HC	5587	0.25	1	1.05	1.14
rs2004640	hypothyroidism/myxoedema	1.05	0.01	2.7e-05	IRF5	0.4874	0.25	FALSE	HC	19920	1	1	1.02	1.07
rs2004640	connective tissue disorder	1.13	0.03	3.2e-05	IRF5	0.4874	0.28	FALSE	HC	2515	1	1	1.06	1.19
rs2004640	inflammatory bowel disease	1.09	0.02	0.00031	IRF5	0.4874	1	FALSE	HC	3783	1	1	1.04	1.14
rs2004640	ulcerative colitis	1.1	0.03	0.00037	IRF5	0.4874	1	FALSE	HC	3147	1	1	1.04	1.15
rs2004640	psoriasis	1.07	0.02	0.0011	IRF5	0.4874	1	FALSE	HC	5074	1	1	1.03	1.11
rs2004640	deep venous thrombosis (dvt)	1.06	0.02	0.0017	IRF5	0.4874	1	FALSE	HC	6929	1	1	1.02	1.09
rs2004640	synovitis	1.06	0.02	0.0071	IRF5	0.4874	1	FALSE	HC	4303	1	1	1.02	1.11
rs2004640	ovarian cyst or cysts	0.93	0.03	0.0094	IRF5	0.4874	1	FALSE	HC	2831	1	1	0.88	0.98
rs2004640	colon cancer/sigmoid cancer	0.94	0.03	0.0097	IRF5	0.4874	1	FALSE	CA	3251	1	1	0.89	0.98
rs41272114	high cholesterol	0.92	0.02	2.8e-05	LPA	0.03819	0.26	FALSE	HC	43054	1	1	0.88	0.96
rs41272114	peripheral vascular disease	0.81	0.07	0.0018	LPA	0.03819	1	FALSE	HC	3517	1	1	0.7	0.92
rs41272114	respiratory infection	0.89	0.04	0.0063	LPA	0.03819	1	FALSE	HC	8173	1	1	0.82	0.97
rs41272114	essential hypertension	0.95	0.02	0.0065	LPA	0.03819	1	FALSE	HC	64234	1	1	0.92	0.99
rs41272114	High blood pressure	0.97	0.01	0.0097	LPA	0.03819	1	FALSE	FH	199068	1	1	0.94	0.99
rs328	high cholesterol	0.9	0.01	3.9e-15	LPL	0.1016	1.5e-10	FALSE	HC	43054	2.4e-10	4e-09	0.88	0.93
rs328	angina	0.91	0.02	1.3e-07	LPL	0.1016	0.002	FALSE	HC	18473	0.0082	0.13	0.87	0.94
rs328	hypertension	0.97	0.01	0.00048	LPL	0.1016	1	FALSE	HC	107407	1	1	0.95	0.99
rs328	heart attack/myocardial infarction	0.93	0.02	0.0028	LPL	0.1016	1	FALSE	HC	12138	1	1	0.89	0.98
rs328	nasal polyps	1.1	0.03	0.0047	LPL	0.1016	1	FALSE	HC	4608	1	1	1.03	1.17
rs328	arthritis (nos)	0.95	0.02	0.0081	LPL	0.1016	1	FALSE	HC	15332	1	1	0.91	0.99
rs328	pulmonary embolism +/- dvt	1.09	0.03	0.0083	LPL	0.1016	1	FALSE	HC	4968	1	1	1.02	1.16
Affx-80298093	muscle or soft tissue injuries	3.43	0.23	6.5e-08	NOL3	0.001063	0.0074	FALSE	HC	2822	0.0062	0.067	2.19	5.36
Affx-52179916	high cholesterol	1.39	0.1	0.0015	NOL3	0.001099	1	FALSE	HC	43054	1	1	1.13	1.69
Affx-80298093	endometriosis	1.96	0.22	0.0027	NOL3	0.001063	1	FALSE	HC	5391	1	1	1.26	3.04
Affx-80298093	vaginal prolapse/uterine prolapse	2.41	0.31	0.0053	NOL3	0.001063	1	FALSE	HC	2041	1	1	1.3	4.46
Affx-80298093	Chronic bronchitis/emphysema	0.77	0.1	0.0073	NOL3	0.001063	1	FALSE	FH	78578	1	1	0.64	0.93
Affx-52179916	cholecystitis	1.53	0.16	0.008	NOL3	0.001099	1	FALSE	HC	12963	1	1	1.12	2.09
rs180177132	breast cancer	4.25	0.21	9e-12	PALB2	0.0003684	1.4e-05	FALSE	CA	11243	3.1e-06	9.2e-06	2.8	6.44
rs180177132	Breast cancer	2.14	0.14	2.5e-08	PALB2	0.0003684	0.029	FALSE	FH	62401	0.0087	0.026	1.64	2.79
rs180177132	respiratory infection	2.33	0.29	0.0031	PALB2	0.0003684	1	FALSE	HC	8173	1	1	1.33	4.09
rs180177132	pleural effusion	2.63	0.36	0.0076	PALB2	0.0003684	1	FALSE	HC	4391	1	1	1.29	5.34
rs36095412	eye/eyelid problem	2.6	0.27	0.0004	RNF186	0.0009998	1	FALSE	HC	2698	1	1	1.53	4.41
Affx-80218548	anxiety/panic attacks	4.72	0.42	0.00025	SCN9A	0.000135	1	FALSE	HC	4986	1	1	2.06	10.83
rs121908866	hypothyroidism/myxoedema	3.3	0.16	1.2e-13	TSHR	0.0004612	2.7e-07	FALSE	HC	19920	4e-08	1.2e-07	2.41	4.52
rs2884737	hypertension	0.97	0.01	1.4e-06	VKORC1	0.2538	0.018	FALSE	HC	107407	0.085	1	0.96	0.98
rs2884737	essential hypertension	0.97	0.01	1.3e-05	VKORC1	0.2538	0.13	FALSE	HC	64234	0.81	1	0.95	0.98
rs2884737	chronic obstructive airways disease/copd	0.93	0.02	0.0002	VKORC1	0.2538	1	FALSE	HC	7287	1	1	0.89	0.97
rs2884737	Alzheimer's disease/dementia	1.03	0.01	0.00027	VKORC1	0.2538	1	FALSE	FH	51794	1	1	1.01	1.04
rs2884737	high cholesterol	0.97	0.01	0.0011	VKORC1	0.2538	1	FALSE	HC	43054	1	1	0.96	0.99
rs2884737	diabetes	0.96	0.01	0.0017	VKORC1	0.2538	1	FALSE	HC	20440	1	1	0.94	0.99
rs2884737	psoriasis	0.93	0.02	0.0018	VKORC1	0.2538	1	FALSE	HC	5074	1	1	0.89	0.97
rs2884737	hayfever/allergic rhinitis	1.03	0.01	0.0034	VKORC1	0.2538	1	FALSE	HC	20724	1	1	1.01	1.06
rs2884737	Chronic bronchitis/emphysema	0.98	0.01	0.0038	VKORC1	0.2538	1	FALSE	FH	78578	1	1	0.97	0.99
rs2884737	cervical spondylosis	0.93	0.03	0.0042	VKORC1	0.2538	1	FALSE	HC	4317	1	1	0.88	0.98
rs2884737	arthritis (nos)	0.96	0.01	0.0063	VKORC1	0.2538	1	FALSE	HC	15332	1	1	0.94	0.99
rs2884737	High blood pressure	0.98	0.01	0.007	VKORC1	0.2538	1	FALSE	FH	199068	1	1	0.97	1
rs2884737	fracture hand	0.91	0.03	0.0073	VKORC1	0.2538	1	FALSE	HC	2438	1	1	0.85	0.98
rs2884737	nasal polyps	0.94	0.02	0.0078	VKORC1	0.2538	1	FALSE	HC	4608	1	1	0.89	0.98

## Sheet: all_phewas
ID	phenotype	OR	SE	P	gene_id	gene_name	maf	padj	mhc	phenotype_category	ncases	bonferroni	bonferroni_all	OR_95%_CI_lower	OR_95%_CI_upper	All recessive genes	Mendelian Hereditary Sensory Neuropathy	Diabetes McGill Cell cycle All Genes	All dominant genes	Diabetes McGill RAS	Kinases	Mendelian Cerebral Degeneration Due to Generalized Lipidoses	Essential in mice	Diabetes McGill Adiponectin Pathway	Diabetes McGill Adipomyocytokines	Drug targets by Nelson et al 2012	BROCA - Cancer Risk Panel	Natural product targets	Diabetes McGill Inflamatory Cytokines	Mendelian Disorders of Copper Metabolism	Mendelian Metabolism	Olfactory receptors	Diabetes McGill ER Stress	Autosomal dominant genes by Berg et al 2013	DNA Repair Genes, WoodRD	Genes nearest to GWAS peaks	DNA Repair Genes, KangJ	Diabetes McGill CREBBP coTF	GPCRs	SCZ de novo	ClinGen haploinsufficient genes	Essential in culture	FMRP-target	Autosomal recessive genes by Blekhman et al 2008	Mendelian Blood Desease	Diabetes McGill Triggering pathway mediating stimulation of insulin secretion	Autosomal dominant genes by Blekhman et al 2008	Diabetes McGill Calcium-influx pathway Katp- independent and dependent	PSD
rs11078928	asthma	0.9	0.01	6.3e-50	ENSG00000073605	GSDMB	0.4715	9.1e-45	FALSE	HC	43626	3.9e-45	6.4e-44	0.88	0.91	FALSE	FALSE	FALSE	FALSE	FALSE	FALSE	FALSE	FALSE	FALSE	FALSE	FALSE	FALSE	FALSE	FALSE	FALSE	FALSE	FALSE	FALSE	FALSE	FALSE	TRUE	FALSE	FALSE	FALSE	FALSE	FALSE	FALSE	FALSE	FALSE	FALSE	FALSE	FALSE	FALSE	FALSE
rs601338	cholelithiasis/gall stones	1.11	0.01	2.7e-17	ENSG00000176920	FUT2	0.4908	1.2e-12	FALSE	HC	14940	1.7e-12	2.8e-11	1.08	1.13	FALSE	FALSE	FALSE	FALSE	FALSE	FALSE	FALSE	FALSE	FALSE	FALSE	FALSE	FALSE	FALSE	FALSE	FALSE	FALSE	FALSE	FALSE	FALSE	FALSE	TRUE	FALSE	FALSE	FALSE	FALSE	FALSE	FALSE	FALSE	FALSE	FALSE	FALSE	FALSE	FALSE	FALSE
Affx-92039512	retinal detachment	7.65	0.24	8.2e-17	ENSG00000068097	HEATR6	0.0001117	3.8e-10	FALSE	HC	3247	2.8e-11	8.4e-11	4.74	12.35	FALSE	FALSE	FALSE	FALSE	FALSE	FALSE	FALSE	FALSE	FALSE	FALSE	FALSE	FALSE	FALSE	FALSE	FALSE	FALSE	FALSE	FALSE	FALSE	FALSE	FALSE	FALSE	FALSE	FALSE	FALSE	FALSE	FALSE	FALSE	FALSE	FALSE	FALSE	FALSE	FALSE	FALSE
rs328	high cholesterol	0.9	0.01	3.9e-15	ENSG00000175445	LPL	0.1016	1.5e-10	FALSE	HC	43054	2.4e-10	4e-09	0.88	0.93	TRUE	FALSE	FALSE	FALSE	FALSE	FALSE	FALSE	TRUE	FALSE	FALSE	FALSE	FALSE	FALSE	FALSE	FALSE	TRUE	FALSE	FALSE	FALSE	FALSE	TRUE	FALSE	FALSE	FALSE	FALSE	FALSE	FALSE	FALSE	TRUE	FALSE	FALSE	FALSE	FALSE	FALSE
rs601338	high cholesterol	1.06	0.01	5.9e-15	ENSG00000176920	FUT2	0.4908	2.2e-10	FALSE	HC	43054	3.7e-10	6e-09	1.04	1.08	FALSE	FALSE	FALSE	FALSE	FALSE	FALSE	FALSE	FALSE	FALSE	FALSE	FALSE	FALSE	FALSE	FALSE	FALSE	FALSE	FALSE	FALSE	FALSE	FALSE	TRUE	FALSE	FALSE	FALSE	FALSE	FALSE	FALSE	FALSE	FALSE	FALSE	FALSE	FALSE	FALSE	FALSE
rs138726443	eczema/dermatitis	1.79	0.08	6.7e-15	ENSG00000143631	FLG	0.004774	3.8e-09	FALSE	HC	11643	6.3e-10	6.8e-09	1.55	2.08	FALSE	FALSE	FALSE	TRUE	FALSE	FALSE	FALSE	TRUE	FALSE	FALSE	FALSE	FALSE	FALSE	FALSE	FALSE	FALSE	FALSE	FALSE	TRUE	FALSE	FALSE	FALSE	FALSE	FALSE	FALSE	FALSE	FALSE	FALSE	FALSE	FALSE	FALSE	FALSE	FALSE	FALSE
rs601338	cholecystitis	1.1	0.01	7.2e-14	ENSG00000176920	FUT2	0.4908	2.3e-09	FALSE	HC	12963	4.5e-09	7.3e-08	1.07	1.13	FALSE	FALSE	FALSE	FALSE	FALSE	FALSE	FALSE	FALSE	FALSE	FALSE	FALSE	FALSE	FALSE	FALSE	FALSE	FALSE	FALSE	FALSE	FALSE	FALSE	TRUE	FALSE	FALSE	FALSE	FALSE	FALSE	FALSE	FALSE	FALSE	FALSE	FALSE	FALSE	FALSE	FALSE
rs121908866	hypothyroidism/myxoedema	3.3	0.16	1.2e-13	ENSG00000165409	TSHR	0.0004612	2.7e-07	FALSE	HC	19920	4e-08	1.2e-07	2.41	4.52	FALSE	FALSE	FALSE	TRUE	FALSE	FALSE	FALSE	TRUE	FALSE	FALSE	FALSE	FALSE	FALSE	FALSE	FALSE	FALSE	FALSE	FALSE	FALSE	FALSE	TRUE	FALSE	FALSE	TRUE	FALSE	FALSE	FALSE	FALSE	FALSE	FALSE	FALSE	TRUE	FALSE	FALSE
rs601338	hypertension	1.04	0.01	5.7e-13	ENSG00000176920	FUT2	0.4908	1.7e-08	FALSE	HC	107407	3.6e-08	5.8e-07	1.03	1.05	FALSE	FALSE	FALSE	FALSE	FALSE	FALSE	FALSE	FALSE	FALSE	FALSE	FALSE	FALSE	FALSE	FALSE	FALSE	FALSE	FALSE	FALSE	FALSE	FALSE	TRUE	FALSE	FALSE	FALSE	FALSE	FALSE	FALSE	FALSE	FALSE	FALSE	FALSE	FALSE	FALSE	FALSE
rs146597587	asthma	0.64	0.06	7.6e-13	ENSG00000137033	IL33	0.004835	2.2e-07	FALSE	HC	43626	7.2e-08	7.8e-07	0.57	0.72	FALSE	FALSE	FALSE	FALSE	FALSE	FALSE	FALSE	FALSE	FALSE	FALSE	FALSE	FALSE	FALSE	FALSE	FALSE	FALSE	FALSE	FALSE	FALSE	FALSE	TRUE	FALSE	FALSE	FALSE	FALSE	FALSE	FALSE	FALSE	FALSE	FALSE	FALSE	FALSE	FALSE	FALSE
rs34358	high cholesterol	0.95	0.01	1.3e-12	ENSG00000189045	ANKDD1B	0.3457	3.6e-08	FALSE	HC	43054	8.4e-08	1.4e-06	0.93	0.96	FALSE	FALSE	FALSE	FALSE	FALSE	FALSE	FALSE	FALSE	FALSE	FALSE	FALSE	FALSE	FALSE	FALSE	FALSE	FALSE	FALSE	FALSE	FALSE	FALSE	FALSE	FALSE	FALSE	FALSE	FALSE	FALSE	FALSE	FALSE	FALSE	FALSE	FALSE	FALSE	FALSE	FALSE
rs180177132	breast cancer	4.25	0.21	9e-12	ENSG00000083093	PALB2	0.0003684	1.4e-05	FALSE	CA	11243	3.1e-06	9.2e-06	2.8	6.44	FALSE	FALSE	FALSE	FALSE	FALSE	FALSE	FALSE	TRUE	FALSE	FALSE	FALSE	TRUE	FALSE	FALSE	FALSE	FALSE	FALSE	FALSE	FALSE	TRUE	TRUE	TRUE	FALSE	FALSE	FALSE	FALSE	FALSE	FALSE	FALSE	FALSE	FALSE	FALSE	FALSE	FALSE
rs33966350	hypertension	1.17	0.02	4.8e-11	ENSG00000138792	ENPEP	0.01258	1.1e-06	FALSE	HC	107407	3e-06	4.8e-05	1.12	1.23	FALSE	FALSE	FALSE	FALSE	FALSE	FALSE	FALSE	FALSE	FALSE	FALSE	FALSE	FALSE	FALSE	FALSE	FALSE	FALSE	FALSE	FALSE	FALSE	FALSE	TRUE	FALSE	FALSE	TRUE	FALSE	FALSE	FALSE	FALSE	FALSE	FALSE	FALSE	FALSE	FALSE	FALSE
rs11571833	Lung cancer	1.19	0.03	7.3e-11	ENSG00000139618	BRCA2	0.00934	1.7e-05	FALSE	FH	123832	6.9e-06	7.4e-05	1.13	1.25	FALSE	FALSE	FALSE	FALSE	FALSE	FALSE	FALSE	TRUE	FALSE	FALSE	FALSE	TRUE	FALSE	FALSE	FALSE	FALSE	FALSE	FALSE	FALSE	TRUE	TRUE	TRUE	FALSE	FALSE	FALSE	TRUE	FALSE	FALSE	FALSE	FALSE	FALSE	FALSE	FALSE	FALSE
rs601338	duodenal ulcer	1.16	0.02	1.8e-10	ENSG00000176920	FUT2	0.4908	4e-06	FALSE	HC	3621	1.1e-05	0.00018	1.11	1.22	FALSE	FALSE	FALSE	FALSE	FALSE	FALSE	FALSE	FALSE	FALSE	FALSE	FALSE	FALSE	FALSE	FALSE	FALSE	FALSE	FALSE	FALSE	FALSE	FALSE	TRUE	FALSE	FALSE	FALSE	FALSE	FALSE	FALSE	FALSE	FALSE	FALSE	FALSE	FALSE	FALSE	FALSE
rs33966350	essential hypertension	1.19	0.03	7.8e-10	ENSG00000138792	ENPEP	0.01258	1.6e-05	FALSE	HC	64234	4.9e-05	0.0008	1.12	1.25	FALSE	FALSE	FALSE	FALSE	FALSE	FALSE	FALSE	FALSE	FALSE	FALSE	FALSE	FALSE	FALSE	FALSE	FALSE	FALSE	FALSE	FALSE	FALSE	FALSE	TRUE	FALSE	FALSE	TRUE	FALSE	FALSE	FALSE	FALSE	FALSE	FALSE	FALSE	FALSE	FALSE	FALSE
rs144567652	Lung cancer	1.58	0.07	9.7e-10	ENSG00000187790	FANCM	0.001092	0.00017	FALSE	FH	123832	9.2e-05	0.00099	1.36	1.83	TRUE	FALSE	FALSE	FALSE	FALSE	FALSE	FALSE	FALSE	FALSE	FALSE	FALSE	TRUE	FALSE	FALSE	FALSE	FALSE	FALSE	FALSE	FALSE	TRUE	FALSE	TRUE	FALSE	FALSE	FALSE	FALSE	FALSE	FALSE	TRUE	FALSE	FALSE	FALSE	FALSE	FALSE
rs180177132	Breast cancer	2.14	0.14	2.5e-08	ENSG00000083093	PALB2	0.0003684	0.029	FALSE	FH	62401	0.0087	0.026	1.64	2.79	FALSE	FALSE	FALSE	FALSE	FALSE	FALSE	FALSE	TRUE	FALSE	FALSE	FALSE	TRUE	FALSE	FALSE	FALSE	FALSE	FALSE	FALSE	FALSE	TRUE	TRUE	TRUE	FALSE	FALSE	FALSE	FALSE	FALSE	FALSE	FALSE	FALSE	FALSE	FALSE	FALSE	FALSE
rs601338	essential hypertension	1.04	0.01	5.2e-08	ENSG00000176920	FUT2	0.4908	0.00088	FALSE	HC	64234	0.0033	0.053	1.02	1.05	FALSE	FALSE	FALSE	FALSE	FALSE	FALSE	FALSE	FALSE	FALSE	FALSE	FALSE	FALSE	FALSE	FALSE	FALSE	FALSE	FALSE	FALSE	FALSE	FALSE	TRUE	FALSE	FALSE	FALSE	FALSE	FALSE	FALSE	FALSE	FALSE	FALSE	FALSE	FALSE	FALSE	FALSE
Affx-80298093	muscle or soft tissue injuries	3.43	0.23	6.5e-08	ENSG00000140939	NOL3	0.001063	0.0074	FALSE	HC	2822	0.0062	0.067	2.19	5.36	FALSE	FALSE	FALSE	FALSE	FALSE	FALSE	FALSE	TRUE	FALSE	FALSE	FALSE	FALSE	FALSE	FALSE	FALSE	FALSE	FALSE	FALSE	FALSE	FALSE	FALSE	FALSE	FALSE	FALSE	FALSE	FALSE	FALSE	FALSE	FALSE	FALSE	FALSE	FALSE	FALSE	FALSE
rs601338	High blood pressure	1.03	0	1.3e-07	ENSG00000176920	FUT2	0.4908	0.002	FALSE	FH	199068	0.008	0.13	1.02	1.04	FALSE	FALSE	FALSE	FALSE	FALSE	FALSE	FALSE	FALSE	FALSE	FALSE	FALSE	FALSE	FALSE	FALSE	FALSE	FALSE	FALSE	FALSE	FALSE	FALSE	TRUE	FALSE	FALSE	FALSE	FALSE	FALSE	FALSE	FALSE	FALSE	FALSE	FALSE	FALSE	FALSE	FALSE
rs328	angina	0.91	0.02	1.3e-07	ENSG00000175445	LPL	0.1016	0.002	FALSE	HC	18473	0.0082	0.13	0.87	0.94	TRUE	FALSE	FALSE	FALSE	FALSE	FALSE	FALSE	TRUE	FALSE	FALSE	FALSE	FALSE	FALSE	FALSE	FALSE	TRUE	FALSE	FALSE	FALSE	FALSE	TRUE	FALSE	FALSE	FALSE	FALSE	FALSE	FALSE	FALSE	TRUE	FALSE	FALSE	FALSE	FALSE	FALSE
rs34358	Diabetes	1.03	0.01	1.5e-07	ENSG00000189045	ANKDD1B	0.3457	0.0023	FALSE	FH	79177	0.0096	0.16	1.02	1.04	FALSE	FALSE	FALSE	FALSE	FALSE	FALSE	FALSE	FALSE	FALSE	FALSE	FALSE	FALSE	FALSE	FALSE	FALSE	FALSE	FALSE	FALSE	FALSE	FALSE	FALSE	FALSE	FALSE	FALSE	FALSE	FALSE	FALSE	FALSE	FALSE	FALSE	FALSE	FALSE	FALSE	FALSE
rs140273376	carpal tunnel syndrome	3.44	0.24	2.8e-07	ENSG00000130810,ENSG00000243207		0.0003663	0.26	FALSE	HC	8152	0.097	0.29	2.15	5.51
Affx-80264098	cystitis	6.32	0.36	4.3e-07	ENSG00000124227	ANKRD60	0.0002463	0.32	FALSE	HC	2713	0.15	0.43	3.09	12.93	FALSE	FALSE	FALSE	FALSE	FALSE	FALSE	FALSE	FALSE	FALSE	FALSE	FALSE	FALSE	FALSE	FALSE	FALSE	FALSE	FALSE	FALSE	FALSE	FALSE	FALSE	FALSE	FALSE	FALSE	FALSE	FALSE	FALSE	FALSE	FALSE	FALSE	FALSE	FALSE	FALSE	FALSE
Affx-80293968	spine arthritis/spondylitis	6.32	0.37	4.8e-07	ENSG00000135596	MICAL1	0.0002077	0.32	FALSE	HC	3031	0.17	0.49	3.08	12.96	FALSE	FALSE	FALSE	FALSE	FALSE	FALSE	FALSE	FALSE	FALSE	FALSE	FALSE	FALSE	FALSE	FALSE	FALSE	FALSE	FALSE	FALSE	FALSE	FALSE	TRUE	FALSE	FALSE	FALSE	FALSE	FALSE	FALSE	FALSE	FALSE	FALSE	FALSE	FALSE	FALSE	FALSE
rs140201702	subdural haemorrhage/haematoma	7.26	0.4	5.8e-07	ENSG00000174332	GLIS1	0.0001202	0.32	FALSE	HC	4451	0.2	0.59	3.34	15.78	FALSE	FALSE	FALSE	FALSE	FALSE	FALSE	FALSE	FALSE	FALSE	FALSE	FALSE	FALSE	FALSE	FALSE	FALSE	FALSE	FALSE	FALSE	FALSE	FALSE	FALSE	FALSE	FALSE	FALSE	FALSE	FALSE	FALSE	FALSE	FALSE	FALSE	FALSE	FALSE	FALSE	FALSE
Affx-80290578	allergy or anaphylactic reaction to drug	8.39	0.43	6.2e-07	ENSG00000178585	CTNNBIP1	0.0001158	0.32	FALSE	HC	3397	0.21	0.63	3.64	19.37	FALSE	FALSE	FALSE	FALSE	FALSE	FALSE	FALSE	TRUE	FALSE	FALSE	FALSE	FALSE	FALSE	FALSE	FALSE	FALSE	FALSE	FALSE	FALSE	FALSE	FALSE	FALSE	FALSE	FALSE	FALSE	FALSE	FALSE	FALSE	FALSE	FALSE	FALSE	FALSE	FALSE	FALSE
Affx-80268988	peritonitis	9.93	0.47	7.9e-07	ENSG00000116785	CFHR3	0.0001069	0.32	FALSE	HC	2585	0.27	0.81	3.99	24.72	FALSE	FALSE	FALSE	FALSE	FALSE	FALSE	FALSE	FALSE	FALSE	FALSE	FALSE	FALSE	FALSE	FALSE	FALSE	FALSE	FALSE	FALSE	FALSE	FALSE	TRUE	FALSE	FALSE	FALSE	FALSE	FALSE	FALSE	FALSE	FALSE	FALSE	FALSE	FALSE	FALSE	FALSE
rs104894419	disc degeneration	6.84	0.39	8.2e-07	ENSG00000174405	LIG4	0.0001855	0.32	FALSE	HC	2984	0.28	0.83	3.18	14.68	TRUE	FALSE	FALSE	FALSE	FALSE	FALSE	FALSE	TRUE	FALSE	FALSE	FALSE	FALSE	FALSE	FALSE	FALSE	FALSE	FALSE	FALSE	FALSE	TRUE	FALSE	TRUE	FALSE	FALSE	FALSE	FALSE	FALSE	FALSE	FALSE	FALSE	FALSE	FALSE	FALSE	FALSE
Affx-80275768	fracture skull / head	7.94	0.42	9.1e-07	ENSG00000184786	TCTE3	0.0001783	0.32	FALSE	HC	2012	0.32	0.93	3.47	18.17	FALSE	FALSE	FALSE	FALSE	FALSE	FALSE	FALSE	FALSE	FALSE	FALSE	FALSE	FALSE	FALSE	FALSE	FALSE	FALSE	FALSE	FALSE	FALSE	FALSE	FALSE	FALSE	FALSE	FALSE	FALSE	FALSE	FALSE	FALSE	FALSE	FALSE	FALSE	FALSE	FALSE	FALSE
Affx-80254287	appendicitis	5.55	0.35	9.1e-07	ENSG00000102904	TSNAXIP1	0.0001561	0.32	FALSE	HC	5533	0.32	0.93	2.8	11	FALSE	FALSE	FALSE	FALSE	FALSE	FALSE	FALSE	FALSE	FALSE	FALSE	FALSE	FALSE	FALSE	FALSE	FALSE	FALSE	FALSE	FALSE	FALSE	FALSE	FALSE	FALSE	FALSE	FALSE	FALSE	FALSE	FALSE	FALSE	FALSE	FALSE	FALSE	FALSE	FALSE	FALSE
rs201279624	ulcerative colitis	6.76	0.39	9.9e-07	ENSG00000107897	ACBD5	0.0001736	0.32	FALSE	HC	3147	0.34	1	3.15	14.54	FALSE	FALSE	FALSE	FALSE	FALSE	FALSE	FALSE	FALSE	FALSE	FALSE	FALSE	FALSE	FALSE	FALSE	FALSE	FALSE	FALSE	FALSE	FALSE	FALSE	FALSE	FALSE	FALSE	FALSE	FALSE	FALSE	FALSE	FALSE	FALSE	FALSE	FALSE	FALSE	FALSE	TRUE
rs35138315	essential hypertension	1.7	0.11	1.2e-06	ENSG00000081052	COL4A4	0.0006713	0.37	FALSE	HC	64234	0.43	1	1.37	2.1	TRUE	FALSE	FALSE	FALSE	FALSE	FALSE	FALSE	FALSE	FALSE	FALSE	FALSE	FALSE	FALSE	FALSE	FALSE	FALSE	FALSE	FALSE	FALSE	FALSE	TRUE	FALSE	FALSE	FALSE	FALSE	FALSE	FALSE	FALSE	TRUE	FALSE	FALSE	FALSE	FALSE	FALSE
rs150597413	eczema/dermatitis	1.55	0.09	1.2e-06	ENSG00000143631	FLG	0.003755	0.13	FALSE	HC	11643	0.12	1	1.3	1.84	FALSE	FALSE	FALSE	TRUE	FALSE	FALSE	FALSE	TRUE	FALSE	FALSE	FALSE	FALSE	FALSE	FALSE	FALSE	FALSE	FALSE	FALSE	TRUE	FALSE	FALSE	FALSE	FALSE	FALSE	FALSE	FALSE	FALSE	FALSE	FALSE	FALSE	FALSE	FALSE	FALSE	FALSE
rs138955257	osteoarthritis	2.17	0.16	1.3e-06	ENSG00000112167	SAYSD1	0.0004275	0.37	FALSE	HC	29946	0.44	1	1.59	2.97	FALSE	FALSE	FALSE	FALSE	FALSE	FALSE	FALSE	FALSE	FALSE	FALSE	FALSE	FALSE	FALSE	FALSE	FALSE	FALSE	FALSE	FALSE	FALSE	FALSE	FALSE	FALSE	FALSE	FALSE	FALSE	FALSE	FALSE	FALSE	FALSE	FALSE	FALSE	FALSE	FALSE	FALSE
rs776746	hayfever/allergic rhinitis	1.1	0.02	1.3e-06	ENSG00000106258	CYP3A5	0.06691	0.018	FALSE	HC	20724	0.082	1	1.06	1.14	FALSE	FALSE	FALSE	FALSE	FALSE	FALSE	FALSE	FALSE	FALSE	FALSE	FALSE	FALSE	FALSE	FALSE	FALSE	FALSE	FALSE	FALSE	FALSE	FALSE	FALSE	FALSE	FALSE	FALSE	FALSE	FALSE	FALSE	FALSE	FALSE	FALSE	FALSE	FALSE	FALSE	FALSE
rs2884737	hypertension	0.97	0.01	1.4e-06	ENSG00000167397	VKORC1	0.2538	0.018	FALSE	HC	107407	0.085	1	0.96	0.98	FALSE	FALSE	FALSE	FALSE	FALSE	FALSE	FALSE	FALSE	FALSE	FALSE	FALSE	FALSE	FALSE	FALSE	FALSE	FALSE	FALSE	FALSE	FALSE	FALSE	TRUE	FALSE	FALSE	FALSE	FALSE	FALSE	FALSE	FALSE	FALSE	FALSE	FALSE	FALSE	FALSE	FALSE
Affx-80288636	muscle or soft tissue injuries	9.42	0.47	1.5e-06	ENSG00000022556	NLRP2	0.0001024	0.42	FALSE	HC	2822	0.53	1	3.77	23.5	FALSE	FALSE	FALSE	FALSE	FALSE	FALSE	FALSE	FALSE	FALSE	FALSE	FALSE	FALSE	FALSE	FALSE	FALSE	FALSE	FALSE	FALSE	FALSE	FALSE	FALSE	FALSE	FALSE	FALSE	FALSE	FALSE	FALSE	FALSE	FALSE	FALSE	FALSE	FALSE	FALSE	FALSE
rs35337543	hypothyroidism/myxoedema	0.8	0.05	1.7e-06	ENSG00000115267	IFIH1	0.01544	0.022	FALSE	HC	19920	0.11	1	0.73	0.88	FALSE	FALSE	FALSE	FALSE	FALSE	FALSE	FALSE	FALSE	FALSE	FALSE	FALSE	FALSE	FALSE	FALSE	FALSE	FALSE	FALSE	FALSE	FALSE	FALSE	TRUE	FALSE	FALSE	FALSE	FALSE	FALSE	FALSE	FALSE	FALSE	FALSE	FALSE	FALSE	FALSE	FALSE
rs140703991	atrial fibrillation	1.55	0.09	1.9e-06	ENSG00000103024	NME3	0.003417	0.18	FALSE	HC	12665	0.18	1	1.3	1.86	FALSE	FALSE	FALSE	FALSE	FALSE	FALSE	FALSE	FALSE	FALSE	FALSE	FALSE	FALSE	FALSE	FALSE	FALSE	FALSE	FALSE	FALSE	FALSE	FALSE	FALSE	FALSE	FALSE	FALSE	FALSE	FALSE	FALSE	FALSE	FALSE	FALSE	FALSE	FALSE	FALSE	FALSE
rs199930932	fracture skull / head	9.11	0.46	1.9e-06	ENSG00000159387	IRX6	0.000132	0.48	FALSE	HC	2012	0.65	1	3.67	22.61	FALSE	FALSE	FALSE	FALSE	FALSE	FALSE	FALSE	FALSE	FALSE	FALSE	FALSE	FALSE	FALSE	FALSE	FALSE	FALSE	FALSE	FALSE	FALSE	FALSE	FALSE	FALSE	FALSE	FALSE	FALSE	FALSE	FALSE	FALSE	FALSE	FALSE	FALSE	FALSE	FALSE	FALSE
Affx-52314263	connective tissue disorder	2.14	0.16	2e-06	ENSG00000160471	COX6B2	0.003823	0.18	FALSE	HC	2515	0.19	1	1.56	2.94	FALSE	FALSE	FALSE	FALSE	FALSE	FALSE	FALSE	FALSE	FALSE	FALSE	FALSE	FALSE	FALSE	FALSE	FALSE	FALSE	FALSE	FALSE	FALSE	FALSE	FALSE	FALSE	FALSE	FALSE	FALSE	FALSE	FALSE	FALSE	FALSE	FALSE	FALSE	FALSE	FALSE	FALSE
Affx-80294724	Alzheimer's disease/dementia	2.5	0.19	2.1e-06	ENSG00000104755	ADAM2	0.0001899	0.49	FALSE	FH	51794	0.72	1	1.71	3.64	FALSE	FALSE	FALSE	FALSE	FALSE	FALSE	FALSE	FALSE	FALSE	FALSE	FALSE	FALSE	FALSE	FALSE	FALSE	FALSE	FALSE	FALSE	FALSE	FALSE	FALSE	FALSE	FALSE	TRUE	FALSE	FALSE	FALSE	FALSE	FALSE	FALSE	FALSE	FALSE	FALSE	FALSE
Affx-80287161	sleep apnoea	5.76	0.37	2.1e-06	ENSG00000181143	MUC16	0.0001869	0.49	FALSE	HC	4082	0.73	1	2.79	11.88	FALSE	FALSE	FALSE	FALSE	FALSE	FALSE	FALSE	FALSE	FALSE	FALSE	FALSE	FALSE	FALSE	FALSE	FALSE	FALSE	FALSE	FALSE	FALSE	FALSE	FALSE	FALSE	FALSE	FALSE	FALSE	FALSE	FALSE	FALSE	FALSE	FALSE	FALSE	FALSE	FALSE	FALSE
Affx-52333026	disc degeneration	5.53	0.36	2.5e-06	ENSG00000216490	IFI30	0.0002508	0.54	FALSE	HC	2984	0.85	1	2.71	11.26	FALSE	FALSE	FALSE	FALSE	FALSE	FALSE	FALSE	FALSE	FALSE	FALSE	FALSE	FALSE	FALSE	FALSE	FALSE	FALSE	FALSE	FALSE	FALSE	FALSE	FALSE	FALSE	FALSE	FALSE	FALSE	FALSE	FALSE	FALSE	FALSE	FALSE	FALSE	FALSE	FALSE	FALSE
rs11078928	bronchitis	0.91	0.02	2.6e-06	ENSG00000073605	GSDMB	0.4715	0.032	FALSE	HC	4987	0.16	1	0.87	0.95	FALSE	FALSE	FALSE	FALSE	FALSE	FALSE	FALSE	FALSE	FALSE	FALSE	FALSE	FALSE	FALSE	FALSE	FALSE	FALSE	FALSE	FALSE	FALSE	FALSE	TRUE	FALSE	FALSE	FALSE	FALSE	FALSE	FALSE	FALSE	FALSE	FALSE	FALSE	FALSE	FALSE	FALSE
rs138642840	anxiety/panic attacks	4.65	0.33	2.8e-06	ENSG00000085998	POMGNT1	0.00023	0.56	FALSE	HC	4986	0.96	1	2.45	8.85	TRUE	FALSE	FALSE	FALSE	FALSE	FALSE	FALSE	TRUE	FALSE	FALSE	FALSE	FALSE	FALSE	FALSE	FALSE	FALSE	FALSE	FALSE	FALSE	FALSE	FALSE	FALSE	FALSE	FALSE	FALSE	FALSE	FALSE	FALSE	FALSE	FALSE	FALSE	FALSE	FALSE	FALSE
Affx-89017412	peripheral vascular disease	7.49	0.43	2.8e-06	ENSG00000106633	GCK	0.0001261	0.56	FALSE	HC	3517	0.97	1	3.23	17.41	FALSE	FALSE	FALSE	FALSE	FALSE	FALSE	FALSE	FALSE	FALSE	FALSE	FALSE	FALSE	FALSE	FALSE	FALSE	FALSE	FALSE	FALSE	FALSE	FALSE	TRUE	FALSE	FALSE	FALSE	FALSE	FALSE	FALSE	FALSE	FALSE	FALSE	TRUE	FALSE	FALSE	FALSE
Affx-80276225	cervical spondylosis	6.38	0.4	3.1e-06	ENSG00000135218	CD36	0.0001336	0.58	FALSE	HC	4317	1	1	2.93	13.89	TRUE	FALSE	FALSE	FALSE	FALSE	FALSE	FALSE	FALSE	FALSE	FALSE	FALSE	FALSE	FALSE	FALSE	FALSE	FALSE	FALSE	FALSE	FALSE	FALSE	TRUE	FALSE	FALSE	FALSE	FALSE	FALSE	FALSE	FALSE	FALSE	FALSE	FALSE	FALSE	FALSE	FALSE
rs200302685	peritonitis	4.49	0.32	3.2e-06	ENSG00000170178	HOXD12	0.000447	0.58	FALSE	HC	2585	1	1	2.39	8.44	FALSE	FALSE	FALSE	FALSE	FALSE	FALSE	FALSE	TRUE	FALSE	FALSE	FALSE	FALSE	FALSE	FALSE	FALSE	FALSE	FALSE	FALSE	FALSE	FALSE	FALSE	FALSE	FALSE	FALSE	FALSE	FALSE	FALSE	FALSE	FALSE	FALSE	FALSE	FALSE	FALSE	FALSE
rs144229237	cellulitis	6.47	0.4	3.3e-06	ENSG00000114395	CYB561D2	0.0001023	0.58	FALSE	HC	6168	1	1	2.95	14.2	FALSE	FALSE	FALSE	FALSE	FALSE	FALSE	FALSE	FALSE	FALSE	FALSE	FALSE	FALSE	FALSE	FALSE	FALSE	FALSE	FALSE	FALSE	FALSE	FALSE	FALSE	FALSE	FALSE	FALSE	FALSE	FALSE	FALSE	FALSE	FALSE	FALSE	FALSE	FALSE	FALSE	FALSE
Affx-80218882	cystitis	8.66	0.47	3.7e-06	ENSG00000155657	TTN	0.0001113	0.58	FALSE	HC	2713	1	1	3.47	21.59	TRUE	FALSE	FALSE	TRUE	FALSE	FALSE	FALSE	TRUE	FALSE	FALSE	FALSE	FALSE	FALSE	FALSE	FALSE	FALSE	FALSE	FALSE	TRUE	FALSE	FALSE	FALSE	FALSE	FALSE	TRUE	FALSE	FALSE	FALSE	TRUE	FALSE	FALSE	FALSE	FALSE	FALSE
rs138726443	asthma	1.25	0.05	3.8e-06	ENSG00000143631	FLG	0.004774	0.31	FALSE	HC	43626	0.36	1	1.14	1.38	FALSE	FALSE	FALSE	TRUE	FALSE	FALSE	FALSE	TRUE	FALSE	FALSE	FALSE	FALSE	FALSE	FALSE	FALSE	FALSE	FALSE	FALSE	TRUE	FALSE	FALSE	FALSE	FALSE	FALSE	FALSE	FALSE	FALSE	FALSE	FALSE	FALSE	FALSE	FALSE	FALSE	FALSE
Affx-52371362	carpal tunnel syndrome	4.72	0.34	3.9e-06	ENSG00000253598	SLC10A5	0.0001528	0.58	FALSE	HC	8152	1	1	2.44	9.11	FALSE	FALSE	FALSE	FALSE	FALSE	FALSE	FALSE	FALSE	FALSE	FALSE	FALSE	FALSE	FALSE	FALSE	FALSE	FALSE	FALSE	FALSE	FALSE	FALSE	FALSE	FALSE	FALSE	FALSE	FALSE	FALSE	FALSE	FALSE	FALSE	FALSE	FALSE	FALSE	FALSE	FALSE
Affx-89017352	muscle or soft tissue injuries	6.99	0.42	3.9e-06	ENSG00000153714	LURAP1L	0.0001662	0.58	FALSE	HC	2822	1	1	3.06	15.97	FALSE	FALSE	FALSE	FALSE	FALSE	FALSE	FALSE	FALSE	FALSE	FALSE	FALSE	FALSE	FALSE	FALSE	FALSE	FALSE	FALSE	FALSE	FALSE	FALSE	FALSE	FALSE	FALSE	FALSE	FALSE	FALSE	FALSE	FALSE	FALSE	FALSE	FALSE	FALSE	FALSE	FALSE
rs2004640	rheumatoid arthritis	1.09	0.02	4e-06	ENSG00000128604	IRF5	0.4874	0.048	FALSE	HC	5587	0.25	1	1.05	1.14	FALSE	FALSE	FALSE	FALSE	FALSE	FALSE	FALSE	FALSE	FALSE	FALSE	FALSE	FALSE	FALSE	FALSE	FALSE	FALSE	FALSE	FALSE	FALSE	FALSE	TRUE	FALSE	FALSE	FALSE	FALSE	FALSE	FALSE	FALSE	FALSE	FALSE	FALSE	FALSE	FALSE	FALSE
rs144209693	synovitis	3.92	0.3	4.2e-06	ENSG00000120756	PLS1	0.0003709	0.58	FALSE	HC	4303	1	1	2.19	7.01	FALSE	FALSE	FALSE	FALSE	FALSE	FALSE	FALSE	FALSE	FALSE	FALSE	FALSE	FALSE	FALSE	FALSE	FALSE	FALSE	FALSE	FALSE	FALSE	FALSE	FALSE	FALSE	FALSE	FALSE	FALSE	FALSE	FALSE	FALSE	FALSE	FALSE	FALSE	FALSE	FALSE	FALSE
Affx-80267888	vaginal prolapse/uterine prolapse	5.16	0.36	4.2e-06	ENSG00000177414	UBE2U	0.000426	0.58	FALSE	HC	2041	1	1	2.56	10.37	FALSE	FALSE	FALSE	FALSE	FALSE	FALSE	FALSE	FALSE	FALSE	FALSE	FALSE	FALSE	FALSE	FALSE	FALSE	FALSE	FALSE	FALSE	FALSE	FALSE	FALSE	FALSE	FALSE	FALSE	FALSE	FALSE	FALSE	FALSE	FALSE	FALSE	FALSE	FALSE	FALSE	FALSE
Affx-80286770	osteoporosis	4.15	0.31	4.2e-06	ENSG00000206181	TCEB3B	0.0001694	0.58	FALSE	HC	9135	1	1	2.26	7.62	FALSE	FALSE	FALSE	FALSE	FALSE	FALSE	FALSE	FALSE	FALSE	FALSE	FALSE	FALSE	FALSE	FALSE	FALSE	FALSE	FALSE	FALSE	FALSE	FALSE	FALSE	FALSE	FALSE	FALSE	FALSE	FALSE	FALSE	FALSE	FALSE	FALSE	FALSE	FALSE	FALSE	FALSE
rs138138689	diabetes	3.67	0.28	4.4e-06	ENSG00000006611	USH1C	0.0001277	0.58	FALSE	HC	20440	1	1	2.11	6.39	TRUE	FALSE	FALSE	FALSE	FALSE	FALSE	FALSE	FALSE	FALSE	FALSE	FALSE	FALSE	FALSE	FALSE	FALSE	FALSE	FALSE	FALSE	FALSE	FALSE	FALSE	FALSE	FALSE	FALSE	FALSE	FALSE	FALSE	FALSE	TRUE	FALSE	FALSE	FALSE	FALSE	FALSE
rs201148705	diverticular disease/diverticulitis	4.51	0.33	4.4e-06	ENSG00000186628	FSD2	0.0002937	0.58	FALSE	HC	4036	1	1	2.37	8.58	FALSE	FALSE	FALSE	FALSE	FALSE	FALSE	FALSE	FALSE	FALSE	FALSE	FALSE	FALSE	FALSE	FALSE	FALSE	FALSE	FALSE	FALSE	FALSE	FALSE	FALSE	FALSE	FALSE	FALSE	FALSE	FALSE	FALSE	FALSE	FALSE	FALSE	FALSE	FALSE	FALSE	FALSE
Affx-52349278	breast cancer	4.25	0.32	4.5e-06	ENSG00000184956	MUC6	0.0001871	0.58	FALSE	CA	11243	1	1	2.29	7.88	FALSE	FALSE	FALSE	FALSE	FALSE	FALSE	FALSE	FALSE	FALSE	FALSE	FALSE	FALSE	FALSE	FALSE	FALSE	FALSE	FALSE	FALSE	FALSE	FALSE	FALSE	FALSE	FALSE	FALSE	TRUE	FALSE	FALSE	FALSE	FALSE	FALSE	FALSE	FALSE	FALSE	FALSE
rs201609495	psoriasis	5.42	0.37	4.6e-06	ENSG00000186814	ZSCAN30	0.0001542	0.58	FALSE	HC	5074	1	1	2.63	11.18	FALSE	FALSE	FALSE	FALSE	FALSE	FALSE	FALSE	FALSE	FALSE	FALSE	FALSE	FALSE	FALSE	FALSE	FALSE	FALSE	FALSE	FALSE	FALSE	FALSE	FALSE	FALSE	FALSE	FALSE	FALSE	FALSE	FALSE	FALSE	FALSE	FALSE	FALSE	FALSE	FALSE	FALSE
Affx-80275768	fracture hand	6.87	0.42	4.8e-06	ENSG00000184786	TCTE3	0.0001783	0.58	FALSE	HC	2438	1	1	3.01	15.67	FALSE	FALSE	FALSE	FALSE	FALSE	FALSE	FALSE	FALSE	FALSE	FALSE	FALSE	FALSE	FALSE	FALSE	FALSE	FALSE	FALSE	FALSE	FALSE	FALSE	FALSE	FALSE	FALSE	FALSE	FALSE	FALSE	FALSE	FALSE	FALSE	FALSE	FALSE	FALSE	FALSE	FALSE
rs145270262	fracture hand	8.28	0.46	5e-06	ENSG00000138131	LOXL4	0.0001262	0.58	FALSE	HC	2438	1	1	3.34	20.53	FALSE	FALSE	FALSE	FALSE	FALSE	FALSE	FALSE	FALSE	FALSE	FALSE	FALSE	FALSE	FALSE	FALSE	FALSE	FALSE	FALSE	FALSE	FALSE	FALSE	TRUE	FALSE	FALSE	FALSE	FALSE	FALSE	FALSE	FALSE	FALSE	FALSE	FALSE	FALSE	FALSE	FALSE
Affx-89007086	ulcerative colitis	8.33	0.46	5.1e-06	ENSG00000168724	DNAJC21	0.0001038	0.58	FALSE	HC	3147	1	1	3.35	20.71	FALSE	FALSE	FALSE	FALSE	FALSE	FALSE	FALSE	FALSE	FALSE	FALSE	FALSE	FALSE	FALSE	FALSE	FALSE	FALSE	FALSE	FALSE	FALSE	FALSE	FALSE	FALSE	FALSE	FALSE	FALSE	FALSE	FALSE	FALSE	FALSE	FALSE	FALSE	FALSE	FALSE	FALSE
rs202189246	diabetes	3.83	0.29	5.2e-06	ENSG00000112303	VNN2	0.0001142	0.58	FALSE	HC	20440	1	1	2.15	6.81	FALSE	FALSE	FALSE	FALSE	FALSE	FALSE	FALSE	FALSE	FALSE	FALSE	FALSE	FALSE	FALSE	FALSE	FALSE	FALSE	FALSE	FALSE	FALSE	FALSE	FALSE	FALSE	FALSE	FALSE	FALSE	FALSE	FALSE	FALSE	FALSE	FALSE	FALSE	FALSE	FALSE	FALSE
Affx-80209752	heart failure/pulmonary odema	5.56	0.38	5.2e-06	ENSG00000108469	RECQL5	0.0001617	0.58	FALSE	HC	4657	1	1	2.66	11.65	FALSE	FALSE	FALSE	FALSE	FALSE	FALSE	FALSE	FALSE	FALSE	FALSE	FALSE	FALSE	FALSE	FALSE	FALSE	FALSE	FALSE	FALSE	FALSE	TRUE	FALSE	TRUE	FALSE	FALSE	FALSE	FALSE	FALSE	FALSE	FALSE	FALSE	FALSE	FALSE	FALSE	FALSE
Affx-80230821	prolapsed disc/slipped disc	5.4	0.37	5.2e-06	ENSG00000093134	VNN3	0.0001365	0.58	FALSE	HC	5942	1	1	2.61	11.16	FALSE	FALSE	FALSE	FALSE	FALSE	FALSE	FALSE	FALSE	FALSE	FALSE	FALSE	FALSE	FALSE	FALSE	FALSE	FALSE	FALSE	FALSE	FALSE	FALSE	FALSE	FALSE	FALSE	FALSE	FALSE	FALSE	FALSE	FALSE	FALSE	FALSE	FALSE	FALSE	FALSE	FALSE
rs140703991	atrial flutter	1.54	0.09	5.3e-06	ENSG00000103024	NME3	0.003417	0.36	FALSE	HC	12186	0.5	1	1.28	1.85	FALSE	FALSE	FALSE	FALSE	FALSE	FALSE	FALSE	FALSE	FALSE	FALSE	FALSE	FALSE	FALSE	FALSE	FALSE	FALSE	FALSE	FALSE	FALSE	FALSE	FALSE	FALSE	FALSE	FALSE	FALSE	FALSE	FALSE	FALSE	FALSE	FALSE	FALSE	FALSE	FALSE	FALSE
rs201422368	high cholesterol	2.07	0.16	5.4e-06	ENSG00000156171	DRAM2	0.0003694	0.58	FALSE	HC	43054	1	1	1.51	2.82	FALSE	FALSE	FALSE	FALSE	FALSE	FALSE	FALSE	FALSE	FALSE	FALSE	FALSE	FALSE	FALSE	FALSE	FALSE	FALSE	FALSE	FALSE	FALSE	FALSE	TRUE	FALSE	FALSE	FALSE	FALSE	FALSE	FALSE	FALSE	FALSE	FALSE	FALSE	FALSE	FALSE	FALSE
rs201624048	transient ischaemic attack (tia)	2.06	0.16	5.5e-06	ENSG00000185615	PDIA2	0.003611	0.36	FALSE	HC	2828	0.52	1	1.51	2.82	FALSE	FALSE	FALSE	FALSE	FALSE	FALSE	FALSE	FALSE	FALSE	FALSE	FALSE	FALSE	FALSE	FALSE	FALSE	FALSE	FALSE	FALSE	FALSE	FALSE	FALSE	FALSE	FALSE	FALSE	FALSE	FALSE	FALSE	FALSE	FALSE	FALSE	FALSE	FALSE	FALSE	FALSE
Affx-80272908	fracture shoulder / scapula	4.32	0.32	5.5e-06	ENSG00000156194	PPEF2	0.0004985	0.58	FALSE	HC	2429	1	1	2.3	8.12	FALSE	FALSE	FALSE	FALSE	FALSE	FALSE	FALSE	FALSE	FALSE	FALSE	FALSE	FALSE	FALSE	FALSE	FALSE	FALSE	FALSE	FALSE	FALSE	FALSE	FALSE	FALSE	FALSE	FALSE	FALSE	FALSE	FALSE	FALSE	FALSE	FALSE	FALSE	FALSE	FALSE	FALSE
rs150843673	hypertension	1.09	0.02	6.1e-06	ENSG00000188869	TMC3	0.02207	0.07	FALSE	HC	107407	0.38	1	1.05	1.13	FALSE	FALSE	FALSE	FALSE	FALSE	FALSE	FALSE	FALSE	FALSE	FALSE	FALSE	FALSE	FALSE	FALSE	FALSE	FALSE	FALSE	FALSE	FALSE	FALSE	FALSE	FALSE	FALSE	FALSE	FALSE	FALSE	FALSE	FALSE	FALSE	FALSE	FALSE	FALSE	FALSE	FALSE
Affx-80269237	connective tissue disorder	8.14	0.46	6.2e-06	ENSG00000196187	TMEM63A	0.0001365	0.63	FALSE	HC	2515	1	1	3.28	20.2	FALSE	FALSE	FALSE	FALSE	FALSE	FALSE	FALSE	FALSE	FALSE	FALSE	FALSE	FALSE	FALSE	FALSE	FALSE	FALSE	FALSE	FALSE	FALSE	FALSE	FALSE	FALSE	FALSE	FALSE	FALSE	FALSE	FALSE	FALSE	FALSE	FALSE	FALSE	FALSE	FALSE	FALSE
rs148627602	rectal cancer	8	0.46	6.6e-06	ENSG00000144407	PTH2R	0.0001796	0.66	FALSE	CA	2026	1	1	3.24	19.78	FALSE	FALSE	FALSE	FALSE	FALSE	FALSE	FALSE	FALSE	FALSE	FALSE	FALSE	FALSE	FALSE	FALSE	FALSE	FALSE	FALSE	FALSE	FALSE	FALSE	FALSE	FALSE	FALSE	TRUE	FALSE	FALSE	FALSE	FALSE	FALSE	FALSE	FALSE	FALSE	FALSE	FALSE
Affx-80284194	osteoarthritis	2.58	0.21	7e-06	ENSG00000127586	CHTF18	0.0002196	0.67	FALSE	HC	29946	1	1	1.7	3.89	FALSE	FALSE	FALSE	FALSE	FALSE	FALSE	FALSE	FALSE	FALSE	FALSE	FALSE	FALSE	FALSE	FALSE	FALSE	FALSE	FALSE	FALSE	FALSE	FALSE	FALSE	FALSE	FALSE	FALSE	FALSE	FALSE	FALSE	FALSE	FALSE	FALSE	FALSE	FALSE	FALSE	FALSE
Affx-80255491	pancreatitis	10.19	0.52	7.1e-06	ENSG00000132530	XAF1	0.0001023	0.67	FALSE	HC	2106	1	1	3.7	28.07	FALSE	FALSE	FALSE	FALSE	FALSE	FALSE	FALSE	FALSE	FALSE	FALSE	FALSE	FALSE	FALSE	FALSE	FALSE	FALSE	FALSE	FALSE	FALSE	FALSE	FALSE	FALSE	FALSE	FALSE	FALSE	FALSE	FALSE	FALSE	FALSE	FALSE	FALSE	FALSE	FALSE	FALSE
rs199818592	malignant melanoma	6.79	0.43	7.2e-06	ENSG00000004809	SLC22A16	0.0001157	0.67	FALSE	CA	4099	1	1	2.94	15.66	FALSE	FALSE	FALSE	FALSE	FALSE	FALSE	FALSE	FALSE	FALSE	FALSE	FALSE	FALSE	FALSE	FALSE	FALSE	FALSE	FALSE	FALSE	FALSE	FALSE	FALSE	FALSE	FALSE	FALSE	FALSE	FALSE	FALSE	FALSE	FALSE	FALSE	FALSE	FALSE	FALSE	FALSE
Affx-52365814	deep venous thrombosis (dvt)	1.63	0.11	7.3e-06	ENSG00000151005	TKTL2	0.003998	0.46	FALSE	HC	6929	0.69	1	1.31	2.01	FALSE	FALSE	FALSE	FALSE	FALSE	FALSE	FALSE	FALSE	FALSE	FALSE	FALSE	FALSE	FALSE	FALSE	FALSE	FALSE	FALSE	FALSE	FALSE	FALSE	FALSE	FALSE	FALSE	FALSE	FALSE	FALSE	FALSE	FALSE	FALSE	FALSE	FALSE	FALSE	FALSE	FALSE
Affx-80273462	headaches (not migraine)	8.03	0.47	7.7e-06	ENSG00000112941	PAPD7	0.0001098	0.71	FALSE	HC	2974	1	1	3.22	20	FALSE	FALSE	FALSE	FALSE	FALSE	FALSE	FALSE	FALSE	FALSE	FALSE	FALSE	FALSE	FALSE	FALSE	FALSE	FALSE	FALSE	FALSE	FALSE	FALSE	TRUE	FALSE	FALSE	FALSE	FALSE	FALSE	FALSE	FALSE	FALSE	FALSE	FALSE	FALSE	FALSE	FALSE
Affx-52323262	hypothyroidism/myxoedema	1.48	0.09	8.1e-06	ENSG00000142661	MYOM3	0.002634	0.49	FALSE	HC	19920	0.77	1	1.24	1.75	FALSE	FALSE	FALSE	FALSE	FALSE	FALSE	FALSE	FALSE	FALSE	FALSE	FALSE	FALSE	FALSE	FALSE	FALSE	FALSE	FALSE	FALSE	FALSE	FALSE	FALSE	FALSE	FALSE	FALSE	FALSE	FALSE	FALSE	FALSE	FALSE	FALSE	FALSE	FALSE	FALSE	FALSE
Affx-80232349	measles / morbillivirus	7.76	0.46	8.1e-06	ENSG00000049541	RFC2	0.0001528	0.74	FALSE	HC	2120	1	1	3.15	19.08	FALSE	FALSE	FALSE	FALSE	FALSE	FALSE	FALSE	FALSE	FALSE	FALSE	FALSE	FALSE	FALSE	FALSE	FALSE	FALSE	FALSE	FALSE	FALSE	FALSE	FALSE	FALSE	FALSE	FALSE	FALSE	FALSE	FALSE	FALSE	FALSE	FALSE	FALSE	FALSE	FALSE	FALSE
Affx-52361100	heart valve problem/heart murmur	7.71	0.46	9.2e-06	ENSG00000101187	SLCO4A1	0.0001454	0.82	FALSE	HC	2326	1	1	3.13	19.02	FALSE	FALSE	FALSE	FALSE	FALSE	FALSE	FALSE	FALSE	FALSE	FALSE	FALSE	FALSE	FALSE	FALSE	FALSE	FALSE	FALSE	FALSE	FALSE	FALSE	FALSE	FALSE	FALSE	FALSE	FALSE	FALSE	FALSE	FALSE	FALSE	FALSE	FALSE	FALSE	FALSE	FALSE
Affx-89006025	malignant melanoma	5.69	0.39	9.5e-06	ENSG00000170927	PKHD1	0.000156	0.82	FALSE	CA	4099	1	1	2.64	12.29	TRUE	FALSE	FALSE	FALSE	FALSE	FALSE	FALSE	TRUE	FALSE	FALSE	FALSE	FALSE	FALSE	FALSE	FALSE	FALSE	FALSE	FALSE	FALSE	FALSE	FALSE	FALSE	FALSE	FALSE	FALSE	FALSE	FALSE	FALSE	TRUE	FALSE	FALSE	FALSE	FALSE	FALSE
rs199626632	vaginal prolapse/uterine prolapse	9.46	0.51	9.7e-06	ENSG00000186106	ANKRD46	0.0001454	0.83	FALSE	HC	2041	1	1	3.49	25.58	FALSE	FALSE	FALSE	FALSE	FALSE	FALSE	FALSE	FALSE	FALSE	FALSE	FALSE	FALSE	FALSE	FALSE	FALSE	FALSE	FALSE	FALSE	FALSE	FALSE	FALSE	FALSE	FALSE	FALSE	FALSE	FALSE	FALSE	FALSE	FALSE	FALSE	FALSE	FALSE	FALSE	FALSE
Affx-80268940	anaemia	2.2	0.18	1e-05	ENSG00000135838	NPL	0.0005374	0.83	FALSE	HC	15944	1	1	1.55	3.12	FALSE	FALSE	FALSE	FALSE	FALSE	FALSE	FALSE	FALSE	FALSE	FALSE	FALSE	FALSE	FALSE	FALSE	FALSE	FALSE	FALSE	FALSE	FALSE	FALSE	FALSE	FALSE	FALSE	FALSE	FALSE	FALSE	FALSE	FALSE	FALSE	FALSE	FALSE	FALSE	FALSE	FALSE
Affx-80231877	head injury	6.67	0.43	1e-05	ENSG00000154678	PDE1C	0.0001009	0.83	FALSE	HC	4399	1	1	2.87	15.49	FALSE	FALSE	FALSE	FALSE	FALSE	FALSE	FALSE	FALSE	FALSE	FALSE	FALSE	FALSE	FALSE	FALSE	FALSE	FALSE	FALSE	FALSE	FALSE	FALSE	FALSE	FALSE	FALSE	FALSE	FALSE	FALSE	FALSE	FALSE	FALSE	FALSE	FALSE	FALSE	FALSE	FALSE
rs35138315	hypertension	1.55	0.1	1.1e-05	ENSG00000081052	COL4A4	0.0006713	0.86	FALSE	HC	107407	1	1	1.27	1.88	TRUE	FALSE	FALSE	FALSE	FALSE	FALSE	FALSE	FALSE	FALSE	FALSE	FALSE	FALSE	FALSE	FALSE	FALSE	FALSE	FALSE	FALSE	FALSE	FALSE	TRUE	FALSE	FALSE	FALSE	FALSE	FALSE	FALSE	FALSE	TRUE	FALSE	FALSE	FALSE	FALSE	FALSE
rs601338	varicose veins	1.06	0.01	1.1e-05	ENSG00000176920	FUT2	0.4908	0.11	FALSE	HC	10153	0.7	1	1.04	1.1	FALSE	FALSE	FALSE	FALSE	FALSE	FALSE	FALSE	FALSE	FALSE	FALSE	FALSE	FALSE	FALSE	FALSE	FALSE	FALSE	FALSE	FALSE	FALSE	FALSE	TRUE	FALSE	FALSE	FALSE	FALSE	FALSE	FALSE	FALSE	FALSE	FALSE	FALSE	FALSE	FALSE	FALSE
Affx-52338892	cervical spondylosis	6.54	0.43	1.1e-05	ENSG00000138801	PAPSS1	0.0001158	0.88	FALSE	HC	4317	1	1	2.83	15.14	FALSE	FALSE	FALSE	FALSE	FALSE	FALSE	FALSE	FALSE	FALSE	FALSE	FALSE	FALSE	FALSE	FALSE	FALSE	FALSE	FALSE	FALSE	FALSE	FALSE	TRUE	FALSE	FALSE	FALSE	FALSE	FALSE	FALSE	FALSE	FALSE	FALSE	FALSE	FALSE	FALSE	FALSE
rs200569169	fracture neck of femur / hip	5.48	0.39	1.1e-05	ENSG00000178075	GRAMD1C	0.0002848	0.88	FALSE	HC	2335	1	1	2.56	11.71	FALSE	FALSE	FALSE	FALSE	FALSE	FALSE	FALSE	FALSE	FALSE	FALSE	FALSE	FALSE	FALSE	FALSE	FALSE	FALSE	FALSE	FALSE	FALSE	FALSE	FALSE	FALSE	FALSE	FALSE	FALSE	FALSE	FALSE	FALSE	FALSE	FALSE	FALSE	FALSE	FALSE	FALSE
rs201985850	fracture skull / head	5.45	0.39	1.2e-05	ENSG00000079101	CLUL1	0.0003145	0.88	FALSE	HC	2012	1	1	2.55	11.61	FALSE	FALSE	FALSE	FALSE	FALSE	FALSE	FALSE	FALSE	FALSE	FALSE	FALSE	FALSE	FALSE	FALSE	FALSE	FALSE	FALSE	FALSE	FALSE	FALSE	FALSE	FALSE	FALSE	FALSE	FALSE	FALSE	FALSE	FALSE	FALSE	FALSE	FALSE	FALSE	FALSE	FALSE
Affx-80290663	epilepsy	4.5	0.34	1.2e-05	ENSG00000142661	MYOM3	0.0002462	0.88	FALSE	HC	4210	1	1	2.3	8.82	FALSE	FALSE	FALSE	FALSE	FALSE	FALSE	FALSE	FALSE	FALSE	FALSE	FALSE	FALSE	FALSE	FALSE	FALSE	FALSE	FALSE	FALSE	FALSE	FALSE	FALSE	FALSE	FALSE	FALSE	FALSE	FALSE	FALSE	FALSE	FALSE	FALSE	FALSE	FALSE	FALSE	FALSE
Affx-89023077	duodenal ulcer	6.43	0.43	1.2e-05	ENSG00000001626	CFTR	0.0001484	0.9	FALSE	HC	3621	1	1	2.79	14.81	TRUE	FALSE	FALSE	FALSE	FALSE	FALSE	FALSE	TRUE	FALSE	FALSE	FALSE	FALSE	FALSE	FALSE	FALSE	FALSE	FALSE	FALSE	FALSE	FALSE	FALSE	FALSE	FALSE	TRUE	FALSE	FALSE	FALSE	FALSE	TRUE	FALSE	FALSE	FALSE	FALSE	FALSE
Affx-80267368	svt / supraventricular tachycardia	3.62	0.29	1.2e-05	ENSG00000162542	TMCO4	0.0006173	0.9	FALSE	HC	2653	1	1	2.03	6.45	FALSE	FALSE	FALSE	FALSE	FALSE	FALSE	FALSE	FALSE	FALSE	FALSE	FALSE	FALSE	FALSE	FALSE	FALSE	FALSE	FALSE	FALSE	FALSE	FALSE	FALSE	FALSE	FALSE	FALSE	FALSE	FALSE	FALSE	FALSE	FALSE	FALSE	FALSE	FALSE	FALSE	FALSE
Affx-52333539	headaches (not migraine)	7.56	0.46	1.3e-05	ENSG00000267680	ZNF224	0.0001202	0.93	FALSE	HC	2974	1	1	3.05	18.75	FALSE	FALSE	FALSE	FALSE	FALSE	FALSE	FALSE	FALSE	FALSE	FALSE	FALSE	FALSE	FALSE	FALSE	FALSE	FALSE	FALSE	FALSE	FALSE	FALSE	FALSE	FALSE	FALSE	FALSE	FALSE	FALSE	FALSE	FALSE	FALSE	FALSE	FALSE	FALSE	FALSE	FALSE
rs2884737	essential hypertension	0.97	0.01	1.3e-05	ENSG00000167397	VKORC1	0.2538	0.13	FALSE	HC	64234	0.81	1	0.95	0.98	FALSE	FALSE	FALSE	FALSE	FALSE	FALSE	FALSE	FALSE	FALSE	FALSE	FALSE	FALSE	FALSE	FALSE	FALSE	FALSE	FALSE	FALSE	FALSE	FALSE	TRUE	FALSE	FALSE	FALSE	FALSE	FALSE	FALSE	FALSE	FALSE	FALSE	FALSE	FALSE	FALSE	FALSE
rs114540180	vaginal prolapse/uterine prolapse	7.13	0.45	1.3e-05	ENSG00000133561	GIMAP6	0.0002108	0.95	FALSE	HC	2041	1	1	2.94	17.26	FALSE	FALSE	FALSE	FALSE	FALSE	FALSE	FALSE	FALSE	FALSE	FALSE	FALSE	FALSE	FALSE	FALSE	FALSE	FALSE	FALSE	FALSE	FALSE	FALSE	FALSE	FALSE	FALSE	FALSE	FALSE	FALSE	FALSE	FALSE	FALSE	FALSE	FALSE	FALSE	FALSE	FALSE
rs150115958	pleural effusion	4.97	0.37	1.4e-05	ENSG00000175544	CABP4	0.0001987	0.96	FALSE	HC	4391	1	1	2.41	10.25	TRUE	FALSE	FALSE	FALSE	FALSE	FALSE	FALSE	FALSE	FALSE	FALSE	FALSE	FALSE	FALSE	FALSE	FALSE	FALSE	FALSE	FALSE	FALSE	FALSE	FALSE	FALSE	FALSE	FALSE	FALSE	FALSE	FALSE	FALSE	FALSE	FALSE	FALSE	FALSE	FALSE	FALSE
Affx-80285283	vaginal prolapse/uterine prolapse	9.02	0.51	1.4e-05	ENSG00000132517	SLC52A1	0.0001469	0.98	FALSE	HC	2041	1	1	3.34	24.34	FALSE	FALSE	FALSE	FALSE	FALSE	FALSE	FALSE	FALSE	FALSE	FALSE	FALSE	FALSE	FALSE	FALSE	FALSE	FALSE	FALSE	FALSE	FALSE	FALSE	FALSE	FALSE	FALSE	FALSE	FALSE	FALSE	FALSE	FALSE	FALSE	FALSE	FALSE	FALSE	FALSE	FALSE
Affx-80287163	eye/eyelid problem	3.99	0.32	1.4e-05	ENSG00000181143	MUC16	0.0004685	0.98	FALSE	HC	2698	1	1	2.14	7.47	FALSE	FALSE	FALSE	FALSE	FALSE	FALSE	FALSE	FALSE	FALSE	FALSE	FALSE	FALSE	FALSE	FALSE	FALSE	FALSE	FALSE	FALSE	FALSE	FALSE	FALSE	FALSE	FALSE	FALSE	FALSE	FALSE	FALSE	FALSE	FALSE	FALSE	FALSE	FALSE	FALSE	FALSE
rs201609495	Parkinson's disease	3.09	0.26	1.5e-05	ENSG00000186814	ZSCAN30	0.0001542	0.99	FALSE	FH	21755	1	1	1.85	5.14	FALSE	FALSE	FALSE	FALSE	FALSE	FALSE	FALSE	FALSE	FALSE	FALSE	FALSE	FALSE	FALSE	FALSE	FALSE	FALSE	FALSE	FALSE	FALSE	FALSE	FALSE	FALSE	FALSE	FALSE	FALSE	FALSE	FALSE	FALSE	FALSE	FALSE	FALSE	FALSE	FALSE	FALSE
Affx-80284055	hayfever/allergic rhinitis	3.2	0.27	1.5e-05	ENSG00000213471	TTLL13	0.0001425	0.99	FALSE	HC	20724	1	1	1.89	5.42	FALSE	FALSE	FALSE	FALSE	FALSE	FALSE	FALSE	FALSE	FALSE	FALSE	FALSE	FALSE	FALSE	FALSE	FALSE	FALSE	FALSE	FALSE	FALSE	FALSE	FALSE	FALSE	FALSE	FALSE	FALSE	FALSE	FALSE	FALSE	FALSE	FALSE	FALSE	FALSE	FALSE	FALSE
rs150946463	oesophagitis/barretts oesophagus	3.12	0.26	1.5e-05	ENSG00000138615	CILP	0.0002768	0.99	FALSE	HC	9528	1	1	1.86	5.23	FALSE	FALSE	FALSE	FALSE	FALSE	FALSE	FALSE	FALSE	FALSE	FALSE	FALSE	FALSE	FALSE	FALSE	FALSE	FALSE	FALSE	FALSE	FALSE	FALSE	FALSE	FALSE	FALSE	FALSE	FALSE	FALSE	FALSE	FALSE	FALSE	FALSE	FALSE	FALSE	FALSE	FALSE
Affx-80292300	sciatica	4.33	0.34	1.6e-05	ENSG00000172940	SLC22A13	0.0002062	1	FALSE	HC	5152	1	1	2.23	8.42	FALSE	FALSE	FALSE	FALSE	FALSE	FALSE	FALSE	FALSE	FALSE	FALSE	FALSE	FALSE	FALSE	FALSE	FALSE	FALSE	FALSE	FALSE	FALSE	FALSE	FALSE	FALSE	FALSE	FALSE	FALSE	FALSE	FALSE	FALSE	FALSE	FALSE	FALSE	FALSE	FALSE	FALSE
Affx-80278453	bladder problem (not cancer)	5.29	0.39	1.6e-05	ENSG00000165695	AK8	0.0003369	1	FALSE	HC	2066	1	1	2.48	11.29	FALSE	FALSE	FALSE	FALSE	FALSE	FALSE	FALSE	FALSE	FALSE	FALSE	FALSE	FALSE	FALSE	FALSE	FALSE	FALSE	FALSE	FALSE	FALSE	FALSE	FALSE	FALSE	FALSE	FALSE	FALSE	FALSE	FALSE	FALSE	FALSE	FALSE	FALSE	FALSE	FALSE	FALSE
rs11654533	psoriasis	3.26	0.27	1.6e-05	ENSG00000167723	TRPV3	0.0004453	1	FALSE	HC	5074	1	1	1.91	5.59	FALSE	FALSE	FALSE	FALSE	FALSE	FALSE	FALSE	FALSE	FALSE	FALSE	FALSE	FALSE	FALSE	FALSE	FALSE	FALSE	FALSE	FALSE	FALSE	FALSE	FALSE	FALSE	FALSE	TRUE	FALSE	FALSE	FALSE	FALSE	FALSE	FALSE	FALSE	FALSE	FALSE	FALSE
rs149504103	cataract	3.11	0.26	1.6e-05	ENSG00000185313	SCN10A	0.0001855	1	FALSE	HC	19448	1	1	1.86	5.21	FALSE	FALSE	FALSE	FALSE	FALSE	FALSE	FALSE	FALSE	FALSE	FALSE	FALSE	FALSE	FALSE	FALSE	FALSE	FALSE	FALSE	FALSE	FALSE	FALSE	TRUE	FALSE	FALSE	TRUE	FALSE	FALSE	FALSE	FALSE	FALSE	FALSE	FALSE	FALSE	FALSE	FALSE
rs140753801	whooping cough / pertussis	5.31	0.39	1.7e-05	ENSG00000167969	ECI1	0.0002391	1	FALSE	HC	2964	1	1	2.48	11.36	FALSE	FALSE	FALSE	FALSE	FALSE	FALSE	FALSE	FALSE	FALSE	FALSE	FALSE	FALSE	FALSE	FALSE	FALSE	FALSE	FALSE	FALSE	FALSE	FALSE	FALSE	FALSE	FALSE	FALSE	FALSE	FALSE	FALSE	FALSE	FALSE	FALSE	FALSE	FALSE	FALSE	FALSE
rs41283498	dyspepsia / indigestion	1.57	0.1	1.7e-05	ENSG00000168765	GSTM4	0.003211	0.95	FALSE	HC	10003	1	1	1.28	1.92	FALSE	FALSE	FALSE	FALSE	FALSE	FALSE	FALSE	FALSE	FALSE	FALSE	FALSE	FALSE	FALSE	FALSE	FALSE	FALSE	FALSE	FALSE	FALSE	FALSE	FALSE	FALSE	FALSE	FALSE	FALSE	FALSE	FALSE	FALSE	FALSE	FALSE	FALSE	FALSE	FALSE	FALSE
rs11078928	hayfever/allergic rhinitis	0.96	0.01	1.7e-05	ENSG00000073605	GSDMB	0.4715	0.17	FALSE	HC	20724	1	1	0.94	0.98	FALSE	FALSE	FALSE	FALSE	FALSE	FALSE	FALSE	FALSE	FALSE	FALSE	FALSE	FALSE	FALSE	FALSE	FALSE	FALSE	FALSE	FALSE	FALSE	FALSE	TRUE	FALSE	FALSE	FALSE	FALSE	FALSE	FALSE	FALSE	FALSE	FALSE	FALSE	FALSE	FALSE	FALSE
rs71689664	Alzheimer's disease/dementia	0.97	0.01	1.7e-05	ENSG00000166526	ZNF3	0.2866	0.17	FALSE	FH	51794	1	1	0.95	0.98	FALSE	FALSE	FALSE	FALSE	FALSE	FALSE	FALSE	FALSE	FALSE	FALSE	FALSE	FALSE	FALSE	FALSE	FALSE	FALSE	FALSE	FALSE	FALSE	FALSE	FALSE	FALSE	FALSE	FALSE	FALSE	FALSE	FALSE	FALSE	FALSE	FALSE	FALSE	FALSE	FALSE	FALSE
Affx-80282688	ovarian cyst or cysts	6.92	0.45	1.9e-05	ENSG00000100842	EFS	0.000181	1	FALSE	HC	2831	1	1	2.85	16.79	FALSE	FALSE	FALSE	FALSE	FALSE	FALSE	FALSE	FALSE	FALSE	FALSE	FALSE	FALSE	FALSE	FALSE	FALSE	FALSE	FALSE	FALSE	FALSE	FALSE	FALSE	FALSE	FALSE	FALSE	FALSE	FALSE	FALSE	FALSE	FALSE	FALSE	FALSE	FALSE	FALSE	FALSE
rs73067111	high cholesterol	1.18	0.04	1.9e-05	ENSG00000268163,ENSG00000197128		0.008955	0.99	FALSE	HC	43054	1	1	1.09	1.27
rs146597587	hayfever/allergic rhinitis	0.69	0.09	1.9e-05	ENSG00000137033	IL33	0.004835	0.99	FALSE	HC	20724	1	1	0.58	0.82	FALSE	FALSE	FALSE	FALSE	FALSE	FALSE	FALSE	FALSE	FALSE	FALSE	FALSE	FALSE	FALSE	FALSE	FALSE	FALSE	FALSE	FALSE	FALSE	FALSE	TRUE	FALSE	FALSE	FALSE	FALSE	FALSE	FALSE	FALSE	FALSE	FALSE	FALSE	FALSE	FALSE	FALSE
Affx-80286694	peritonitis	7.13	0.46	2e-05	ENSG00000134762	DSC3	0.0001439	1	FALSE	HC	2585	1	1	2.89	17.57	TRUE	FALSE	FALSE	FALSE	FALSE	FALSE	FALSE	TRUE	FALSE	FALSE	FALSE	FALSE	FALSE	FALSE	FALSE	FALSE	FALSE	FALSE	FALSE	FALSE	FALSE	FALSE	FALSE	FALSE	FALSE	FALSE	FALSE	FALSE	FALSE	FALSE	FALSE	FALSE	FALSE	FALSE
rs201769435	Diabetes	1.83	0.14	2e-05	ENSG00000198554	WDHD1	0.000322	1	FALSE	FH	79177	1	1	1.39	2.41	FALSE	FALSE	FALSE	FALSE	FALSE	FALSE	FALSE	FALSE	FALSE	FALSE	FALSE	FALSE	FALSE	FALSE	FALSE	FALSE	FALSE	FALSE	FALSE	FALSE	FALSE	FALSE	FALSE	FALSE	FALSE	FALSE	FALSE	FALSE	FALSE	FALSE	FALSE	FALSE	FALSE	FALSE
rs200825259	iron deficiency anaemia	3.43	0.29	2.1e-05	ENSG00000164363	SLC6A18	0.0002508	1	FALSE	HC	7811	1	1	1.94	6.05	FALSE	FALSE	FALSE	FALSE	FALSE	FALSE	FALSE	FALSE	FALSE	FALSE	FALSE	FALSE	FALSE	FALSE	FALSE	FALSE	FALSE	FALSE	FALSE	FALSE	FALSE	FALSE	FALSE	FALSE	FALSE	FALSE	FALSE	FALSE	FALSE	FALSE	FALSE	FALSE	FALSE	FALSE
Affx-80275246	colon cancer/sigmoid cancer	3.2	0.27	2.1e-05	ENSG00000156535	CD109	0.0006869	1	FALSE	CA	3251	1	1	1.87	5.48	FALSE	FALSE	FALSE	FALSE	FALSE	FALSE	FALSE	FALSE	FALSE	FALSE	FALSE	FALSE	FALSE	FALSE	FALSE	FALSE	FALSE	FALSE	FALSE	FALSE	FALSE	FALSE	FALSE	FALSE	FALSE	FALSE	FALSE	FALSE	FALSE	FALSE	FALSE	FALSE	FALSE	FALSE
rs151141719	Bowel cancer	1.85	0.14	2.1e-05	ENSG00000090920	FCGBP	0.0003161	1	FALSE	FH	74244	1	1	1.39	2.46	FALSE	FALSE	FALSE	FALSE	FALSE	FALSE	FALSE	FALSE	FALSE	FALSE	FALSE	FALSE	FALSE	FALSE	FALSE	FALSE	FALSE	FALSE	FALSE	FALSE	FALSE	FALSE	FALSE	FALSE	TRUE	FALSE	FALSE	FALSE	FALSE	FALSE	FALSE	FALSE	FALSE	FALSE
rs145176998	hiatus hernia	1.39	0.08	2.1e-05	ENSG00000174989	FBXW8	0.001856	1	FALSE	HC	41260	1	1	1.2	1.63	FALSE	FALSE	FALSE	FALSE	FALSE	FALSE	FALSE	TRUE	FALSE	FALSE	FALSE	FALSE	FALSE	FALSE	FALSE	FALSE	FALSE	FALSE	FALSE	FALSE	FALSE	FALSE	FALSE	FALSE	FALSE	FALSE	FALSE	FALSE	FALSE	FALSE	FALSE	FALSE	FALSE	FALSE
Affx-80230545	cholecystitis	3.24	0.28	2.2e-05	ENSG00000188820	FAM26F	0.0001958	1	FALSE	HC	12963	1	1	1.88	5.57	FALSE	FALSE	FALSE	FALSE	FALSE	FALSE	FALSE	FALSE	FALSE	FALSE	FALSE	FALSE	FALSE	FALSE	FALSE	FALSE	FALSE	FALSE	FALSE	FALSE	FALSE	FALSE	FALSE	FALSE	FALSE	FALSE	FALSE	FALSE	FALSE	FALSE	FALSE	FALSE	FALSE	FALSE
Affx-80292835	haemorrhoids / piles	2.18	0.18	2.2e-05	ENSG00000109625	CPZ	0.0004187	1	FALSE	HC	19958	1	1	1.52	3.12	FALSE	FALSE	FALSE	FALSE	FALSE	FALSE	FALSE	FALSE	FALSE	FALSE	FALSE	FALSE	FALSE	FALSE	FALSE	FALSE	FALSE	FALSE	FALSE	FALSE	FALSE	FALSE	FALSE	TRUE	FALSE	FALSE	FALSE	FALSE	FALSE	FALSE	FALSE	FALSE	FALSE	FALSE
Affx-80268861	fracture hand	5.91	0.42	2.2e-05	ENSG00000076258	FMO4	0.0002121	1	FALSE	HC	2438	1	1	2.6	13.44	FALSE	FALSE	FALSE	FALSE	FALSE	FALSE	FALSE	FALSE	FALSE	FALSE	FALSE	FALSE	FALSE	FALSE	FALSE	FALSE	FALSE	FALSE	FALSE	FALSE	FALSE	FALSE	FALSE	FALSE	FALSE	FALSE	FALSE	FALSE	FALSE	FALSE	FALSE	FALSE	FALSE	FALSE
rs143639809	high cholesterol	1.45	0.09	2.3e-05	ENSG00000129003	VPS13C	0.001441	1	FALSE	HC	43054	1	1	1.22	1.72	FALSE	FALSE	FALSE	FALSE	FALSE	FALSE	FALSE	FALSE	FALSE	FALSE	FALSE	FALSE	FALSE	FALSE	FALSE	FALSE	FALSE	FALSE	FALSE	FALSE	FALSE	FALSE	FALSE	FALSE	TRUE	FALSE	FALSE	FALSE	FALSE	FALSE	FALSE	FALSE	FALSE	FALSE
rs61745752	prostate cancer	2.5	0.22	2.3e-05	ENSG00000119714	GPR68	0.0008025	1	FALSE	CA	6460	1	1	1.64	3.83	FALSE	FALSE	FALSE	FALSE	FALSE	FALSE	FALSE	FALSE	FALSE	FALSE	FALSE	FALSE	FALSE	FALSE	FALSE	FALSE	FALSE	FALSE	FALSE	FALSE	FALSE	FALSE	FALSE	TRUE	FALSE	FALSE	FALSE	FALSE	FALSE	FALSE	FALSE	FALSE	FALSE	FALSE
rs121908119	skin cancer	1.51	0.1	2.3e-05	ENSG00000135925	WNT10A	0.002171	1	FALSE	CA	19170	1	1	1.25	1.82	TRUE	FALSE	FALSE	FALSE	FALSE	FALSE	FALSE	FALSE	FALSE	FALSE	FALSE	FALSE	FALSE	FALSE	FALSE	FALSE	FALSE	FALSE	FALSE	FALSE	TRUE	FALSE	FALSE	FALSE	FALSE	FALSE	FALSE	FALSE	FALSE	FALSE	FALSE	FALSE	FALSE	FALSE
Affx-80269154	inflammatory bowel disease	2.92	0.25	2.4e-05	ENSG00000174606	ANGEL2	0.0007328	1	FALSE	HC	3783	1	1	1.78	4.8	FALSE	FALSE	FALSE	FALSE	FALSE	FALSE	FALSE	FALSE	FALSE	FALSE	FALSE	FALSE	FALSE	FALSE	FALSE	FALSE	FALSE	FALSE	FALSE	FALSE	FALSE	FALSE	FALSE	FALSE	FALSE	FALSE	FALSE	FALSE	FALSE	FALSE	FALSE	FALSE	FALSE	FALSE
Affx-80275180	duodenal ulcer	7.2	0.47	2.4e-05	ENSG00000137251	TINAG	0.0001169	1	FALSE	HC	3621	1	1	2.88	17.99	FALSE	FALSE	FALSE	FALSE	FALSE	FALSE	FALSE	FALSE	FALSE	FALSE	FALSE	FALSE	FALSE	FALSE	FALSE	FALSE	FALSE	FALSE	FALSE	FALSE	FALSE	FALSE	FALSE	FALSE	FALSE	FALSE	FALSE	FALSE	FALSE	FALSE	FALSE	FALSE	FALSE	FALSE
rs74498060	gastric/stomach ulcers	6.95	0.46	2.6e-05	ENSG00000186943	OR13C8	0.0001514	1	FALSE	HC	2408	1	1	2.81	17.18	FALSE	FALSE	FALSE	FALSE	FALSE	FALSE	FALSE	FALSE	FALSE	FALSE	FALSE	FALSE	FALSE	FALSE	FALSE	FALSE	TRUE	FALSE	FALSE	FALSE	FALSE	FALSE	FALSE	FALSE	FALSE	FALSE	FALSE	FALSE	FALSE	FALSE	FALSE	FALSE	FALSE	FALSE
rs150680234	arthritis (nos)	3.81	0.32	2.7e-05	ENSG00000135902	CHRND	0.0001187	1	FALSE	HC	15332	1	1	2.04	7.1	FALSE	FALSE	FALSE	FALSE	FALSE	FALSE	FALSE	FALSE	FALSE	FALSE	FALSE	FALSE	FALSE	FALSE	FALSE	FALSE	FALSE	FALSE	FALSE	FALSE	FALSE	FALSE	FALSE	TRUE	FALSE	FALSE	FALSE	FALSE	FALSE	FALSE	FALSE	FALSE	FALSE	FALSE
rs200024869	hyperthyroidism/thyrotoxicosis	5.21	0.39	2.7e-05	ENSG00000078269	SYNJ2	0.0001869	1	FALSE	HC	3647	1	1	2.41	11.25	FALSE	FALSE	FALSE	FALSE	FALSE	FALSE	FALSE	FALSE	FALSE	FALSE	FALSE	FALSE	FALSE	FALSE	FALSE	FALSE	FALSE	FALSE	FALSE	FALSE	FALSE	FALSE	FALSE	FALSE	FALSE	FALSE	FALSE	FALSE	FALSE	FALSE	FALSE	FALSE	FALSE	FALSE
rs2004640	hypothyroidism/myxoedema	1.05	0.01	2.7e-05	ENSG00000128604	IRF5	0.4874	0.25	FALSE	HC	19920	1	1	1.02	1.07	FALSE	FALSE	FALSE	FALSE	FALSE	FALSE	FALSE	FALSE	FALSE	FALSE	FALSE	FALSE	FALSE	FALSE	FALSE	FALSE	FALSE	FALSE	FALSE	FALSE	TRUE	FALSE	FALSE	FALSE	FALSE	FALSE	FALSE	FALSE	FALSE	FALSE	FALSE	FALSE	FALSE	FALSE
rs147143164	pulmonary embolism +/- dvt	5.23	0.39	2.7e-05	ENSG00000143954	REG3G	0.000138	1	FALSE	HC	4968	1	1	2.41	11.34	FALSE	FALSE	FALSE	FALSE	FALSE	FALSE	FALSE	FALSE	FALSE	FALSE	FALSE	FALSE	FALSE	FALSE	FALSE	FALSE	FALSE	FALSE	FALSE	FALSE	FALSE	FALSE	FALSE	FALSE	FALSE	FALSE	FALSE	FALSE	FALSE	FALSE	FALSE	FALSE	FALSE	FALSE
rs41272114	high cholesterol	0.92	0.02	2.8e-05	ENSG00000198670	LPA	0.03819	0.26	FALSE	HC	43054	1	1	0.88	0.96	FALSE	FALSE	FALSE	TRUE	FALSE	FALSE	FALSE	FALSE	FALSE	FALSE	FALSE	FALSE	FALSE	FALSE	FALSE	FALSE	FALSE	FALSE	FALSE	FALSE	TRUE	FALSE	FALSE	FALSE	FALSE	FALSE	FALSE	FALSE	FALSE	FALSE	FALSE	TRUE	FALSE	FALSE
rs151164613	measles / morbillivirus	3.24	0.28	2.8e-05	ENSG00000186409	CCDC30	0.0009746	1	FALSE	HC	2120	1	1	1.87	5.63	FALSE	FALSE	FALSE	FALSE	FALSE	FALSE	FALSE	FALSE	FALSE	FALSE	FALSE	FALSE	FALSE	FALSE	FALSE	FALSE	FALSE	FALSE	FALSE	FALSE	FALSE	FALSE	FALSE	FALSE	TRUE	FALSE	FALSE	FALSE	FALSE	FALSE	FALSE	FALSE	FALSE	FALSE
rs140641713	Lung cancer	1.84	0.15	3e-05	ENSG00000093217	XYLB	0.0002848	1	FALSE	FH	123832	1	1	1.38	2.45	FALSE	FALSE	FALSE	FALSE	FALSE	FALSE	FALSE	FALSE	FALSE	FALSE	FALSE	FALSE	FALSE	FALSE	FALSE	FALSE	FALSE	FALSE	FALSE	FALSE	FALSE	FALSE	FALSE	FALSE	FALSE	FALSE	FALSE	FALSE	FALSE	FALSE	FALSE	FALSE	FALSE	FALSE
Affx-80288797	psoriasis	5.16	0.39	3e-05	ENSG00000152443	ZNF776	0.0001409	1	FALSE	HC	5074	1	1	2.39	11.15	FALSE	FALSE	FALSE	FALSE	FALSE	FALSE	FALSE	FALSE	FALSE	FALSE	FALSE	FALSE	FALSE	FALSE	FALSE	FALSE	FALSE	FALSE	FALSE	FALSE	FALSE	FALSE	FALSE	FALSE	FALSE	FALSE	FALSE	FALSE	FALSE	FALSE	FALSE	FALSE	FALSE	FALSE
rs150843673	High blood pressure	1.07	0.02	3.2e-05	ENSG00000188869	TMC3	0.02207	0.28	FALSE	FH	199068	1	1	1.04	1.11	FALSE	FALSE	FALSE	FALSE	FALSE	FALSE	FALSE	FALSE	FALSE	FALSE	FALSE	FALSE	FALSE	FALSE	FALSE	FALSE	FALSE	FALSE	FALSE	FALSE	FALSE	FALSE	FALSE	FALSE	FALSE	FALSE	FALSE	FALSE	FALSE	FALSE	FALSE	FALSE	FALSE	FALSE
rs2004640	connective tissue disorder	1.13	0.03	3.2e-05	ENSG00000128604	IRF5	0.4874	0.28	FALSE	HC	2515	1	1	1.06	1.19	FALSE	FALSE	FALSE	FALSE	FALSE	FALSE	FALSE	FALSE	FALSE	FALSE	FALSE	FALSE	FALSE	FALSE	FALSE	FALSE	FALSE	FALSE	FALSE	FALSE	TRUE	FALSE	FALSE	FALSE	FALSE	FALSE	FALSE	FALSE	FALSE	FALSE	FALSE	FALSE	FALSE	FALSE
Affx-80295433	fracture hand	8.6	0.52	3.2e-05	ENSG00000172661	FAM21C	0.0001009	1	FALSE	HC	2438	1	1	3.12	23.75	FALSE	FALSE	FALSE	FALSE	FALSE	FALSE	FALSE	FALSE	FALSE	FALSE	FALSE	FALSE	FALSE	FALSE	FALSE	FALSE	FALSE	FALSE	FALSE	FALSE	FALSE	FALSE	FALSE	FALSE	FALSE	FALSE	FALSE	FALSE	FALSE	FALSE	FALSE	FALSE	FALSE	FALSE
Affx-89007086	inflammatory bowel disease	6.88	0.46	3.3e-05	ENSG00000168724	DNAJC21	0.0001038	1	FALSE	HC	3783	1	1	2.77	17.12	FALSE	FALSE	FALSE	FALSE	FALSE	FALSE	FALSE	FALSE	FALSE	FALSE	FALSE	FALSE	FALSE	FALSE	FALSE	FALSE	FALSE	FALSE	FALSE	FALSE	FALSE	FALSE	FALSE	FALSE	FALSE	FALSE	FALSE	FALSE	FALSE	FALSE	FALSE	FALSE	FALSE	FALSE
rs12258286	bronchitis	4.59	0.37	3.3e-05	ENSG00000187021	PNLIPRP1	0.0001943	1	FALSE	HC	4987	1	1	2.23	9.41	FALSE	FALSE	FALSE	FALSE	FALSE	FALSE	FALSE	FALSE	FALSE	FALSE	FALSE	FALSE	FALSE	FALSE	FALSE	FALSE	FALSE	FALSE	FALSE	FALSE	FALSE	FALSE	FALSE	FALSE	FALSE	FALSE	FALSE	FALSE	FALSE	FALSE	FALSE	FALSE	FALSE	FALSE
rs121912648	hypothyroidism/myxoedema	1.89	0.15	3.3e-05	ENSG00000042832	TG	0.0007077	1	FALSE	HC	19920	1	1	1.4	2.55	TRUE	FALSE	FALSE	FALSE	FALSE	FALSE	FALSE	FALSE	FALSE	FALSE	FALSE	FALSE	FALSE	FALSE	FALSE	FALSE	FALSE	FALSE	FALSE	FALSE	TRUE	FALSE	FALSE	FALSE	FALSE	FALSE	FALSE	FALSE	FALSE	FALSE	FALSE	FALSE	FALSE	FALSE
Affx-52118194	urinary tract infection/kidney infection	2.23	0.19	3.3e-05	ENSG00000162891	IL20	0.0006141	1	FALSE	HC	11509	1	1	1.53	3.26	FALSE	FALSE	FALSE	FALSE	FALSE	FALSE	FALSE	FALSE	FALSE	FALSE	FALSE	FALSE	FALSE	FALSE	FALSE	FALSE	FALSE	FALSE	FALSE	FALSE	FALSE	FALSE	FALSE	FALSE	FALSE	FALSE	FALSE	FALSE	FALSE	FALSE	FALSE	FALSE	FALSE	FALSE
rs146597587	nasal polyps	0.35	0.25	3.5e-05	ENSG00000137033	IL33	0.004835	1	FALSE	HC	4608	1	1	0.22	0.58	FALSE	FALSE	FALSE	FALSE	FALSE	FALSE	FALSE	FALSE	FALSE	FALSE	FALSE	FALSE	FALSE	FALSE	FALSE	FALSE	FALSE	FALSE	FALSE	FALSE	TRUE	FALSE	FALSE	FALSE	FALSE	FALSE	FALSE	FALSE	FALSE	FALSE	FALSE	FALSE	FALSE	FALSE
Affx-80269154	ulcerative colitis	3.06	0.27	3.5e-05	ENSG00000174606	ANGEL2	0.0007328	1	FALSE	HC	3147	1	1	1.8	5.2	FALSE	FALSE	FALSE	FALSE	FALSE	FALSE	FALSE	FALSE	FALSE	FALSE	FALSE	FALSE	FALSE	FALSE	FALSE	FALSE	FALSE	FALSE	FALSE	FALSE	FALSE	FALSE	FALSE	FALSE	FALSE	FALSE	FALSE	FALSE	FALSE	FALSE	FALSE	FALSE	FALSE	FALSE
rs150090666	high cholesterol	0.55	0.14	3.5e-05	ENSG00000152270	PDE3B	0.001092	1	FALSE	HC	43054	1	1	0.42	0.73	FALSE	FALSE	FALSE	FALSE	FALSE	FALSE	FALSE	FALSE	FALSE	FALSE	FALSE	FALSE	FALSE	FALSE	FALSE	FALSE	FALSE	FALSE	FALSE	FALSE	FALSE	FALSE	FALSE	FALSE	TRUE	FALSE	FALSE	FALSE	FALSE	FALSE	FALSE	FALSE	FALSE	FALSE
Affx-80272769	colon cancer/sigmoid cancer	5.79	0.43	3.6e-05	ENSG00000184178	SCFD2	0.0001647	1	FALSE	CA	3251	1	1	2.52	13.31	FALSE	FALSE	FALSE	FALSE	FALSE	FALSE	FALSE	FALSE	FALSE	FALSE	FALSE	FALSE	FALSE	FALSE	FALSE	FALSE	FALSE	FALSE	FALSE	FALSE	FALSE	FALSE	FALSE	FALSE	FALSE	FALSE	FALSE	FALSE	FALSE	FALSE	FALSE	FALSE	FALSE	FALSE
Affx-52325494	spinal stenosis	0.18	0.42	3.9e-05	ENSG00000182070	OR52A1	0.0001753	1	FALSE	HC	3114	1	1	0.08	0.4	FALSE	FALSE	FALSE	FALSE	FALSE	FALSE	FALSE	FALSE	FALSE	FALSE	FALSE	FALSE	FALSE	FALSE	FALSE	FALSE	TRUE	FALSE	FALSE	FALSE	FALSE	FALSE	FALSE	FALSE	FALSE	FALSE	FALSE	FALSE	FALSE	FALSE	FALSE	FALSE	FALSE	FALSE
rs62638214	svt / supraventricular tachycardia	4.9	0.39	3.9e-05	ENSG00000113262	GRM6	0.0002848	1	FALSE	HC	2653	1	1	2.3	10.46	TRUE	FALSE	FALSE	FALSE	FALSE	FALSE	FALSE	FALSE	FALSE	FALSE	FALSE	FALSE	FALSE	FALSE	FALSE	FALSE	FALSE	FALSE	FALSE	FALSE	FALSE	FALSE	FALSE	TRUE	FALSE	FALSE	FALSE	FALSE	FALSE	FALSE	FALSE	FALSE	FALSE	FALSE
Affx-89006034	fracture neck of femur / hip	8.42	0.52	3.9e-05	ENSG00000100359	SGSM3	0.0001039	1	FALSE	HC	2335	1	1	3.05	23.26	FALSE	FALSE	FALSE	FALSE	FALSE	FALSE	FALSE	FALSE	FALSE	FALSE	FALSE	FALSE	FALSE	FALSE	FALSE	FALSE	FALSE	FALSE	FALSE	FALSE	FALSE	FALSE	FALSE	FALSE	FALSE	FALSE	FALSE	FALSE	FALSE	FALSE	FALSE	FALSE	FALSE	FALSE
Affx-80218882	heart failure/pulmonary odema	7.12	0.48	4e-05	ENSG00000155657	TTN	0.0001113	1	FALSE	HC	4657	1	1	2.79	18.17	TRUE	FALSE	FALSE	TRUE	FALSE	FALSE	FALSE	TRUE	FALSE	FALSE	FALSE	FALSE	FALSE	FALSE	FALSE	FALSE	FALSE	FALSE	TRUE	FALSE	FALSE	FALSE	FALSE	FALSE	TRUE	FALSE	FALSE	FALSE	TRUE	FALSE	FALSE	FALSE	FALSE	FALSE
Affx-80233528	headaches (not migraine)	6.65	0.46	4.1e-05	ENSG00000146856	AGBL3	0.000135	1	FALSE	HC	2974	1	1	2.69	16.46	FALSE	FALSE	FALSE	FALSE	FALSE	FALSE	FALSE	FALSE	FALSE	FALSE	FALSE	FALSE	FALSE	FALSE	FALSE	FALSE	FALSE	FALSE	FALSE	FALSE	TRUE	FALSE	FALSE	FALSE	FALSE	FALSE	FALSE	FALSE	FALSE	FALSE	FALSE	FALSE	FALSE	FALSE
rs146683905	synovitis	3.72	0.32	4.2e-05	ENSG00000198182	ZNF607	0.0003235	1	FALSE	HC	4303	1	1	1.99	6.99	FALSE	FALSE	FALSE	FALSE	FALSE	FALSE	FALSE	FALSE	FALSE	FALSE	FALSE	FALSE	FALSE	FALSE	FALSE	FALSE	FALSE	FALSE	FALSE	FALSE	FALSE	FALSE	FALSE	FALSE	TRUE	FALSE	FALSE	FALSE	FALSE	FALSE	FALSE	FALSE	FALSE	FALSE
rs3918290	oesophagitis/barretts oesophagus	1.47	0.09	4.3e-05	ENSG00000188641	DPYD	0.00436	1	FALSE	HC	9528	1	1	1.22	1.77	TRUE	FALSE	FALSE	FALSE	FALSE	FALSE	FALSE	FALSE	FALSE	FALSE	FALSE	FALSE	FALSE	FALSE	FALSE	FALSE	FALSE	FALSE	FALSE	FALSE	FALSE	FALSE	FALSE	FALSE	TRUE	FALSE	FALSE	FALSE	TRUE	FALSE	FALSE	FALSE	FALSE	FALSE
rs183360921	gastric/stomach ulcers	5.53	0.42	4.3e-05	ENSG00000147485	PXDNL	0.0002285	1	FALSE	HC	2408	1	1	2.44	12.57	FALSE	FALSE	FALSE	FALSE	FALSE	FALSE	FALSE	FALSE	FALSE	FALSE	FALSE	FALSE	FALSE	FALSE	FALSE	FALSE	FALSE	FALSE	FALSE	FALSE	FALSE	FALSE	FALSE	FALSE	FALSE	FALSE	FALSE	FALSE	FALSE	FALSE	FALSE	FALSE	FALSE	FALSE
rs139727526	Prostate cancer	1.05	0.01	4.4e-05	ENSG00000115648	MLPH	0.1432	0.38	FALSE	FH	34359	1	1	1.02	1.07	TRUE	FALSE	FALSE	FALSE	FALSE	FALSE	FALSE	TRUE	FALSE	FALSE	FALSE	FALSE	FALSE	FALSE	FALSE	FALSE	FALSE	FALSE	FALSE	FALSE	TRUE	FALSE	FALSE	FALSE	FALSE	FALSE	FALSE	FALSE	FALSE	FALSE	FALSE	FALSE	FALSE	FALSE
rs200978811	duodenal ulcer	6.71	0.47	4.5e-05	ENSG00000097096	SYDE2	0.0001187	1	FALSE	HC	3621	1	1	2.69	16.76	FALSE	FALSE	FALSE	FALSE	FALSE	FALSE	FALSE	FALSE	FALSE	FALSE	FALSE	FALSE	FALSE	FALSE	FALSE	FALSE	FALSE	FALSE	FALSE	FALSE	FALSE	FALSE	FALSE	FALSE	FALSE	FALSE	FALSE	FALSE	FALSE	FALSE	FALSE	FALSE	FALSE	FALSE
Affx-80248105	duodenal ulcer	5.64	0.43	4.8e-05	ENSG00000102805	CLN5	0.0001469	1	FALSE	HC	3621	1	1	2.45	13	TRUE	FALSE	FALSE	FALSE	FALSE	FALSE	FALSE	FALSE	FALSE	FALSE	FALSE	FALSE	FALSE	FALSE	FALSE	FALSE	FALSE	FALSE	FALSE	FALSE	FALSE	FALSE	FALSE	FALSE	FALSE	FALSE	FALSE	FALSE	TRUE	FALSE	FALSE	FALSE	FALSE	FALSE
rs149799938	cellulitis	3.8	0.33	5e-05	ENSG00000188782	CATSPER4	0.0002256	1	FALSE	HC	6168	1	1	1.99	7.23	FALSE	FALSE	FALSE	FALSE	FALSE	FALSE	FALSE	FALSE	FALSE	FALSE	FALSE	FALSE	FALSE	FALSE	FALSE	FALSE	FALSE	FALSE	FALSE	FALSE	FALSE	FALSE	FALSE	FALSE	FALSE	FALSE	FALSE	FALSE	FALSE	FALSE	FALSE	FALSE	FALSE	FALSE
rs201490468	bladder problem (not cancer)	8.11	0.52	5e-05	ENSG00000130684	ZNF337	0.0001202	1	FALSE	HC	2066	1	1	2.95	22.29	FALSE	FALSE	FALSE	FALSE	FALSE	FALSE	FALSE	FALSE	FALSE	FALSE	FALSE	FALSE	FALSE	FALSE	FALSE	FALSE	FALSE	FALSE	FALSE	FALSE	FALSE	FALSE	FALSE	FALSE	FALSE	FALSE	FALSE	FALSE	FALSE	FALSE	FALSE	FALSE	FALSE	FALSE
rs200241085	whooping cough / pertussis	4.33	0.36	5e-05	ENSG00000204852	TCTN1	0.0003207	1	FALSE	HC	2964	1	1	2.13	8.79	FALSE	FALSE	FALSE	FALSE	FALSE	FALSE	FALSE	TRUE	FALSE	FALSE	FALSE	FALSE	FALSE	FALSE	FALSE	FALSE	FALSE	FALSE	FALSE	FALSE	FALSE	FALSE	FALSE	FALSE	FALSE	FALSE	FALSE	FALSE	FALSE	FALSE	FALSE	FALSE	FALSE	FALSE
rs141634423	male genital tract cancer	4.09	0.35	5.1e-05	ENSG00000084110	HAL	0.0003964	1	FALSE	CA	3449	1	1	2.07	8.08	TRUE	FALSE	FALSE	FALSE	FALSE	FALSE	FALSE	FALSE	FALSE	FALSE	FALSE	FALSE	FALSE	FALSE	FALSE	FALSE	FALSE	FALSE	FALSE	FALSE	FALSE	FALSE	FALSE	FALSE	FALSE	FALSE	FALSE	FALSE	TRUE	FALSE	FALSE	FALSE	FALSE	FALSE
Affx-80290520	spinal stenosis	6.57	0.46	5.1e-05	ENSG00000187961	KLHL17	0.0001276	1	FALSE	HC	3114	1	1	2.64	16.34	FALSE	FALSE	FALSE	FALSE	FALSE	FALSE	FALSE	FALSE	FALSE	FALSE	FALSE	FALSE	FALSE	FALSE	FALSE	FALSE	FALSE	FALSE	FALSE	FALSE	FALSE	FALSE	FALSE	FALSE	TRUE	FALSE	FALSE	FALSE	FALSE	FALSE	FALSE	FALSE	FALSE	FALSE
Affx-80271747	fracture lower leg / ankle	3.04	0.27	5.1e-05	ENSG00000114455	HHLA2	0.0004036	1	FALSE	HC	5881	1	1	1.78	5.22	FALSE	FALSE	FALSE	FALSE	FALSE	FALSE	FALSE	FALSE	FALSE	FALSE	FALSE	FALSE	FALSE	FALSE	FALSE	FALSE	FALSE	FALSE	FALSE	FALSE	FALSE	FALSE	FALSE	FALSE	FALSE	FALSE	FALSE	FALSE	FALSE	FALSE	FALSE	FALSE	FALSE	FALSE
rs146341788	fracture hand	3.13	0.28	5.1e-05	ENSG00000183421	RIPK4	0.000868	1	FALSE	HC	2438	1	1	1.8	5.43	FALSE	FALSE	FALSE	FALSE	FALSE	TRUE	FALSE	TRUE	FALSE	FALSE	FALSE	FALSE	FALSE	TRUE	FALSE	FALSE	FALSE	FALSE	FALSE	FALSE	FALSE	FALSE	FALSE	TRUE	FALSE	FALSE	FALSE	FALSE	FALSE	FALSE	FALSE	FALSE	FALSE	FALSE
Affx-80269275	carpal tunnel syndrome	3.4	0.3	5.3e-05	ENSG00000154358	OBSCN	0.0002287	1	FALSE	HC	8152	1	1	1.88	6.15	FALSE	FALSE	FALSE	FALSE	FALSE	TRUE	FALSE	FALSE	FALSE	FALSE	FALSE	FALSE	FALSE	FALSE	FALSE	FALSE	FALSE	FALSE	FALSE	FALSE	FALSE	FALSE	FALSE	FALSE	TRUE	FALSE	FALSE	FALSE	FALSE	FALSE	FALSE	FALSE	FALSE	FALSE
rs601338	gastric/stomach ulcers	1.13	0.03	5.3e-05	ENSG00000176920	FUT2	0.4908	0.45	FALSE	HC	2408	1	1	1.06	1.19	FALSE	FALSE	FALSE	FALSE	FALSE	FALSE	FALSE	FALSE	FALSE	FALSE	FALSE	FALSE	FALSE	FALSE	FALSE	FALSE	FALSE	FALSE	FALSE	FALSE	TRUE	FALSE	FALSE	FALSE	FALSE	FALSE	FALSE	FALSE	FALSE	FALSE	FALSE	FALSE	FALSE	FALSE
rs34358	diabetes	1.05	0.01	5.6e-05	ENSG00000189045	ANKDD1B	0.3457	0.46	FALSE	HC	20440	1	1	1.02	1.07	FALSE	FALSE	FALSE	FALSE	FALSE	FALSE	FALSE	FALSE	FALSE	FALSE	FALSE	FALSE	FALSE	FALSE	FALSE	FALSE	FALSE	FALSE	FALSE	FALSE	FALSE	FALSE	FALSE	FALSE	FALSE	FALSE	FALSE	FALSE	FALSE	FALSE	FALSE	FALSE	FALSE	FALSE
rs67047829	cataract	1.08	0.02	5.6e-05	ENSG00000213462	ERV3-1	0.08098	0.46	FALSE	HC	19448	1	1	1.04	1.12	FALSE	FALSE	FALSE	FALSE	FALSE	FALSE	FALSE	FALSE	FALSE	FALSE	FALSE	FALSE	FALSE	FALSE	FALSE	FALSE	FALSE	FALSE	FALSE	FALSE	FALSE	FALSE	FALSE	FALSE	FALSE	FALSE	FALSE	FALSE	FALSE	FALSE	FALSE	FALSE	FALSE	FALSE
Affx-89017104	measles / morbillivirus	7.9	0.51	5.6e-05	ENSG00000123191	ATP7B	0.0001247	1	FALSE	HC	2120	1	1	2.89	21.6	TRUE	FALSE	FALSE	FALSE	FALSE	FALSE	FALSE	TRUE	FALSE	FALSE	FALSE	FALSE	FALSE	FALSE	TRUE	FALSE	FALSE	FALSE	FALSE	FALSE	FALSE	FALSE	FALSE	FALSE	FALSE	FALSE	FALSE	FALSE	TRUE	FALSE	FALSE	FALSE	FALSE	FALSE
Affx-80271549	emphysema/chronic bronchitis	4.04	0.35	5.7e-05	ENSG00000010322	NISCH	0.000227	1	FALSE	HC	5601	1	1	2.05	7.96	FALSE	FALSE	FALSE	FALSE	FALSE	FALSE	FALSE	FALSE	FALSE	FALSE	FALSE	FALSE	FALSE	FALSE	FALSE	FALSE	FALSE	FALSE	FALSE	FALSE	TRUE	FALSE	FALSE	FALSE	FALSE	FALSE	FALSE	TRUE	FALSE	FALSE	FALSE	FALSE	FALSE	FALSE
rs4987208	fracture forearm / wrist	1.3	0.07	5.7e-05	ENSG00000002016	RAD52	0.01613	0.47	FALSE	HC	6014	1	1	1.14	1.48	FALSE	FALSE	FALSE	FALSE	FALSE	FALSE	FALSE	FALSE	FALSE	FALSE	FALSE	FALSE	FALSE	FALSE	FALSE	FALSE	FALSE	FALSE	FALSE	TRUE	FALSE	TRUE	FALSE	FALSE	FALSE	FALSE	FALSE	FALSE	FALSE	FALSE	FALSE	FALSE	FALSE	FALSE
rs201240369	ear/vestibular disorder	3.26	0.29	5.8e-05	ENSG00000205085	FAM71F2	0.0006113	1	FALSE	HC	3088	1	1	1.83	5.8	FALSE	FALSE	FALSE	FALSE	FALSE	FALSE	FALSE	FALSE	FALSE	FALSE	FALSE	FALSE	FALSE	FALSE	FALSE	FALSE	FALSE	FALSE	FALSE	FALSE	FALSE	FALSE	FALSE	FALSE	FALSE	FALSE	FALSE	FALSE	FALSE	FALSE	FALSE	FALSE	FALSE	FALSE
rs200790673	eye/eyelid problem	6.32	0.46	5.9e-05	ENSG00000124155	PIGT	0.0001602	1	FALSE	HC	2698	1	1	2.57	15.55	FALSE	FALSE	FALSE	FALSE	FALSE	FALSE	FALSE	FALSE	FALSE	FALSE	FALSE	FALSE	FALSE	FALSE	FALSE	FALSE	FALSE	FALSE	FALSE	FALSE	FALSE	FALSE	FALSE	FALSE	FALSE	FALSE	FALSE	FALSE	FALSE	FALSE	FALSE	FALSE	FALSE	FALSE
rs41283498	asthma	1.27	0.06	6e-05	ENSG00000168765	GSTM4	0.003211	1	FALSE	HC	43626	1	1	1.13	1.42	FALSE	FALSE	FALSE	FALSE	FALSE	FALSE	FALSE	FALSE	FALSE	FALSE	FALSE	FALSE	FALSE	FALSE	FALSE	FALSE	FALSE	FALSE	FALSE	FALSE	FALSE	FALSE	FALSE	FALSE	FALSE	FALSE	FALSE	FALSE	FALSE	FALSE	FALSE	FALSE	FALSE	FALSE
rs200401364	osteoarthritis	3.14	0.28	6e-05	ENSG00000153246	PLA2R1	0.0001098	1	FALSE	HC	29946	1	1	1.79	5.48	FALSE	FALSE	FALSE	FALSE	FALSE	FALSE	FALSE	FALSE	FALSE	FALSE	FALSE	FALSE	FALSE	FALSE	FALSE	FALSE	FALSE	FALSE	FALSE	FALSE	TRUE	FALSE	FALSE	FALSE	FALSE	FALSE	FALSE	FALSE	FALSE	FALSE	FALSE	FALSE	FALSE	FALSE
rs3741132	Alzheimer's disease/dementia	1.04	0.01	6.1e-05	ENSG00000149380	P4HA3	0.1483	0.49	FALSE	FH	51794	1	1	1.02	1.06	FALSE	FALSE	FALSE	FALSE	FALSE	FALSE	FALSE	FALSE	FALSE	FALSE	FALSE	FALSE	FALSE	FALSE	FALSE	FALSE	FALSE	FALSE	FALSE	FALSE	FALSE	FALSE	FALSE	FALSE	FALSE	FALSE	FALSE	FALSE	FALSE	FALSE	FALSE	FALSE	FALSE	FALSE
rs33966350	High blood pressure	1.09	0.02	6.2e-05	ENSG00000138792	ENPEP	0.01258	0.5	FALSE	FH	199068	1	1	1.05	1.14	FALSE	FALSE	FALSE	FALSE	FALSE	FALSE	FALSE	FALSE	FALSE	FALSE	FALSE	FALSE	FALSE	FALSE	FALSE	FALSE	FALSE	FALSE	FALSE	FALSE	TRUE	FALSE	FALSE	TRUE	FALSE	FALSE	FALSE	FALSE	FALSE	FALSE	FALSE	FALSE	FALSE	FALSE
rs201609495	svt / supraventricular tachycardia	6.31	0.46	6.3e-05	ENSG00000186814	ZSCAN30	0.0001542	1	FALSE	HC	2653	1	1	2.56	15.55	FALSE	FALSE	FALSE	FALSE	FALSE	FALSE	FALSE	FALSE	FALSE	FALSE	FALSE	FALSE	FALSE	FALSE	FALSE	FALSE	FALSE	FALSE	FALSE	FALSE	FALSE	FALSE	FALSE	FALSE	FALSE	FALSE	FALSE	FALSE	FALSE	FALSE	FALSE	FALSE	FALSE	FALSE
rs141160927	male genital tract cancer	3.15	0.29	6.4e-05	ENSG00000103021	CCDC113	0.000704	1	FALSE	CA	3449	1	1	1.8	5.53	FALSE	FALSE	FALSE	FALSE	FALSE	FALSE	FALSE	FALSE	FALSE	FALSE	FALSE	FALSE	FALSE	FALSE	FALSE	FALSE	FALSE	FALSE	FALSE	FALSE	FALSE	FALSE	FALSE	FALSE	FALSE	FALSE	FALSE	FALSE	FALSE	FALSE	FALSE	FALSE	FALSE	FALSE
Affx-89016879	fracture lower leg / ankle	4.34	0.37	6.4e-05	ENSG00000180801	ARSJ	0.0001662	1	FALSE	HC	5881	1	1	2.11	8.91	FALSE	FALSE	FALSE	FALSE	FALSE	FALSE	FALSE	FALSE	FALSE	FALSE	FALSE	FALSE	FALSE	FALSE	FALSE	FALSE	FALSE	FALSE	FALSE	FALSE	FALSE	FALSE	FALSE	FALSE	FALSE	FALSE	FALSE	FALSE	FALSE	FALSE	FALSE	FALSE	FALSE	FALSE
Affx-89006034	oesophagitis/barretts oesophagus	4.55	0.38	6.4e-05	ENSG00000100359	SGSM3	0.0001039	1	FALSE	HC	9528	1	1	2.16	9.55	FALSE	FALSE	FALSE	FALSE	FALSE	FALSE	FALSE	FALSE	FALSE	FALSE	FALSE	FALSE	FALSE	FALSE	FALSE	FALSE	FALSE	FALSE	FALSE	FALSE	FALSE	FALSE	FALSE	FALSE	FALSE	FALSE	FALSE	FALSE	FALSE	FALSE	FALSE	FALSE	FALSE	FALSE
rs139599907	sciatica	3.96	0.34	6.4e-05	ENSG00000175356	SCUBE2	0.0002269	1	FALSE	HC	5152	1	1	2.02	7.77	FALSE	FALSE	FALSE	FALSE	FALSE	FALSE	FALSE	FALSE	FALSE	FALSE	FALSE	FALSE	FALSE	FALSE	FALSE	FALSE	FALSE	FALSE	FALSE	FALSE	FALSE	FALSE	FALSE	FALSE	FALSE	FALSE	FALSE	FALSE	FALSE	FALSE	FALSE	FALSE	FALSE	FALSE
Affx-80265439	Chronic bronchitis/emphysema	0.43	0.21	6.6e-05	ENSG00000198832	SELM	0.0003308	1	FALSE	FH	78578	1	1	0.29	0.65	FALSE	FALSE	FALSE	FALSE	FALSE	FALSE	FALSE	FALSE	FALSE	FALSE	FALSE	FALSE	FALSE	FALSE	FALSE	FALSE	FALSE	FALSE	FALSE	FALSE	FALSE	FALSE	FALSE	FALSE	FALSE	FALSE	FALSE	FALSE	FALSE	FALSE	FALSE	FALSE	FALSE	FALSE
rs202232594	uterine fibroids	1.67	0.13	6.6e-05	ENSG00000100767	PAPLN	0.003704	1	FALSE	HC	5417	1	1	1.3	2.14	FALSE	FALSE	FALSE	FALSE	FALSE	FALSE	FALSE	FALSE	FALSE	FALSE	FALSE	FALSE	FALSE	FALSE	FALSE	FALSE	FALSE	FALSE	FALSE	FALSE	FALSE	FALSE	FALSE	FALSE	FALSE	FALSE	FALSE	FALSE	FALSE	FALSE	FALSE	FALSE	FALSE	FALSE
rs2425068	breast cancer	0.89	0.03	6.7e-05	ENSG00000214078	CPNE1	0.06644	0.53	FALSE	CA	11243	1	1	0.84	0.94	FALSE	FALSE	FALSE	FALSE	FALSE	FALSE	FALSE	FALSE	FALSE	FALSE	FALSE	FALSE	FALSE	FALSE	FALSE	FALSE	FALSE	FALSE	FALSE	FALSE	FALSE	FALSE	FALSE	FALSE	FALSE	FALSE	FALSE	FALSE	FALSE	FALSE	FALSE	FALSE	FALSE	FALSE
rs200190472	gout	3.62	0.32	6.7e-05	ENSG00000118777	ABCG2	0.0002404	1	FALSE	HC	6278	1	1	1.92	6.83	FALSE	FALSE	FALSE	FALSE	FALSE	FALSE	FALSE	FALSE	FALSE	FALSE	FALSE	FALSE	FALSE	FALSE	FALSE	FALSE	FALSE	FALSE	FALSE	FALSE	TRUE	FALSE	FALSE	FALSE	FALSE	FALSE	FALSE	FALSE	FALSE	FALSE	FALSE	FALSE	FALSE	FALSE
Affx-80296238	anaemia	2.41	0.22	6.8e-05	ENSG00000150779	TIMM8B	0.0003264	1	FALSE	HC	15944	1	1	1.56	3.72	FALSE	FALSE	FALSE	FALSE	FALSE	FALSE	FALSE	FALSE	FALSE	FALSE	FALSE	FALSE	FALSE	FALSE	FALSE	FALSE	FALSE	FALSE	FALSE	FALSE	FALSE	FALSE	FALSE	FALSE	FALSE	FALSE	FALSE	FALSE	FALSE	FALSE	FALSE	FALSE	FALSE	FALSE
rs3741132	bronchitis	0.89	0.03	6.9e-05	ENSG00000149380	P4HA3	0.1483	0.54	FALSE	HC	4987	1	1	0.84	0.94	FALSE	FALSE	FALSE	FALSE	FALSE	FALSE	FALSE	FALSE	FALSE	FALSE	FALSE	FALSE	FALSE	FALSE	FALSE	FALSE	FALSE	FALSE	FALSE	FALSE	FALSE	FALSE	FALSE	FALSE	FALSE	FALSE	FALSE	FALSE	FALSE	FALSE	FALSE	FALSE	FALSE	FALSE
Affx-80265603	heart failure/pulmonary odema	3.74	0.33	6.9e-05	ENSG00000128283	CDC42EP1	0.0002981	1	FALSE	HC	4657	1	1	1.95	7.15	FALSE	FALSE	FALSE	FALSE	FALSE	FALSE	FALSE	FALSE	FALSE	FALSE	FALSE	FALSE	FALSE	FALSE	FALSE	FALSE	FALSE	FALSE	FALSE	FALSE	TRUE	FALSE	FALSE	FALSE	FALSE	FALSE	FALSE	FALSE	FALSE	FALSE	FALSE	FALSE	FALSE	FALSE
Affx-80289676	fracture neck of femur / hip	5.27	0.42	6.9e-05	ENSG00000182902	SLC25A18	0.0002596	1	FALSE	HC	2335	1	1	2.32	11.96	FALSE	FALSE	FALSE	FALSE	FALSE	FALSE	FALSE	FALSE	FALSE	FALSE	FALSE	FALSE	FALSE	FALSE	FALSE	FALSE	FALSE	FALSE	FALSE	FALSE	FALSE	FALSE	FALSE	TRUE	FALSE	FALSE	FALSE	FALSE	FALSE	FALSE	FALSE	FALSE	FALSE	TRUE
rs199517242	urinary tract infection/kidney infection	2.76	0.26	7e-05	ENSG00000101353	MROH8	0.0002894	1	FALSE	HC	11509	1	1	1.67	4.55	FALSE	FALSE	FALSE	FALSE	FALSE	FALSE	FALSE	FALSE	FALSE	FALSE	FALSE	FALSE	FALSE	FALSE	FALSE	FALSE	FALSE	FALSE	FALSE	FALSE	FALSE	FALSE	FALSE	FALSE	FALSE	FALSE	FALSE	FALSE	FALSE	FALSE	FALSE	FALSE	FALSE	FALSE
Affx-80282854	spine arthritis/spondylitis	5.3	0.42	7.1e-05	ENSG00000125375	ATP5S	0.0001959	1	FALSE	HC	3031	1	1	2.33	12.05	FALSE	FALSE	FALSE	FALSE	FALSE	FALSE	FALSE	FALSE	FALSE	FALSE	FALSE	FALSE	FALSE	FALSE	FALSE	FALSE	FALSE	FALSE	FALSE	FALSE	FALSE	FALSE	FALSE	FALSE	FALSE	FALSE	FALSE	FALSE	FALSE	FALSE	FALSE	FALSE	FALSE	FALSE
rs142109230	svt / supraventricular tachycardia	3.2	0.29	7.2e-05	ENSG00000105371	ICAM4	0.000733	1	FALSE	HC	2653	1	1	1.8	5.69	FALSE	FALSE	FALSE	FALSE	FALSE	FALSE	FALSE	FALSE	FALSE	FALSE	FALSE	FALSE	FALSE	FALSE	FALSE	FALSE	FALSE	FALSE	FALSE	FALSE	TRUE	FALSE	FALSE	FALSE	FALSE	FALSE	FALSE	FALSE	FALSE	FALSE	FALSE	FALSE	FALSE	FALSE
Affx-80275153	inguinal hernia	2.06	0.18	7.2e-05	ENSG00000170950	PGK2	0.0006704	1	FALSE	HC	14042	1	1	1.44	2.95	FALSE	FALSE	FALSE	FALSE	FALSE	FALSE	FALSE	FALSE	FALSE	FALSE	FALSE	FALSE	FALSE	FALSE	FALSE	FALSE	FALSE	FALSE	FALSE	FALSE	FALSE	FALSE	FALSE	FALSE	FALSE	FALSE	FALSE	FALSE	FALSE	FALSE	FALSE	FALSE	FALSE	FALSE
Affx-52371557	High blood pressure	1.16	0.04	7.3e-05	ENSG00000136783	NIPSNAP3A	0.004439	1	FALSE	FH	199068	1	1	1.08	1.25	FALSE	FALSE	FALSE	FALSE	FALSE	FALSE	FALSE	FALSE	FALSE	FALSE	FALSE	FALSE	FALSE	FALSE	FALSE	FALSE	FALSE	FALSE	FALSE	FALSE	FALSE	FALSE	FALSE	FALSE	FALSE	FALSE	FALSE	FALSE	FALSE	FALSE	FALSE	FALSE	FALSE	FALSE
Affx-80252632	gastric/stomach ulcers	5.26	0.42	7.3e-05	ENSG00000198736	MSRB1	0.0002242	1	FALSE	HC	2408	1	1	2.32	11.96	FALSE	FALSE	FALSE	FALSE	FALSE	FALSE	FALSE	FALSE	FALSE	FALSE	FALSE	FALSE	FALSE	FALSE	FALSE	FALSE	FALSE	FALSE	FALSE	FALSE	FALSE	FALSE	FALSE	FALSE	FALSE	FALSE	FALSE	FALSE	FALSE	FALSE	FALSE	FALSE	FALSE	FALSE
rs141329970	cellulitis	3.68	0.33	7.3e-05	ENSG00000088827	SIGLEC1	0.0002256	1	FALSE	HC	6168	1	1	1.93	7	FALSE	FALSE	FALSE	FALSE	FALSE	FALSE	FALSE	FALSE	FALSE	FALSE	FALSE	FALSE	FALSE	FALSE	FALSE	FALSE	FALSE	FALSE	FALSE	FALSE	FALSE	FALSE	FALSE	FALSE	FALSE	FALSE	FALSE	FALSE	FALSE	FALSE	FALSE	FALSE	FALSE	FALSE
Affx-89013414	fracture shoulder / scapula	7.69	0.51	7.4e-05	ENSG00000105371	ICAM4	0.0001113	1	FALSE	HC	2429	1	1	2.8	21.09	FALSE	FALSE	FALSE	FALSE	FALSE	FALSE	FALSE	FALSE	FALSE	FALSE	FALSE	FALSE	FALSE	FALSE	FALSE	FALSE	FALSE	FALSE	FALSE	FALSE	TRUE	FALSE	FALSE	FALSE	FALSE	FALSE	FALSE	FALSE	FALSE	FALSE	FALSE	FALSE	FALSE	FALSE
rs3831366	High blood pressure	0.95	0.01	7.4e-05	ENSG00000221978	CCNL2	0.04177	0.57	FALSE	FH	199068	1	1	0.93	0.98	FALSE	FALSE	FALSE	FALSE	FALSE	FALSE	FALSE	FALSE	FALSE	FALSE	FALSE	FALSE	FALSE	FALSE	FALSE	FALSE	FALSE	FALSE	FALSE	FALSE	FALSE	FALSE	FALSE	FALSE	FALSE	FALSE	FALSE	FALSE	FALSE	FALSE	FALSE	FALSE	FALSE	FALSE
rs140201702	anxiety/panic attacks	5.39	0.43	7.4e-05	ENSG00000174332	GLIS1	0.0001202	1	FALSE	HC	4986	1	1	2.34	12.42	FALSE	FALSE	FALSE	FALSE	FALSE	FALSE	FALSE	FALSE	FALSE	FALSE	FALSE	FALSE	FALSE	FALSE	FALSE	FALSE	FALSE	FALSE	FALSE	FALSE	FALSE	FALSE	FALSE	FALSE	FALSE	FALSE	FALSE	FALSE	FALSE	FALSE	FALSE	FALSE	FALSE	FALSE
rs45627840	anxiety/panic attacks	1.2	0.05	7.5e-05	ENSG00000134508	CABLES1	0.0431	0.57	FALSE	HC	4986	1	1	1.1	1.31	FALSE	FALSE	FALSE	FALSE	FALSE	FALSE	FALSE	FALSE	FALSE	FALSE	FALSE	FALSE	FALSE	FALSE	FALSE	FALSE	FALSE	FALSE	FALSE	FALSE	TRUE	FALSE	FALSE	FALSE	FALSE	FALSE	FALSE	FALSE	FALSE	FALSE	FALSE	FALSE	FALSE	FALSE
Affx-89016450	vaginal prolapse/uterine prolapse	7.27	0.5	7.5e-05	ENSG00000213988	ZNF90	0.000156	1	FALSE	HC	2041	1	1	2.72	19.41	FALSE	FALSE	FALSE	FALSE	FALSE	FALSE	FALSE	FALSE	FALSE	FALSE	FALSE	FALSE	FALSE	FALSE	FALSE	FALSE	FALSE	FALSE	FALSE	FALSE	FALSE	FALSE	FALSE	FALSE	FALSE	FALSE	FALSE	FALSE	FALSE	FALSE	FALSE	FALSE	FALSE	FALSE
Affx-80237808	duodenal ulcer	6.32	0.47	7.6e-05	ENSG00000119392	GLE1	0.0001143	1	FALSE	HC	3621	1	1	2.54	15.74	TRUE	FALSE	FALSE	FALSE	FALSE	FALSE	FALSE	FALSE	FALSE	FALSE	FALSE	FALSE	FALSE	FALSE	FALSE	FALSE	FALSE	FALSE	FALSE	FALSE	FALSE	FALSE	FALSE	FALSE	FALSE	FALSE	FALSE	FALSE	FALSE	FALSE	FALSE	FALSE	FALSE	FALSE
rs145270262	Breast cancer	2.46	0.23	7.9e-05	ENSG00000138131	LOXL4	0.0001262	1	FALSE	FH	62401	1	1	1.57	3.85	FALSE	FALSE	FALSE	FALSE	FALSE	FALSE	FALSE	FALSE	FALSE	FALSE	FALSE	FALSE	FALSE	FALSE	FALSE	FALSE	FALSE	FALSE	FALSE	FALSE	TRUE	FALSE	FALSE	FALSE	FALSE	FALSE	FALSE	FALSE	FALSE	FALSE	FALSE	FALSE	FALSE	FALSE
Affx-89021291	tonsiltis	6.12	0.46	7.9e-05	ENSG00000135318	NT5E	0.0001602	1	FALSE	HC	2608	1	1	2.49	15.03	TRUE	FALSE	FALSE	FALSE	FALSE	FALSE	FALSE	FALSE	FALSE	FALSE	FALSE	FALSE	FALSE	FALSE	FALSE	FALSE	FALSE	FALSE	FALSE	FALSE	FALSE	FALSE	FALSE	TRUE	FALSE	FALSE	FALSE	FALSE	FALSE	FALSE	FALSE	FALSE	FALSE	FALSE
rs3215610	anxiety/panic attacks	1.17	0.04	7.9e-05	ENSG00000213920	MDP1	0.06263	0.59	FALSE	HC	4986	1	1	1.08	1.26	FALSE	FALSE	FALSE	FALSE	FALSE	FALSE	FALSE	FALSE	FALSE	FALSE	FALSE	FALSE	FALSE	FALSE	FALSE	FALSE	FALSE	FALSE	FALSE	FALSE	FALSE	FALSE	FALSE	FALSE	FALSE	FALSE	FALSE	FALSE	FALSE	FALSE	FALSE	FALSE	FALSE	FALSE
rs200717052	depression	2.49	0.23	7.9e-05	ENSG00000101104	PABPC1L	0.0002344	1	FALSE	HC	20461	1	1	1.58	3.92	FALSE	FALSE	FALSE	FALSE	FALSE	FALSE	FALSE	FALSE	FALSE	FALSE	FALSE	FALSE	FALSE	FALSE	FALSE	FALSE	FALSE	FALSE	FALSE	FALSE	FALSE	FALSE	FALSE	FALSE	FALSE	FALSE	FALSE	FALSE	FALSE	FALSE	FALSE	FALSE	FALSE	FALSE
Affx-52318327	fracture lower leg / ankle	3.9	0.35	8.1e-05	ENSG00000168944	CEP120	0.0002062	1	FALSE	HC	5881	1	1	1.98	7.66	FALSE	FALSE	FALSE	FALSE	FALSE	FALSE	FALSE	FALSE	FALSE	FALSE	FALSE	FALSE	FALSE	FALSE	FALSE	FALSE	FALSE	FALSE	FALSE	FALSE	TRUE	FALSE	FALSE	FALSE	FALSE	FALSE	FALSE	FALSE	FALSE	FALSE	FALSE	FALSE	FALSE	FALSE
Affx-80209935	measles / morbillivirus	7.55	0.51	8.1e-05	ENSG00000198732	SMOC1	0.0001261	1	FALSE	HC	2120	1	1	2.76	20.64	FALSE	FALSE	FALSE	FALSE	FALSE	FALSE	FALSE	TRUE	FALSE	FALSE	FALSE	FALSE	FALSE	FALSE	FALSE	FALSE	FALSE	FALSE	FALSE	FALSE	TRUE	FALSE	FALSE	FALSE	FALSE	FALSE	FALSE	FALSE	FALSE	FALSE	FALSE	FALSE	FALSE	FALSE
rs200633883	irritable bowel syndrome	2.83	0.26	8.2e-05	ENSG00000113303	BTNL8	0.0002626	1	FALSE	HC	11556	1	1	1.69	4.75	FALSE	FALSE	FALSE	FALSE	FALSE	FALSE	FALSE	FALSE	FALSE	FALSE	FALSE	FALSE	FALSE	FALSE	FALSE	FALSE	FALSE	FALSE	FALSE	FALSE	FALSE	FALSE	FALSE	FALSE	FALSE	FALSE	FALSE	FALSE	FALSE	FALSE	FALSE	FALSE	FALSE	FALSE
Affx-80294069	cervical spondylosis	4.53	0.38	8.2e-05	ENSG00000001036	FUCA2	0.0001696	1	FALSE	HC	4317	1	1	2.14	9.6	FALSE	FALSE	FALSE	FALSE	FALSE	FALSE	FALSE	FALSE	FALSE	FALSE	FALSE	FALSE	FALSE	FALSE	FALSE	FALSE	FALSE	FALSE	FALSE	FALSE	TRUE	FALSE	FALSE	FALSE	FALSE	FALSE	FALSE	FALSE	FALSE	FALSE	FALSE	FALSE	FALSE	FALSE
rs34358	migraine	0.95	0.01	8.2e-05	ENSG00000189045	ANKDD1B	0.3457	0.61	FALSE	HC	12180	1	1	0.92	0.97	FALSE	FALSE	FALSE	FALSE	FALSE	FALSE	FALSE	FALSE	FALSE	FALSE	FALSE	FALSE	FALSE	FALSE	FALSE	FALSE	FALSE	FALSE	FALSE	FALSE	FALSE	FALSE	FALSE	FALSE	FALSE	FALSE	FALSE	FALSE	FALSE	FALSE	FALSE	FALSE	FALSE	FALSE
rs148992629	measles / morbillivirus	1.8	0.15	8.3e-05	ENSG00000171790	SLFNL1	0.006039	1	FALSE	HC	2120	1	1	1.34	2.42	FALSE	FALSE	FALSE	FALSE	FALSE	FALSE	FALSE	FALSE	FALSE	FALSE	FALSE	FALSE	FALSE	FALSE	FALSE	FALSE	FALSE	FALSE	FALSE	FALSE	FALSE	FALSE	FALSE	FALSE	FALSE	FALSE	FALSE	FALSE	FALSE	FALSE	FALSE	FALSE	FALSE	FALSE
rs35138315	high cholesterol	1.62	0.12	8.3e-05	ENSG00000081052	COL4A4	0.0006713	1	FALSE	HC	43054	1	1	1.28	2.07	TRUE	FALSE	FALSE	FALSE	FALSE	FALSE	FALSE	FALSE	FALSE	FALSE	FALSE	FALSE	FALSE	FALSE	FALSE	FALSE	FALSE	FALSE	FALSE	FALSE	TRUE	FALSE	FALSE	FALSE	FALSE	FALSE	FALSE	FALSE	TRUE	FALSE	FALSE	FALSE	FALSE	FALSE
Affx-80292432	inguinal hernia	2.74	0.26	8.6e-05	ENSG00000010327	STAB1	0.0003131	1	FALSE	HC	14042	1	1	1.66	4.52	FALSE	FALSE	FALSE	FALSE	FALSE	FALSE	FALSE	FALSE	FALSE	FALSE	FALSE	FALSE	FALSE	FALSE	FALSE	FALSE	FALSE	FALSE	FALSE	FALSE	TRUE	FALSE	FALSE	FALSE	FALSE	FALSE	FALSE	FALSE	FALSE	FALSE	FALSE	FALSE	FALSE	FALSE
rs150766139	fracture hand	2.44	0.23	8.6e-05	ENSG00000065057	NTHL1	0.0017	1	FALSE	HC	2438	1	1	1.56	3.8	FALSE	FALSE	FALSE	FALSE	FALSE	FALSE	FALSE	FALSE	FALSE	FALSE	FALSE	TRUE	FALSE	FALSE	FALSE	FALSE	FALSE	FALSE	FALSE	TRUE	FALSE	TRUE	FALSE	FALSE	FALSE	FALSE	FALSE	FALSE	FALSE	FALSE	FALSE	FALSE	FALSE	FALSE
Affx-89026631	haemorrhoids / piles	3.16	0.29	8.7e-05	ENSG00000117090	SLAMF1	0.0001246	1	FALSE	HC	19958	1	1	1.78	5.63	FALSE	FALSE	FALSE	FALSE	FALSE	FALSE	FALSE	FALSE	FALSE	FALSE	FALSE	FALSE	FALSE	FALSE	FALSE	FALSE	FALSE	FALSE	FALSE	FALSE	FALSE	FALSE	FALSE	FALSE	FALSE	FALSE	FALSE	FALSE	FALSE	FALSE	FALSE	FALSE	FALSE	FALSE
rs148838820	muscle or soft tissue injuries	1.4	0.09	8.8e-05	ENSG00000197415	VEPH1	0.01815	0.65	FALSE	HC	2822	1	1	1.18	1.65	FALSE	FALSE	FALSE	FALSE	FALSE	FALSE	FALSE	FALSE	FALSE	FALSE	FALSE	FALSE	FALSE	FALSE	FALSE	FALSE	FALSE	FALSE	FALSE	FALSE	FALSE	FALSE	FALSE	FALSE	FALSE	FALSE	FALSE	FALSE	FALSE	FALSE	FALSE	FALSE	FALSE	FALSE
rs139599907	eye/eyelid problem	5.14	0.42	8.8e-05	ENSG00000175356	SCUBE2	0.0002269	1	FALSE	HC	2698	1	1	2.27	11.65	FALSE	FALSE	FALSE	FALSE	FALSE	FALSE	FALSE	FALSE	FALSE	FALSE	FALSE	FALSE	FALSE	FALSE	FALSE	FALSE	FALSE	FALSE	FALSE	FALSE	FALSE	FALSE	FALSE	FALSE	FALSE	FALSE	FALSE	FALSE	FALSE	FALSE	FALSE	FALSE	FALSE	FALSE
Affx-52337076	eye/eyelid problem	2.43	0.23	8.9e-05	ENSG00000184571	PIWIL3	0.001531	1	FALSE	HC	2698	1	1	1.56	3.8	FALSE	FALSE	FALSE	FALSE	FALSE	FALSE	FALSE	FALSE	FALSE	FALSE	FALSE	FALSE	FALSE	FALSE	FALSE	FALSE	FALSE	FALSE	FALSE	FALSE	FALSE	FALSE	FALSE	FALSE	FALSE	FALSE	FALSE	FALSE	FALSE	FALSE	FALSE	FALSE	FALSE	FALSE
rs142485597	chronic obstructive airways disease/copd	2.89	0.27	8.9e-05	ENSG00000085433	WDR47	0.0004021	1	FALSE	HC	7287	1	1	1.7	4.92	FALSE	FALSE	FALSE	FALSE	FALSE	FALSE	FALSE	FALSE	FALSE	FALSE	FALSE	FALSE	FALSE	FALSE	FALSE	FALSE	FALSE	FALSE	FALSE	FALSE	FALSE	FALSE	FALSE	FALSE	FALSE	FALSE	FALSE	FALSE	FALSE	FALSE	FALSE	FALSE	FALSE	FALSE
rs145265812	gout	2.2	0.2	8.9e-05	ENSG00000166199	ALKBH3	0.001009	1	FALSE	HC	6278	1	1	1.48	3.25	FALSE	FALSE	FALSE	FALSE	FALSE	FALSE	FALSE	FALSE	FALSE	FALSE	FALSE	FALSE	FALSE	FALSE	FALSE	FALSE	FALSE	FALSE	FALSE	TRUE	FALSE	TRUE	FALSE	FALSE	FALSE	FALSE	FALSE	FALSE	FALSE	FALSE	FALSE	FALSE	FALSE	FALSE
Affx-80299531	fracture lower leg / ankle	4.68	0.39	9e-05	ENSG00000118162	KPTN	0.0001351	1	FALSE	HC	5881	1	1	2.16	10.12	FALSE	FALSE	FALSE	FALSE	FALSE	FALSE	FALSE	FALSE	FALSE	FALSE	FALSE	FALSE	FALSE	FALSE	FALSE	FALSE	FALSE	FALSE	FALSE	FALSE	FALSE	FALSE	FALSE	FALSE	FALSE	FALSE	FALSE	FALSE	FALSE	FALSE	FALSE	FALSE	FALSE	FALSE
rs17316116	Diabetes	1.02	0.01	9e-05	ENSG00000118690	ARMC2	0.3518	0.65	FALSE	FH	79177	1	1	1.01	1.04	FALSE	FALSE	FALSE	FALSE	FALSE	FALSE	FALSE	FALSE	FALSE	FALSE	FALSE	FALSE	FALSE	FALSE	FALSE	FALSE	FALSE	FALSE	FALSE	FALSE	TRUE	FALSE	FALSE	FALSE	FALSE	FALSE	FALSE	FALSE	FALSE	FALSE	FALSE	FALSE	FALSE	FALSE
rs35302901	whooping cough / pertussis	3.53	0.32	9.1e-05	ENSG00000047936	ROS1	0.000489	1	FALSE	HC	2964	1	1	1.88	6.64	FALSE	FALSE	FALSE	FALSE	FALSE	TRUE	FALSE	FALSE	FALSE	FALSE	FALSE	FALSE	FALSE	FALSE	FALSE	FALSE	FALSE	FALSE	FALSE	FALSE	FALSE	FALSE	FALSE	FALSE	FALSE	FALSE	FALSE	FALSE	FALSE	FALSE	FALSE	FALSE	FALSE	FALSE
Affx-80280074	gastric/stomach ulcers	3.71	0.33	9.2e-05	ENSG00000172362	OR5B12	0.0005107	1	FALSE	HC	2408	1	1	1.92	7.15	FALSE	FALSE	FALSE	FALSE	FALSE	FALSE	FALSE	FALSE	FALSE	FALSE	FALSE	FALSE	FALSE	FALSE	FALSE	FALSE	TRUE	FALSE	FALSE	FALSE	FALSE	FALSE	FALSE	FALSE	FALSE	FALSE	FALSE	FALSE	FALSE	FALSE	FALSE	FALSE	FALSE	FALSE
Affx-52328426	chronic sinusitis	3.03	0.28	9.2e-05	ENSG00000100823	APEX1	0.0005122	1	FALSE	HC	4395	1	1	1.74	5.28	FALSE	FALSE	FALSE	FALSE	FALSE	FALSE	FALSE	TRUE	FALSE	FALSE	FALSE	FALSE	FALSE	FALSE	FALSE	FALSE	FALSE	FALSE	FALSE	TRUE	FALSE	TRUE	FALSE	FALSE	FALSE	FALSE	FALSE	FALSE	FALSE	FALSE	FALSE	FALSE	FALSE	FALSE
Affx-80271106	enlarged prostate	5.92	0.45	9.3e-05	ENSG00000214021	TTLL3	0.0001395	1	FALSE	HC	5078	1	1	2.43	14.43	FALSE	FALSE	FALSE	FALSE	FALSE	FALSE	FALSE	FALSE	FALSE	FALSE	FALSE	FALSE	FALSE	FALSE	FALSE	FALSE	FALSE	FALSE	FALSE	FALSE	FALSE	FALSE	FALSE	FALSE	FALSE	FALSE	FALSE	FALSE	FALSE	FALSE	FALSE	FALSE	FALSE	FALSE
Affx-80258107	hyperthyroidism/thyrotoxicosis	5.25	0.42	9.3e-05	ENSG00000141519	CCDC40	0.0001677	1	FALSE	HC	3647	1	1	2.28	12.04	FALSE	FALSE	FALSE	FALSE	FALSE	FALSE	FALSE	TRUE	FALSE	FALSE	FALSE	FALSE	FALSE	FALSE	FALSE	FALSE	FALSE	FALSE	FALSE	FALSE	FALSE	FALSE	FALSE	FALSE	FALSE	FALSE	FALSE	FALSE	FALSE	FALSE	FALSE	FALSE	FALSE	FALSE
rs118203957	disc degeneration	3.52	0.32	9.3e-05	ENSG00000152939	MARVELD2	0.0004822	1	FALSE	HC	2984	1	1	1.87	6.61	TRUE	FALSE	FALSE	FALSE	FALSE	FALSE	FALSE	FALSE	FALSE	FALSE	FALSE	FALSE	FALSE	FALSE	FALSE	FALSE	FALSE	FALSE	FALSE	FALSE	FALSE	FALSE	FALSE	FALSE	FALSE	FALSE	FALSE	FALSE	FALSE	FALSE	FALSE	FALSE	FALSE	FALSE
Affx-80269736	sleep apnoea	6.24	0.47	9.6e-05	ENSG00000158089	GALNT14	0.0001009	1	FALSE	HC	4082	1	1	2.49	15.66	FALSE	FALSE	FALSE	FALSE	FALSE	FALSE	FALSE	FALSE	FALSE	FALSE	FALSE	FALSE	FALSE	FALSE	FALSE	FALSE	FALSE	FALSE	FALSE	FALSE	FALSE	FALSE	FALSE	FALSE	FALSE	FALSE	FALSE	FALSE	FALSE	FALSE	FALSE	FALSE	FALSE	FALSE
rs1041962	spinal stenosis	4.55	0.39	9.6e-05	ENSG00000084674	APOB	0.0002557	1	FALSE	HC	3114	1	1	2.13	9.74	TRUE	FALSE	FALSE	TRUE	FALSE	FALSE	FALSE	TRUE	FALSE	FALSE	FALSE	FALSE	FALSE	FALSE	FALSE	TRUE	FALSE	FALSE	TRUE	FALSE	TRUE	FALSE	FALSE	FALSE	FALSE	FALSE	FALSE	FALSE	TRUE	FALSE	FALSE	FALSE	FALSE	FALSE
Affx-89021291	hayfever/allergic rhinitis	2.81	0.27	9.7e-05	ENSG00000135318	NT5E	0.0001602	1	FALSE	HC	20724	1	1	1.67	4.73	TRUE	FALSE	FALSE	FALSE	FALSE	FALSE	FALSE	FALSE	FALSE	FALSE	FALSE	FALSE	FALSE	FALSE	FALSE	FALSE	FALSE	FALSE	FALSE	FALSE	FALSE	FALSE	FALSE	TRUE	FALSE	FALSE	FALSE	FALSE	FALSE	FALSE	FALSE	FALSE	FALSE	FALSE
rs142829628	atrial flutter	3.96	0.35	9.7e-05	ENSG00000169876	MUC17	0.0001113	1	FALSE	HC	12186	1	1	1.98	7.92	FALSE	FALSE	FALSE	FALSE	FALSE	FALSE	FALSE	FALSE	FALSE	FALSE	FALSE	FALSE	FALSE	FALSE	FALSE	FALSE	FALSE	FALSE	FALSE	FALSE	FALSE	FALSE	FALSE	FALSE	TRUE	FALSE	FALSE	FALSE	FALSE	FALSE	FALSE	FALSE	FALSE	FALSE
Affx-80276447	malabsorption/coeliac disease	5.05	0.42	9.8e-05	ENSG00000169876	MUC17	0.0002997	1	FALSE	HC	2094	1	1	2.24	11.39	FALSE	FALSE	FALSE	FALSE	FALSE	FALSE	FALSE	FALSE	FALSE	FALSE	FALSE	FALSE	FALSE	FALSE	FALSE	FALSE	FALSE	FALSE	FALSE	FALSE	FALSE	FALSE	FALSE	FALSE	TRUE	FALSE	FALSE	FALSE	FALSE	FALSE	FALSE	FALSE	FALSE	FALSE
Affx-89008955	eye/eyelid problem	7.46	0.52	9.9e-05	ENSG00000123213	NLN	0.0001025	1	FALSE	HC	2698	1	1	2.71	20.53	FALSE	FALSE	FALSE	FALSE	FALSE	FALSE	FALSE	FALSE	FALSE	FALSE	FALSE	FALSE	FALSE	FALSE	FALSE	FALSE	FALSE	FALSE	FALSE	FALSE	FALSE	FALSE	FALSE	FALSE	FALSE	FALSE	FALSE	FALSE	FALSE	FALSE	FALSE	FALSE	FALSE	FALSE
Affx-80268861	inflammatory bowel disease	4.53	0.39	0.0001	ENSG00000076258	FMO4	0.0002121	1	FALSE	HC	3783	1	1	2.12	9.68	FALSE	FALSE	FALSE	FALSE	FALSE	FALSE	FALSE	FALSE	FALSE	FALSE	FALSE	FALSE	FALSE	FALSE	FALSE	FALSE	FALSE	FALSE	FALSE	FALSE	FALSE	FALSE	FALSE	FALSE	FALSE	FALSE	FALSE	FALSE	FALSE	FALSE	FALSE	FALSE	FALSE	FALSE
rs2736911	carpal tunnel syndrome	0.92	0.02	0.0001	ENSG00000254636	ARMS2	0.1526	0.72	FALSE	HC	8152	1	1	0.88	0.96	FALSE	FALSE	FALSE	FALSE	FALSE	FALSE	FALSE	FALSE	FALSE	FALSE	FALSE	FALSE	FALSE	FALSE	FALSE	FALSE	FALSE	FALSE	FALSE	FALSE	TRUE	FALSE	FALSE	FALSE	FALSE	FALSE	FALSE	FALSE	FALSE	FALSE	FALSE	FALSE	FALSE	FALSE
Affx-52355622	peritonitis	4.05	0.36	0.0001	ENSG00000103184	SEC14L5	0.0003947	1	FALSE	HC	2585	1	1	2	8.2	FALSE	FALSE	FALSE	FALSE	FALSE	FALSE	FALSE	FALSE	FALSE	FALSE	FALSE	FALSE	FALSE	FALSE	FALSE	FALSE	FALSE	FALSE	FALSE	FALSE	FALSE	FALSE	FALSE	FALSE	FALSE	FALSE	FALSE	FALSE	FALSE	FALSE	FALSE	FALSE	FALSE	FALSE
rs200214307	malabsorption/coeliac disease	4.02	0.36	0.0001	ENSG00000183397	C19orf71	0.0004945	1	FALSE	HC	2094	1	1	1.99	8.13	FALSE	FALSE	FALSE	FALSE	FALSE	FALSE	FALSE	FALSE	FALSE	FALSE	FALSE	FALSE	FALSE	FALSE	FALSE	FALSE	FALSE	FALSE	FALSE	FALSE	FALSE	FALSE	FALSE	FALSE	FALSE	FALSE	FALSE	FALSE	FALSE	FALSE	FALSE	FALSE	FALSE	FALSE
rs200536888	carpal tunnel syndrome	4.26	0.37	0.0001	ENSG00000166220	TBATA	0.0001291	1	FALSE	HC	8152	1	1	2.05	8.86	FALSE	FALSE	FALSE	FALSE	FALSE	FALSE	FALSE	FALSE	FALSE	FALSE	FALSE	FALSE	FALSE	FALSE	FALSE	FALSE	FALSE	FALSE	FALSE	FALSE	FALSE	FALSE	FALSE	FALSE	FALSE	FALSE	FALSE	FALSE	FALSE	FALSE	FALSE	FALSE	FALSE	FALSE
Affx-89007398	osteoarthritis	3.11	0.29	0.00011	ENSG00000107679	PLEKHA1	0.0001098	1	FALSE	HC	29946	1	1	1.75	5.53	FALSE	FALSE	FALSE	FALSE	FALSE	FALSE	FALSE	TRUE	FALSE	FALSE	FALSE	FALSE	FALSE	FALSE	FALSE	FALSE	FALSE	FALSE	FALSE	FALSE	FALSE	FALSE	FALSE	FALSE	FALSE	FALSE	FALSE	FALSE	FALSE	FALSE	FALSE	FALSE	FALSE	FALSE
Affx-80289668	irritable bowel syndrome	3.13	0.29	0.00011	ENSG00000215568	GAB4	0.0001973	1	FALSE	HC	11556	1	1	1.76	5.57	FALSE	FALSE	FALSE	FALSE	FALSE	FALSE	FALSE	FALSE	FALSE	FALSE	FALSE	FALSE	FALSE	FALSE	FALSE	FALSE	FALSE	FALSE	FALSE	FALSE	FALSE	FALSE	FALSE	FALSE	FALSE	FALSE	FALSE	FALSE	FALSE	FALSE	FALSE	FALSE	FALSE	FALSE
rs3764365	enlarged prostate	3.7	0.34	0.00011	ENSG00000141219	C17orf80	0.0003547	1	FALSE	HC	5078	1	1	1.91	7.18	FALSE	FALSE	FALSE	FALSE	FALSE	FALSE	FALSE	FALSE	FALSE	FALSE	FALSE	FALSE	FALSE	FALSE	FALSE	FALSE	FALSE	FALSE	FALSE	FALSE	FALSE	FALSE	FALSE	FALSE	FALSE	FALSE	FALSE	FALSE	FALSE	FALSE	FALSE	FALSE	FALSE	FALSE
Affx-80286694	appendicitis	4.57	0.39	0.00011	ENSG00000134762	DSC3	0.0001439	1	FALSE	HC	5533	1	1	2.12	9.87	TRUE	FALSE	FALSE	FALSE	FALSE	FALSE	FALSE	TRUE	FALSE	FALSE	FALSE	FALSE	FALSE	FALSE	FALSE	FALSE	FALSE	FALSE	FALSE	FALSE	FALSE	FALSE	FALSE	FALSE	FALSE	FALSE	FALSE	FALSE	FALSE	FALSE	FALSE	FALSE	FALSE	FALSE
rs202075576	arthritis (nos)	1.93	0.17	0.00011	ENSG00000121406	ZNF549	0.0006882	1	FALSE	HC	15332	1	1	1.38	2.68	FALSE	FALSE	FALSE	FALSE	FALSE	FALSE	FALSE	FALSE	FALSE	FALSE	FALSE	FALSE	FALSE	FALSE	FALSE	FALSE	FALSE	FALSE	FALSE	FALSE	FALSE	FALSE	FALSE	FALSE	FALSE	FALSE	FALSE	FALSE	FALSE	FALSE	FALSE	FALSE	FALSE	FALSE
Affx-80277588	epilepsy	5.11	0.42	0.00011	ENSG00000104524	PYCRL	0.0001468	1	FALSE	HC	4210	1	1	2.24	11.67	FALSE	FALSE	FALSE	FALSE	FALSE	FALSE	FALSE	FALSE	FALSE	FALSE	FALSE	FALSE	FALSE	FALSE	FALSE	FALSE	FALSE	FALSE	FALSE	FALSE	FALSE	FALSE	FALSE	FALSE	FALSE	FALSE	FALSE	FALSE	FALSE	FALSE	FALSE	FALSE	FALSE	TRUE
Affx-80221160	heart valve problem/heart murmur	7.3	0.51	0.00011	ENSG00000121797	CCRL2	0.0001216	1	FALSE	HC	2326	1	1	2.67	19.97	FALSE	FALSE	FALSE	FALSE	FALSE	FALSE	FALSE	FALSE	FALSE	FALSE	FALSE	FALSE	FALSE	FALSE	FALSE	FALSE	FALSE	FALSE	FALSE	FALSE	FALSE	FALSE	FALSE	TRUE	FALSE	FALSE	FALSE	FALSE	FALSE	FALSE	FALSE	FALSE	FALSE	FALSE
rs199779324	respiratory / intrathoracic cancer	2.35	0.22	0.00011	ENSG00000148513	ANKRD30A	0.001908	1	FALSE	CA	2392	1	1	1.52	3.61	FALSE	FALSE	FALSE	FALSE	FALSE	FALSE	FALSE	FALSE	FALSE	FALSE	FALSE	FALSE	FALSE	FALSE	FALSE	FALSE	FALSE	FALSE	FALSE	FALSE	TRUE	FALSE	FALSE	FALSE	FALSE	FALSE	FALSE	FALSE	FALSE	FALSE	FALSE	FALSE	FALSE	FALSE
Affx-80243129	prolapsed disc/slipped disc	4.57	0.39	0.00011	ENSG00000137494	ANKRD42	0.0001395	1	FALSE	HC	5942	1	1	2.12	9.89	FALSE	FALSE	FALSE	FALSE	FALSE	FALSE	FALSE	FALSE	FALSE	FALSE	FALSE	FALSE	FALSE	FALSE	FALSE	FALSE	FALSE	FALSE	FALSE	FALSE	FALSE	FALSE	FALSE	FALSE	FALSE	FALSE	FALSE	FALSE	FALSE	FALSE	FALSE	FALSE	FALSE	FALSE
rs2781377	cellulitis	1.15	0.04	0.00011	ENSG00000054654	SYNE2	0.05664	0.8	FALSE	HC	6168	1	1	1.07	1.24	FALSE	FALSE	FALSE	TRUE	FALSE	FALSE	FALSE	FALSE	FALSE	FALSE	FALSE	FALSE	FALSE	FALSE	FALSE	FALSE	FALSE	FALSE	TRUE	FALSE	TRUE	FALSE	FALSE	FALSE	FALSE	FALSE	FALSE	FALSE	FALSE	FALSE	FALSE	FALSE	FALSE	FALSE
rs200485377	irritable bowel syndrome	2.47	0.23	0.00011	ENSG00000250361	GYPB	0.0003682	1	FALSE	HC	11556	1	1	1.56	3.92	FALSE	FALSE	FALSE	FALSE	FALSE	FALSE	FALSE	FALSE	FALSE	FALSE	FALSE	FALSE	FALSE	FALSE	FALSE	FALSE	FALSE	FALSE	FALSE	FALSE	FALSE	FALSE	FALSE	FALSE	FALSE	FALSE	FALSE	FALSE	FALSE	FALSE	FALSE	FALSE	FALSE	FALSE
rs151145731	cervical spondylosis	2.78	0.26	0.00011	ENSG00000189367	KIAA0408	0.000616	1	FALSE	HC	4317	1	1	1.65	4.67	FALSE	FALSE	FALSE	FALSE	FALSE	FALSE	FALSE	FALSE	FALSE	FALSE	FALSE	FALSE	FALSE	FALSE	FALSE	FALSE	FALSE	FALSE	FALSE	FALSE	FALSE	FALSE	FALSE	FALSE	FALSE	FALSE	FALSE	FALSE	FALSE	FALSE	FALSE	FALSE	FALSE	FALSE
rs149217930	pancreatitis	7.22	0.51	0.00011	ENSG00000185933	CALHM1	0.0001424	1	FALSE	HC	2106	1	1	2.65	19.71	FALSE	FALSE	FALSE	FALSE	FALSE	FALSE	FALSE	FALSE	FALSE	FALSE	FALSE	FALSE	FALSE	FALSE	FALSE	FALSE	FALSE	FALSE	FALSE	FALSE	FALSE	FALSE	FALSE	FALSE	FALSE	FALSE	FALSE	FALSE	FALSE	FALSE	FALSE	FALSE	FALSE	FALSE
Affx-80292432	cataract	2.35	0.22	0.00011	ENSG00000010327	STAB1	0.0003131	1	FALSE	HC	19448	1	1	1.52	3.62	FALSE	FALSE	FALSE	FALSE	FALSE	FALSE	FALSE	FALSE	FALSE	FALSE	FALSE	FALSE	FALSE	FALSE	FALSE	FALSE	FALSE	FALSE	FALSE	FALSE	TRUE	FALSE	FALSE	FALSE	FALSE	FALSE	FALSE	FALSE	FALSE	FALSE	FALSE	FALSE	FALSE	FALSE
rs760462	urinary tract infection/kidney infection	1.07	0.02	0.00011	ENSG00000160255	ITGB2	0.1816	0.8	FALSE	HC	11509	1	1	1.03	1.11	TRUE	FALSE	FALSE	FALSE	FALSE	FALSE	FALSE	TRUE	FALSE	FALSE	FALSE	FALSE	FALSE	FALSE	FALSE	FALSE	FALSE	FALSE	FALSE	FALSE	FALSE	FALSE	FALSE	FALSE	FALSE	FALSE	FALSE	FALSE	TRUE	TRUE	FALSE	FALSE	FALSE	FALSE
rs138924661	head injury	4.07	0.36	0.00011	ENSG00000153933	DGKE	0.0002345	1	FALSE	HC	4399	1	1	1.99	8.31	TRUE	FALSE	FALSE	FALSE	FALSE	FALSE	FALSE	FALSE	FALSE	FALSE	FALSE	FALSE	FALSE	FALSE	FALSE	FALSE	FALSE	FALSE	FALSE	FALSE	FALSE	FALSE	FALSE	FALSE	FALSE	FALSE	FALSE	FALSE	FALSE	FALSE	FALSE	FALSE	FALSE	FALSE
Affx-80260216	ovarian cyst or cysts	6.92	0.5	0.00012	ENSG00000187266	EPOR	0.0001335	1	FALSE	HC	2831	1	1	2.59	18.49	FALSE	FALSE	FALSE	TRUE	FALSE	FALSE	FALSE	TRUE	FALSE	FALSE	FALSE	FALSE	FALSE	FALSE	FALSE	FALSE	FALSE	FALSE	TRUE	FALSE	FALSE	FALSE	FALSE	TRUE	FALSE	FALSE	FALSE	FALSE	FALSE	FALSE	FALSE	FALSE	FALSE	FALSE
Affx-52350243	large bowel cancer/colorectal cancer	1.85	0.16	0.00012	ENSG00000125703	ATG4C	0.002564	1	FALSE	CA	4382	1	1	1.35	2.52	FALSE	FALSE	FALSE	FALSE	FALSE	FALSE	FALSE	FALSE	FALSE	FALSE	FALSE	FALSE	FALSE	FALSE	FALSE	FALSE	FALSE	FALSE	FALSE	FALSE	TRUE	FALSE	FALSE	FALSE	FALSE	FALSE	FALSE	FALSE	FALSE	FALSE	FALSE	FALSE	FALSE	FALSE
Affx-80259724	dyspepsia / indigestion	3.91	0.35	0.00012	ENSG00000031823	RANBP3	0.0001261	1	FALSE	HC	10003	1	1	1.95	7.83	FALSE	FALSE	FALSE	FALSE	FALSE	FALSE	FALSE	FALSE	FALSE	FALSE	FALSE	FALSE	FALSE	FALSE	FALSE	FALSE	FALSE	FALSE	FALSE	FALSE	FALSE	FALSE	FALSE	FALSE	FALSE	FALSE	FALSE	FALSE	FALSE	FALSE	FALSE	FALSE	FALSE	FALSE
Affx-80283034	fracture lower leg / ankle	4.54	0.39	0.00012	ENSG00000100767	PAPLN	0.0001395	1	FALSE	HC	5881	1	1	2.1	9.82	FALSE	FALSE	FALSE	FALSE	FALSE	FALSE	FALSE	FALSE	FALSE	FALSE	FALSE	FALSE	FALSE	FALSE	FALSE	FALSE	FALSE	FALSE	FALSE	FALSE	FALSE	FALSE	FALSE	FALSE	FALSE	FALSE	FALSE	FALSE	FALSE	FALSE	FALSE	FALSE	FALSE	FALSE
rs146486931	back problem	5.17	0.43	0.00012	ENSG00000171136	RLN3	0.0001054	1	FALSE	HC	5950	1	1	2.24	11.94	FALSE	FALSE	FALSE	FALSE	FALSE	FALSE	FALSE	FALSE	FALSE	FALSE	FALSE	FALSE	FALSE	FALSE	FALSE	FALSE	FALSE	FALSE	FALSE	FALSE	FALSE	FALSE	FALSE	FALSE	FALSE	FALSE	FALSE	FALSE	FALSE	FALSE	FALSE	FALSE	FALSE	FALSE
rs78865644	fracture lower leg / ankle	0.65	0.11	0.00012	ENSG00000178852	EFCAB13	0.01071	0.83	FALSE	HC	5881	1	1	0.53	0.81	FALSE	FALSE	FALSE	FALSE	FALSE	FALSE	FALSE	FALSE	FALSE	FALSE	FALSE	FALSE	FALSE	FALSE	FALSE	FALSE	FALSE	FALSE	FALSE	FALSE	TRUE	FALSE	FALSE	FALSE	FALSE	FALSE	FALSE	FALSE	FALSE	FALSE	FALSE	FALSE	FALSE	FALSE
Affx-80269560	osteoporosis	3.81	0.35	0.00012	ENSG00000185013,ENSG00000250741		0.0001825	1	FALSE	HC	9135	1	1	1.93	7.54
rs139620995	gout	4.88	0.41	0.00012	ENSG00000178075	GRAMD1C	0.0001174	1	FALSE	HC	6278	1	1	2.18	10.95	FALSE	FALSE	FALSE	FALSE	FALSE	FALSE	FALSE	FALSE	FALSE	FALSE	FALSE	FALSE	FALSE	FALSE	FALSE	FALSE	FALSE	FALSE	FALSE	FALSE	FALSE	FALSE	FALSE	FALSE	FALSE	FALSE	FALSE	FALSE	FALSE	FALSE	FALSE	FALSE	FALSE	FALSE
Affx-52323674	inflammatory bowel disease	3.46	0.32	0.00012	ENSG00000117448	AKR1A1	0.0003962	1	FALSE	HC	3783	1	1	1.84	6.51	FALSE	FALSE	FALSE	FALSE	FALSE	FALSE	FALSE	FALSE	FALSE	FALSE	FALSE	FALSE	FALSE	FALSE	FALSE	FALSE	FALSE	FALSE	FALSE	FALSE	FALSE	FALSE	FALSE	FALSE	FALSE	FALSE	FALSE	FALSE	FALSE	FALSE	FALSE	FALSE	FALSE	TRUE
rs61745468	cervical cancer	5.14	0.43	0.00012	ENSG00000182183	FAM159A	0.0002358	1	FALSE	CA	2815	1	1	2.23	11.85	FALSE	FALSE	FALSE	FALSE	FALSE	FALSE	FALSE	FALSE	FALSE	FALSE	FALSE	FALSE	FALSE	FALSE	FALSE	FALSE	FALSE	FALSE	FALSE	FALSE	FALSE	FALSE	FALSE	FALSE	FALSE	FALSE	FALSE	FALSE	FALSE	FALSE	FALSE	FALSE	FALSE	FALSE
rs202173110	oesophagitis/barretts oesophagus	2.09	0.19	0.00012	ENSG00000198089	SFI1	0.0007551	1	FALSE	HC	9528	1	1	1.44	3.05	FALSE	FALSE	FALSE	FALSE	FALSE	FALSE	FALSE	TRUE	FALSE	FALSE	FALSE	FALSE	FALSE	FALSE	FALSE	FALSE	FALSE	FALSE	FALSE	FALSE	FALSE	FALSE	FALSE	TRUE	FALSE	FALSE	FALSE	FALSE	FALSE	FALSE	FALSE	FALSE	FALSE	FALSE
rs61729058	irritable bowel syndrome	3.67	0.34	0.00013	ENSG00000197993	KEL	0.0001501	1	FALSE	HC	11556	1	1	1.89	7.12	FALSE	FALSE	FALSE	FALSE	FALSE	FALSE	FALSE	FALSE	FALSE	FALSE	FALSE	FALSE	FALSE	FALSE	FALSE	FALSE	FALSE	FALSE	FALSE	FALSE	FALSE	FALSE	FALSE	FALSE	FALSE	FALSE	FALSE	FALSE	FALSE	FALSE	FALSE	FALSE	FALSE	FALSE
rs56043070	fracture neck of femur / hip	1.22	0.05	0.00013	ENSG00000169224	GCSAML	0.07151	0.87	FALSE	HC	2335	1	1	1.1	1.36	FALSE	FALSE	FALSE	FALSE	FALSE	FALSE	FALSE	FALSE	FALSE	FALSE	FALSE	FALSE	FALSE	FALSE	FALSE	FALSE	FALSE	FALSE	FALSE	FALSE	TRUE	FALSE	FALSE	FALSE	FALSE	FALSE	FALSE	FALSE	FALSE	FALSE	FALSE	FALSE	FALSE	FALSE
Affx-80283071	back problem	5.13	0.43	0.00013	ENSG00000119636	CCDC176	0.0001053	1	FALSE	HC	5950	1	1	2.22	11.84	FALSE	FALSE	FALSE	FALSE	FALSE	FALSE	FALSE	FALSE	FALSE	FALSE	FALSE	FALSE	FALSE	FALSE	FALSE	FALSE	FALSE	FALSE	FALSE	FALSE	FALSE	FALSE	FALSE	FALSE	FALSE	FALSE	FALSE	FALSE	FALSE	FALSE	FALSE	FALSE	FALSE	FALSE
Affx-80280282	epilepsy	3.7	0.34	0.00013	ENSG00000173442	EHBP1L1	0.0002997	1	FALSE	HC	4210	1	1	1.89	7.23	FALSE	FALSE	FALSE	FALSE	FALSE	FALSE	FALSE	FALSE	FALSE	FALSE	FALSE	FALSE	FALSE	FALSE	FALSE	FALSE	FALSE	FALSE	FALSE	FALSE	FALSE	FALSE	FALSE	FALSE	FALSE	FALSE	FALSE	FALSE	FALSE	FALSE	FALSE	FALSE	FALSE	FALSE
rs145876338	ovarian cyst or cysts	5.57	0.45	0.00013	ENSG00000164989	CCDC171	0.0001974	1	FALSE	HC	2831	1	1	2.31	13.43	FALSE	FALSE	FALSE	FALSE	FALSE	FALSE	FALSE	FALSE	FALSE	FALSE	FALSE	FALSE	FALSE	FALSE	FALSE	FALSE	FALSE	FALSE	FALSE	FALSE	FALSE	FALSE	FALSE	FALSE	FALSE	FALSE	FALSE	FALSE	FALSE	FALSE	FALSE	FALSE	FALSE	FALSE
Affx-80260537	cervical spondylosis	4.45	0.39	0.00013	ENSG00000186529	CYP4F3	0.0002017	1	FALSE	HC	4317	1	1	2.07	9.57	FALSE	FALSE	FALSE	FALSE	FALSE	FALSE	FALSE	FALSE	FALSE	FALSE	FALSE	FALSE	FALSE	FALSE	FALSE	FALSE	FALSE	FALSE	FALSE	FALSE	FALSE	FALSE	FALSE	TRUE	FALSE	FALSE	FALSE	FALSE	FALSE	FALSE	FALSE	FALSE	FALSE	FALSE
Affx-80243857	inflammatory bowel disease	3.08	0.29	0.00013	ENSG00000235718	MFRP	0.0005271	1	FALSE	HC	3783	1	1	1.73	5.48	TRUE	FALSE	FALSE	TRUE	FALSE	FALSE	FALSE	FALSE	FALSE	FALSE	FALSE	FALSE	FALSE	FALSE	FALSE	FALSE	FALSE	FALSE	FALSE	FALSE	FALSE	FALSE	FALSE	FALSE	FALSE	FALSE	FALSE	FALSE	FALSE	FALSE	FALSE	TRUE	FALSE	FALSE
rs201988060	eye/eyelid problem	7.18	0.52	0.00013	ENSG00000122787	AKR1D1	0.0001083	1	FALSE	HC	2698	1	1	2.61	19.71	TRUE	FALSE	FALSE	FALSE	FALSE	FALSE	FALSE	FALSE	FALSE	FALSE	FALSE	FALSE	FALSE	FALSE	FALSE	FALSE	FALSE	FALSE	FALSE	FALSE	TRUE	FALSE	FALSE	FALSE	FALSE	FALSE	FALSE	FALSE	FALSE	FALSE	FALSE	FALSE	FALSE	FALSE
rs201138878	fracture forearm / wrist	4.09	0.37	0.00013	ENSG00000171495	MROH2B	0.0001735	1	FALSE	HC	6014	1	1	1.99	8.42	FALSE	FALSE	FALSE	FALSE	FALSE	FALSE	FALSE	FALSE	FALSE	FALSE	FALSE	FALSE	FALSE	FALSE	FALSE	FALSE	FALSE	FALSE	FALSE	FALSE	FALSE	FALSE	FALSE	FALSE	FALSE	FALSE	FALSE	FALSE	FALSE	FALSE	FALSE	FALSE	FALSE	FALSE
rs142090504	ulcerative colitis	4.38	0.39	0.00013	ENSG00000090402	SI	0.00026	1	FALSE	HC	3147	1	1	2.05	9.34	TRUE	FALSE	FALSE	FALSE	FALSE	FALSE	FALSE	FALSE	FALSE	FALSE	FALSE	FALSE	FALSE	FALSE	FALSE	FALSE	FALSE	FALSE	FALSE	FALSE	FALSE	FALSE	FALSE	FALSE	FALSE	FALSE	FALSE	FALSE	TRUE	FALSE	FALSE	FALSE	FALSE	FALSE
Affx-80239772	Lung cancer	1.76	0.15	0.00014	ENSG00000155629	PIK3AP1	0.000273	1	FALSE	FH	123832	1	1	1.32	2.36	FALSE	FALSE	FALSE	FALSE	FALSE	FALSE	FALSE	FALSE	FALSE	FALSE	FALSE	FALSE	FALSE	FALSE	FALSE	FALSE	FALSE	FALSE	FALSE	FALSE	FALSE	FALSE	FALSE	FALSE	FALSE	FALSE	FALSE	FALSE	FALSE	FALSE	FALSE	FALSE	FALSE	FALSE
Affx-52334201	hyperthyroidism/thyrotoxicosis	1.44	0.09	0.00014	ENSG00000172232	AZU1	0.01104	0.92	FALSE	HC	3647	1	1	1.19	1.73	FALSE	FALSE	FALSE	FALSE	FALSE	FALSE	FALSE	FALSE	FALSE	FALSE	FALSE	FALSE	FALSE	FALSE	FALSE	FALSE	FALSE	FALSE	FALSE	FALSE	FALSE	FALSE	FALSE	FALSE	FALSE	FALSE	FALSE	FALSE	FALSE	FALSE	FALSE	FALSE	FALSE	FALSE
Affx-52364399	synovitis	5.89	0.46	0.00014	ENSG00000114790	ARHGEF26	0.0001069	1	FALSE	HC	4303	1	1	2.37	14.65	FALSE	FALSE	FALSE	FALSE	FALSE	FALSE	FALSE	FALSE	FALSE	FALSE	FALSE	FALSE	FALSE	FALSE	FALSE	FALSE	FALSE	FALSE	FALSE	FALSE	FALSE	FALSE	FALSE	FALSE	FALSE	FALSE	FALSE	FALSE	FALSE	FALSE	FALSE	FALSE	FALSE	FALSE
rs143484340	osteoporosis	2.53	0.24	0.00014	ENSG00000163564	PYHIN1	0.0004674	1	FALSE	HC	9135	1	1	1.57	4.09	FALSE	FALSE	FALSE	FALSE	FALSE	FALSE	FALSE	FALSE	FALSE	FALSE	FALSE	FALSE	FALSE	FALSE	FALSE	FALSE	FALSE	FALSE	FALSE	FALSE	TRUE	FALSE	FALSE	FALSE	FALSE	FALSE	FALSE	FALSE	FALSE	FALSE	FALSE	FALSE	FALSE	FALSE
rs149426594	constipation	0.82	0.05	0.00014	ENSG00000105135	ILVBL	0.02621	0.93	FALSE	HC	8691	1	1	0.74	0.91	FALSE	FALSE	FALSE	FALSE	FALSE	FALSE	FALSE	FALSE	FALSE	FALSE	FALSE	FALSE	FALSE	FALSE	FALSE	FALSE	FALSE	FALSE	FALSE	FALSE	FALSE	FALSE	FALSE	FALSE	TRUE	FALSE	FALSE	FALSE	FALSE	FALSE	FALSE	FALSE	FALSE	FALSE
Affx-80292432	prostate cancer	3.6	0.34	0.00014	ENSG00000010327	STAB1	0.0003131	1	FALSE	CA	6460	1	1	1.86	6.95	FALSE	FALSE	FALSE	FALSE	FALSE	FALSE	FALSE	FALSE	FALSE	FALSE	FALSE	FALSE	FALSE	FALSE	FALSE	FALSE	FALSE	FALSE	FALSE	FALSE	TRUE	FALSE	FALSE	FALSE	FALSE	FALSE	FALSE	FALSE	FALSE	FALSE	FALSE	FALSE	FALSE	FALSE
rs147204809	colon cancer/sigmoid cancer	4.01	0.36	0.00014	ENSG00000135521	LTV1	0.0003027	1	FALSE	CA	3251	1	1	1.96	8.19	FALSE	FALSE	FALSE	FALSE	FALSE	FALSE	FALSE	FALSE	FALSE	FALSE	FALSE	FALSE	FALSE	FALSE	FALSE	FALSE	FALSE	FALSE	FALSE	FALSE	FALSE	FALSE	FALSE	FALSE	FALSE	FALSE	FALSE	FALSE	FALSE	FALSE	FALSE	FALSE	FALSE	FALSE
Affx-52364935	large bowel cancer/colorectal cancer	1.42	0.09	0.00014	ENSG00000144792	ZNF660	0.009581	1	FALSE	CA	4382	1	1	1.19	1.71	FALSE	FALSE	FALSE	FALSE	FALSE	FALSE	FALSE	FALSE	FALSE	FALSE	FALSE	FALSE	FALSE	FALSE	FALSE	FALSE	FALSE	FALSE	FALSE	FALSE	FALSE	FALSE	FALSE	FALSE	FALSE	FALSE	FALSE	FALSE	FALSE	FALSE	FALSE	FALSE	FALSE	FALSE
rs139304381	tonsiltis	7.09	0.51	0.00014	ENSG00000177692	DNAJC28	0.0001172	1	FALSE	HC	2608	1	1	2.59	19.43	FALSE	FALSE	FALSE	FALSE	FALSE	FALSE	FALSE	FALSE	FALSE	FALSE	FALSE	FALSE	FALSE	FALSE	FALSE	FALSE	FALSE	FALSE	FALSE	FALSE	FALSE	FALSE	FALSE	FALSE	FALSE	FALSE	FALSE	FALSE	FALSE	FALSE	FALSE	FALSE	FALSE	FALSE
rs148100796	atrial flutter	4.14	0.37	0.00014	ENSG00000187741	FANCA	0.0001113	1	FALSE	HC	12186	1	1	1.99	8.61	TRUE	FALSE	FALSE	FALSE	FALSE	FALSE	FALSE	TRUE	FALSE	FALSE	FALSE	FALSE	FALSE	FALSE	FALSE	FALSE	FALSE	FALSE	FALSE	TRUE	TRUE	TRUE	FALSE	FALSE	FALSE	FALSE	FALSE	FALSE	TRUE	FALSE	FALSE	FALSE	FALSE	FALSE
rs139366508	ovarian cyst or cysts	5.48	0.45	0.00014	ENSG00000141086	CTRL	0.0001826	1	FALSE	HC	2831	1	1	2.28	13.15	FALSE	FALSE	FALSE	FALSE	FALSE	FALSE	FALSE	FALSE	FALSE	FALSE	FALSE	FALSE	FALSE	FALSE	FALSE	FALSE	FALSE	FALSE	FALSE	FALSE	FALSE	FALSE	FALSE	TRUE	FALSE	FALSE	FALSE	FALSE	FALSE	FALSE	FALSE	FALSE	FALSE	FALSE
Affx-80294146	headaches (not migraine)	4.34	0.39	0.00014	ENSG00000106268	NUDT1	0.0002982	1	FALSE	HC	2974	1	1	2.04	9.25	FALSE	FALSE	FALSE	FALSE	FALSE	FALSE	FALSE	FALSE	FALSE	FALSE	FALSE	FALSE	FALSE	FALSE	FALSE	FALSE	FALSE	FALSE	FALSE	TRUE	FALSE	TRUE	FALSE	FALSE	FALSE	FALSE	FALSE	FALSE	FALSE	FALSE	FALSE	FALSE	FALSE	FALSE
Affx-89008560	gastric/stomach ulcers	7.06	0.51	0.00014	ENSG00000165816	VWA2	0.0001291	1	FALSE	HC	2408	1	1	2.58	19.35	FALSE	FALSE	FALSE	FALSE	FALSE	FALSE	FALSE	FALSE	FALSE	FALSE	FALSE	FALSE	FALSE	FALSE	FALSE	FALSE	FALSE	FALSE	FALSE	FALSE	FALSE	FALSE	FALSE	FALSE	FALSE	FALSE	FALSE	FALSE	FALSE	FALSE	FALSE	FALSE	FALSE	FALSE
rs147622852	chronic sinusitis	5.85	0.47	0.00015	ENSG00000184886	PIGW	0.0001024	1	FALSE	HC	4395	1	1	2.35	14.55	FALSE	FALSE	FALSE	FALSE	FALSE	FALSE	FALSE	FALSE	FALSE	FALSE	FALSE	FALSE	FALSE	FALSE	FALSE	FALSE	FALSE	FALSE	FALSE	FALSE	FALSE	FALSE	FALSE	FALSE	FALSE	FALSE	FALSE	FALSE	FALSE	FALSE	FALSE	FALSE	FALSE	FALSE
Affx-80265603	cervical spondylosis	3.68	0.34	0.00015	ENSG00000128283	CDC42EP1	0.0002981	1	FALSE	HC	4317	1	1	1.88	7.2	FALSE	FALSE	FALSE	FALSE	FALSE	FALSE	FALSE	FALSE	FALSE	FALSE	FALSE	FALSE	FALSE	FALSE	FALSE	FALSE	FALSE	FALSE	FALSE	FALSE	TRUE	FALSE	FALSE	FALSE	FALSE	FALSE	FALSE	FALSE	FALSE	FALSE	FALSE	FALSE	FALSE	FALSE
rs149555945	hypothyroidism/myxoedema	2.87	0.28	0.00015	ENSG00000132300	PTCD3	0.0001706	1	FALSE	HC	19920	1	1	1.67	4.96	FALSE	FALSE	FALSE	FALSE	FALSE	FALSE	FALSE	FALSE	FALSE	FALSE	FALSE	FALSE	FALSE	FALSE	FALSE	FALSE	FALSE	FALSE	FALSE	FALSE	FALSE	FALSE	FALSE	FALSE	FALSE	FALSE	FALSE	FALSE	FALSE	FALSE	FALSE	FALSE	FALSE	FALSE
Affx-80270112	pneumonia	1.74	0.15	0.00015	ENSG00000144182	LIPT1	0.001165	1	FALSE	HC	12614	1	1	1.31	2.32	FALSE	FALSE	FALSE	FALSE	FALSE	FALSE	FALSE	FALSE	FALSE	FALSE	FALSE	FALSE	FALSE	FALSE	FALSE	FALSE	FALSE	FALSE	FALSE	FALSE	FALSE	FALSE	FALSE	FALSE	FALSE	FALSE	FALSE	FALSE	FALSE	FALSE	FALSE	FALSE	FALSE	FALSE
rs138726443	angina	0.71	0.09	0.00015	ENSG00000143631	FLG	0.004774	1	FALSE	HC	18473	1	1	0.59	0.85	FALSE	FALSE	FALSE	TRUE	FALSE	FALSE	FALSE	TRUE	FALSE	FALSE	FALSE	FALSE	FALSE	FALSE	FALSE	FALSE	FALSE	FALSE	TRUE	FALSE	FALSE	FALSE	FALSE	FALSE	FALSE	FALSE	FALSE	FALSE	FALSE	FALSE	FALSE	FALSE	FALSE	FALSE
Affx-52357555	urinary tract infection/kidney infection	1.59	0.12	0.00015	ENSG00000183914	DNAH2	0.002021	1	FALSE	HC	11509	1	1	1.25	2.01	FALSE	FALSE	FALSE	FALSE	FALSE	FALSE	FALSE	FALSE	FALSE	FALSE	FALSE	FALSE	FALSE	FALSE	FALSE	FALSE	FALSE	FALSE	FALSE	FALSE	FALSE	FALSE	FALSE	FALSE	FALSE	FALSE	FALSE	FALSE	FALSE	FALSE	FALSE	FALSE	FALSE	FALSE
Affx-52328468	heart failure/pulmonary odema	1.6	0.12	0.00015	ENSG00000222028	PSMB11	0.004788	1	FALSE	HC	4657	1	1	1.25	2.04	FALSE	FALSE	FALSE	FALSE	FALSE	FALSE	FALSE	FALSE	FALSE	FALSE	FALSE	FALSE	FALSE	FALSE	FALSE	FALSE	FALSE	FALSE	FALSE	FALSE	FALSE	FALSE	FALSE	FALSE	FALSE	FALSE	FALSE	FALSE	FALSE	FALSE	FALSE	FALSE	FALSE	FALSE
rs35008345	gout	1.5	0.11	0.00015	ENSG00000168065	SLC22A11	0.005073	1	FALSE	HC	6278	1	1	1.22	1.85	FALSE	FALSE	FALSE	FALSE	FALSE	FALSE	FALSE	FALSE	FALSE	FALSE	FALSE	FALSE	FALSE	FALSE	FALSE	FALSE	FALSE	FALSE	FALSE	FALSE	TRUE	FALSE	FALSE	TRUE	FALSE	FALSE	FALSE	FALSE	FALSE	FALSE	FALSE	FALSE	FALSE	FALSE
Affx-80288350	vaginal prolapse/uterine prolapse	5.42	0.45	0.00015	ENSG00000142552	RCN3	0.0002982	1	FALSE	HC	2041	1	1	2.26	12.99	FALSE	FALSE	FALSE	FALSE	FALSE	FALSE	FALSE	FALSE	FALSE	FALSE	FALSE	FALSE	FALSE	FALSE	FALSE	FALSE	FALSE	FALSE	FALSE	FALSE	FALSE	FALSE	FALSE	FALSE	FALSE	FALSE	FALSE	FALSE	FALSE	FALSE	FALSE	FALSE	FALSE	FALSE
Affx-80240611	high cholesterol	1.78	0.15	0.00015	ENSG00000142102	ATHL1	0.0004424	1	FALSE	HC	43054	1	1	1.32	2.4	FALSE	FALSE	FALSE	FALSE	FALSE	FALSE	FALSE	FALSE	FALSE	FALSE	FALSE	FALSE	FALSE	FALSE	FALSE	FALSE	FALSE	FALSE	FALSE	FALSE	FALSE	FALSE	FALSE	FALSE	FALSE	FALSE	FALSE	FALSE	FALSE	FALSE	FALSE	FALSE	FALSE	FALSE
rs200114138	eczema/dermatitis	1.82	0.16	0.00015	ENSG00000173409	ARV1	0.00106	1	FALSE	HC	11643	1	1	1.33	2.47	FALSE	FALSE	FALSE	FALSE	FALSE	FALSE	FALSE	FALSE	FALSE	FALSE	FALSE	FALSE	FALSE	FALSE	FALSE	FALSE	FALSE	FALSE	FALSE	FALSE	FALSE	FALSE	FALSE	FALSE	FALSE	FALSE	FALSE	FALSE	FALSE	FALSE	FALSE	FALSE	FALSE	FALSE
rs147446323	cholelithiasis/gall stones	1.14	0.03	0.00015	ENSG00000108349	CASC3	0.02885	1	FALSE	HC	14940	1	1	1.06	1.21	FALSE	FALSE	FALSE	FALSE	FALSE	FALSE	FALSE	FALSE	FALSE	FALSE	FALSE	FALSE	FALSE	FALSE	FALSE	FALSE	FALSE	FALSE	FALSE	FALSE	FALSE	FALSE	FALSE	FALSE	FALSE	FALSE	FALSE	FALSE	FALSE	FALSE	FALSE	FALSE	FALSE	FALSE
rs149504103	respiratory infection	3.53	0.33	0.00016	ENSG00000185313	SCN10A	0.0001855	1	FALSE	HC	8173	1	1	1.84	6.77	FALSE	FALSE	FALSE	FALSE	FALSE	FALSE	FALSE	FALSE	FALSE	FALSE	FALSE	FALSE	FALSE	FALSE	FALSE	FALSE	FALSE	FALSE	FALSE	FALSE	TRUE	FALSE	FALSE	TRUE	FALSE	FALSE	FALSE	FALSE	FALSE	FALSE	FALSE	FALSE	FALSE	FALSE
rs142829628	atrial fibrillation	3.8	0.35	0.00016	ENSG00000169876	MUC17	0.0001113	1	FALSE	HC	12665	1	1	1.9	7.59	FALSE	FALSE	FALSE	FALSE	FALSE	FALSE	FALSE	FALSE	FALSE	FALSE	FALSE	FALSE	FALSE	FALSE	FALSE	FALSE	FALSE	FALSE	FALSE	FALSE	FALSE	FALSE	FALSE	FALSE	TRUE	FALSE	FALSE	FALSE	FALSE	FALSE	FALSE	FALSE	FALSE	FALSE
rs137891647	peripheral vascular disease	2.32	0.22	0.00016	ENSG00000144182	LIPT1	0.001246	1	FALSE	HC	3517	1	1	1.5	3.59	FALSE	FALSE	FALSE	FALSE	FALSE	FALSE	FALSE	FALSE	FALSE	FALSE	FALSE	FALSE	FALSE	FALSE	FALSE	FALSE	FALSE	FALSE	FALSE	FALSE	FALSE	FALSE	FALSE	FALSE	FALSE	FALSE	FALSE	FALSE	FALSE	FALSE	FALSE	FALSE	FALSE	FALSE
Affx-80267306	deep venous thrombosis (dvt)	2.57	0.25	0.00016	ENSG00000184908	CLCNKB	0.0004945	1	FALSE	HC	6929	1	1	1.58	4.2	TRUE	FALSE	FALSE	FALSE	FALSE	FALSE	FALSE	FALSE	FALSE	FALSE	FALSE	FALSE	FALSE	FALSE	FALSE	FALSE	FALSE	FALSE	FALSE	FALSE	FALSE	FALSE	FALSE	TRUE	FALSE	FALSE	FALSE	FALSE	TRUE	FALSE	FALSE	FALSE	FALSE	FALSE
rs150801186	ovarian cyst or cysts	3.32	0.32	0.00016	ENSG00000112297	AIM1	0.0006025	1	FALSE	HC	2831	1	1	1.78	6.2	FALSE	FALSE	FALSE	FALSE	FALSE	FALSE	FALSE	FALSE	FALSE	FALSE	FALSE	FALSE	FALSE	FALSE	FALSE	FALSE	FALSE	FALSE	FALSE	FALSE	FALSE	FALSE	FALSE	FALSE	FALSE	FALSE	FALSE	FALSE	FALSE	FALSE	FALSE	FALSE	FALSE	FALSE
Affx-80268006	psoriasis	4.98	0.42	0.00016	ENSG00000016602	CLCA4	0.0001232	1	FALSE	HC	5074	1	1	2.17	11.44	FALSE	FALSE	FALSE	FALSE	FALSE	FALSE	FALSE	FALSE	FALSE	FALSE	FALSE	FALSE	FALSE	FALSE	FALSE	FALSE	FALSE	FALSE	FALSE	FALSE	FALSE	FALSE	FALSE	FALSE	FALSE	FALSE	FALSE	FALSE	FALSE	FALSE	FALSE	FALSE	FALSE	FALSE
Affx-80292208	varicose veins	2.68	0.26	0.00016	ENSG00000115687	PASK	0.0003056	1	FALSE	HC	10153	1	1	1.61	4.47	FALSE	FALSE	FALSE	FALSE	FALSE	TRUE	FALSE	FALSE	FALSE	FALSE	FALSE	FALSE	FALSE	FALSE	FALSE	FALSE	FALSE	FALSE	FALSE	FALSE	FALSE	FALSE	FALSE	TRUE	FALSE	FALSE	FALSE	FALSE	FALSE	FALSE	FALSE	FALSE	FALSE	FALSE
rs149254238	rheumatoid arthritis	3.68	0.34	0.00016	ENSG00000131355	EMR3	0.0002524	1	FALSE	HC	5587	1	1	1.87	7.23	FALSE	FALSE	FALSE	FALSE	FALSE	FALSE	FALSE	FALSE	FALSE	FALSE	FALSE	FALSE	FALSE	FALSE	FALSE	FALSE	FALSE	FALSE	FALSE	FALSE	FALSE	FALSE	FALSE	TRUE	TRUE	FALSE	FALSE	FALSE	FALSE	FALSE	FALSE	FALSE	FALSE	FALSE
Affx-80292653	ulcerative colitis	4.85	0.42	0.00016	ENSG00000169903	TM4SF4	0.0002003	1	FALSE	HC	3147	1	1	2.14	11.01	FALSE	FALSE	FALSE	FALSE	FALSE	FALSE	FALSE	FALSE	FALSE	FALSE	FALSE	FALSE	FALSE	FALSE	FALSE	FALSE	FALSE	FALSE	FALSE	FALSE	FALSE	FALSE	FALSE	FALSE	FALSE	FALSE	FALSE	FALSE	FALSE	FALSE	FALSE	FALSE	FALSE	FALSE
rs11078928	inflammatory bowel disease	1.09	0.02	0.00016	ENSG00000073605	GSDMB	0.4715	1	FALSE	HC	3783	1	1	1.04	1.14	FALSE	FALSE	FALSE	FALSE	FALSE	FALSE	FALSE	FALSE	FALSE	FALSE	FALSE	FALSE	FALSE	FALSE	FALSE	FALSE	FALSE	FALSE	FALSE	FALSE	TRUE	FALSE	FALSE	FALSE	FALSE	FALSE	FALSE	FALSE	FALSE	FALSE	FALSE	FALSE	FALSE	FALSE
rs148224926	chronic sinusitis	1.61	0.13	0.00016	ENSG00000187527	ATP13A5	0.004656	1	FALSE	HC	4395	1	1	1.26	2.06	FALSE	FALSE	FALSE	FALSE	FALSE	FALSE	FALSE	FALSE	FALSE	FALSE	FALSE	FALSE	FALSE	FALSE	FALSE	FALSE	FALSE	FALSE	FALSE	FALSE	FALSE	FALSE	FALSE	FALSE	FALSE	FALSE	FALSE	FALSE	FALSE	FALSE	FALSE	FALSE	FALSE	FALSE
Affx-80281358	ovarian cyst or cysts	6.63	0.5	0.00016	ENSG00000189182	KRT77	0.0001128	1	FALSE	HC	2831	1	1	2.48	17.72	FALSE	FALSE	FALSE	FALSE	FALSE	FALSE	FALSE	FALSE	FALSE	FALSE	FALSE	FALSE	FALSE	FALSE	FALSE	FALSE	FALSE	FALSE	FALSE	FALSE	FALSE	FALSE	FALSE	FALSE	FALSE	FALSE	FALSE	FALSE	FALSE	FALSE	FALSE	FALSE	FALSE	FALSE
Affx-52352576	endometriosis	5.06	0.43	0.00016	ENSG00000197651	CCER1	0.0001292	1	FALSE	HC	5391	1	1	2.18	11.75	FALSE	FALSE	FALSE	FALSE	FALSE	FALSE	FALSE	FALSE	FALSE	FALSE	FALSE	FALSE	FALSE	FALSE	FALSE	FALSE	FALSE	FALSE	FALSE	FALSE	FALSE	FALSE	FALSE	FALSE	FALSE	FALSE	FALSE	FALSE	FALSE	FALSE	FALSE	FALSE	FALSE	FALSE
rs146469061	Lung cancer	0.73	0.08	0.00016	ENSG00000106853	PTGR1	0.001031	1	FALSE	FH	123832	1	1	0.62	0.86	FALSE	FALSE	FALSE	FALSE	FALSE	FALSE	FALSE	FALSE	FALSE	FALSE	FALSE	FALSE	FALSE	FALSE	FALSE	FALSE	FALSE	FALSE	FALSE	FALSE	FALSE	FALSE	FALSE	FALSE	FALSE	FALSE	FALSE	FALSE	FALSE	FALSE	FALSE	FALSE	FALSE	FALSE
Affx-80267993	fracture shoulder / scapula	5.6	0.46	0.00016	ENSG00000122417	ODF2L	0.000193	1	FALSE	HC	2429	1	1	2.29	13.7	FALSE	FALSE	FALSE	FALSE	FALSE	FALSE	FALSE	FALSE	FALSE	FALSE	FALSE	FALSE	FALSE	FALSE	FALSE	FALSE	FALSE	FALSE	FALSE	FALSE	FALSE	FALSE	FALSE	FALSE	FALSE	FALSE	FALSE	FALSE	FALSE	FALSE	FALSE	FALSE	FALSE	FALSE
rs111656694	connective tissue disorder	1.89	0.17	0.00016	ENSG00000184465	WDR27	0.003813	1	FALSE	HC	2515	1	1	1.36	2.64	FALSE	FALSE	FALSE	FALSE	FALSE	FALSE	FALSE	FALSE	FALSE	FALSE	FALSE	FALSE	FALSE	FALSE	FALSE	FALSE	FALSE	FALSE	FALSE	FALSE	FALSE	FALSE	FALSE	FALSE	FALSE	FALSE	FALSE	FALSE	FALSE	FALSE	FALSE	FALSE	FALSE	FALSE
rs201118703	ear/vestibular disorder	2.6	0.25	0.00016	ENSG00000179532	DNHD1	0.001032	1	FALSE	HC	3088	1	1	1.58	4.28	FALSE	FALSE	FALSE	FALSE	FALSE	FALSE	FALSE	FALSE	FALSE	FALSE	FALSE	FALSE	FALSE	FALSE	FALSE	FALSE	FALSE	FALSE	FALSE	FALSE	FALSE	FALSE	FALSE	FALSE	FALSE	FALSE	FALSE	FALSE	FALSE	FALSE	FALSE	FALSE	FALSE	FALSE
rs35233100	deep venous thrombosis (dvt)	0.87	0.04	0.00016	ENSG00000110514	MADD	0.06355	1	FALSE	HC	6929	1	1	0.81	0.93	FALSE	FALSE	FALSE	FALSE	FALSE	FALSE	FALSE	TRUE	FALSE	FALSE	FALSE	FALSE	FALSE	TRUE	FALSE	FALSE	FALSE	FALSE	FALSE	FALSE	TRUE	FALSE	FALSE	FALSE	FALSE	FALSE	FALSE	TRUE	FALSE	FALSE	FALSE	FALSE	FALSE	FALSE
rs139136186	pleural effusion	5.83	0.47	0.00017	ENSG00000129467	ADCY4	0.0001112	1	FALSE	HC	4391	1	1	2.33	14.58	FALSE	FALSE	FALSE	FALSE	FALSE	FALSE	FALSE	FALSE	FALSE	FALSE	FALSE	FALSE	FALSE	FALSE	FALSE	FALSE	FALSE	FALSE	FALSE	FALSE	FALSE	FALSE	FALSE	TRUE	FALSE	FALSE	FALSE	FALSE	FALSE	FALSE	FALSE	FALSE	FALSE	FALSE
Affx-52342680	peritonitis	2.85	0.28	0.00017	ENSG00000106560	GIMAP2	0.0008827	1	FALSE	HC	2585	1	1	1.65	4.92	FALSE	FALSE	FALSE	FALSE	FALSE	FALSE	FALSE	FALSE	FALSE	FALSE	FALSE	FALSE	FALSE	FALSE	FALSE	FALSE	FALSE	FALSE	FALSE	FALSE	FALSE	FALSE	FALSE	FALSE	FALSE	FALSE	FALSE	FALSE	FALSE	FALSE	FALSE	FALSE	FALSE	FALSE
rs201155110	Severe depression	0.61	0.13	0.00017	ENSG00000214215	C12orf74	0.000901	1	FALSE	FH	54576	1	1	0.47	0.79	FALSE	FALSE	FALSE	FALSE	FALSE	FALSE	FALSE	FALSE	FALSE	FALSE	FALSE	FALSE	FALSE	FALSE	FALSE	FALSE	FALSE	FALSE	FALSE	FALSE	FALSE	FALSE	FALSE	FALSE	FALSE	FALSE	FALSE	FALSE	FALSE	FALSE	FALSE	FALSE	FALSE	FALSE
Affx-80286694	retinal detachment	5.71	0.46	0.00017	ENSG00000134762	DSC3	0.0001439	1	FALSE	HC	3247	1	1	2.31	14.15	TRUE	FALSE	FALSE	FALSE	FALSE	FALSE	FALSE	TRUE	FALSE	FALSE	FALSE	FALSE	FALSE	FALSE	FALSE	FALSE	FALSE	FALSE	FALSE	FALSE	FALSE	FALSE	FALSE	FALSE	FALSE	FALSE	FALSE	FALSE	FALSE	FALSE	FALSE	FALSE	FALSE	FALSE
Affx-80285976	benign breast lump	4.33	0.39	0.00017	ENSG00000068079	IFI35	0.0003712	1	FALSE	HC	2354	1	1	2.02	9.27	FALSE	FALSE	FALSE	FALSE	FALSE	FALSE	FALSE	FALSE	FALSE	FALSE	FALSE	FALSE	FALSE	FALSE	FALSE	FALSE	FALSE	FALSE	FALSE	FALSE	FALSE	FALSE	FALSE	FALSE	FALSE	FALSE	FALSE	FALSE	FALSE	FALSE	FALSE	FALSE	FALSE	FALSE
rs11064437	duodenal ulcer	2.47	0.24	0.00017	ENSG00000111671	SPSB2	0.001078	1	FALSE	HC	3621	1	1	1.54	3.96	FALSE	FALSE	FALSE	FALSE	FALSE	FALSE	FALSE	FALSE	FALSE	FALSE	FALSE	FALSE	FALSE	FALSE	FALSE	FALSE	FALSE	FALSE	FALSE	FALSE	FALSE	FALSE	FALSE	FALSE	FALSE	FALSE	FALSE	FALSE	FALSE	FALSE	FALSE	FALSE	FALSE	FALSE
rs200387832	svt / supraventricular tachycardia	6.98	0.52	0.00017	ENSG00000139988	RDH12	0.0001113	1	FALSE	HC	2653	1	1	2.54	19.2	TRUE	FALSE	FALSE	FALSE	FALSE	FALSE	FALSE	FALSE	FALSE	FALSE	FALSE	FALSE	FALSE	FALSE	FALSE	FALSE	FALSE	FALSE	FALSE	FALSE	FALSE	FALSE	FALSE	FALSE	FALSE	FALSE	FALSE	FALSE	TRUE	FALSE	FALSE	FALSE	FALSE	FALSE
rs201161726	male genital tract cancer	4.97	0.43	0.00017	ENSG00000205038	PKHD1L1	0.0001766	1	FALSE	CA	3449	1	1	2.16	11.45	FALSE	FALSE	FALSE	FALSE	FALSE	FALSE	FALSE	FALSE	FALSE	FALSE	FALSE	FALSE	FALSE	FALSE	FALSE	FALSE	FALSE	FALSE	FALSE	FALSE	FALSE	FALSE	FALSE	FALSE	FALSE	FALSE	FALSE	FALSE	FALSE	FALSE	FALSE	FALSE	FALSE	FALSE
Affx-80267672	pleural effusion	4.39	0.39	0.00017	ENSG00000178922	HYI	0.0001766	1	FALSE	HC	4391	1	1	2.03	9.5	FALSE	FALSE	FALSE	FALSE	FALSE	FALSE	FALSE	FALSE	FALSE	FALSE	FALSE	FALSE	FALSE	FALSE	FALSE	FALSE	FALSE	FALSE	FALSE	FALSE	FALSE	FALSE	FALSE	FALSE	FALSE	FALSE	FALSE	FALSE	FALSE	FALSE	FALSE	FALSE	FALSE	FALSE
Affx-80296300	fracture hand	6.91	0.51	0.00017	ENSG00000151704	KCNJ1	0.0001262	1	FALSE	HC	2438	1	1	2.52	18.94	TRUE	FALSE	FALSE	FALSE	FALSE	FALSE	FALSE	TRUE	FALSE	FALSE	FALSE	FALSE	FALSE	FALSE	FALSE	FALSE	FALSE	FALSE	FALSE	FALSE	FALSE	FALSE	FALSE	TRUE	FALSE	FALSE	FALSE	FALSE	TRUE	FALSE	FALSE	FALSE	FALSE	FALSE
Affx-80269190	Severe depression	1.4	0.09	0.00017	ENSG00000143512	HHIPL2	0.001138	1	FALSE	FH	54576	1	1	1.17	1.66	FALSE	FALSE	FALSE	FALSE	FALSE	FALSE	FALSE	FALSE	FALSE	FALSE	FALSE	FALSE	FALSE	FALSE	FALSE	FALSE	FALSE	FALSE	FALSE	FALSE	FALSE	FALSE	FALSE	FALSE	FALSE	FALSE	FALSE	FALSE	FALSE	FALSE	FALSE	FALSE	FALSE	FALSE
rs200754365	respiratory infection	1.62	0.13	0.00017	ENSG00000165275	TRMT10B	0.002379	1	FALSE	HC	8173	1	1	1.26	2.09	FALSE	FALSE	FALSE	FALSE	FALSE	FALSE	FALSE	FALSE	FALSE	FALSE	FALSE	FALSE	FALSE	FALSE	FALSE	FALSE	FALSE	FALSE	FALSE	FALSE	FALSE	FALSE	FALSE	FALSE	FALSE	FALSE	FALSE	FALSE	FALSE	FALSE	FALSE	FALSE	FALSE	FALSE
Affx-80280869	renal/kidney failure	3.78	0.35	0.00018	ENSG00000120451	SNX19	0.0001632	1	FALSE	HC	7081	1	1	1.89	7.58	FALSE	FALSE	FALSE	FALSE	FALSE	FALSE	FALSE	FALSE	FALSE	FALSE	FALSE	FALSE	FALSE	FALSE	FALSE	FALSE	FALSE	FALSE	FALSE	FALSE	TRUE	FALSE	FALSE	FALSE	FALSE	FALSE	FALSE	FALSE	FALSE	FALSE	FALSE	FALSE	FALSE	FALSE
rs61747099	enlarged prostate	4.76	0.42	0.00018	ENSG00000212643	ZRSR1	0.0001603	1	FALSE	HC	5078	1	1	2.1	10.79	FALSE	FALSE	FALSE	FALSE	FALSE	FALSE	FALSE	FALSE	FALSE	FALSE	FALSE	FALSE	FALSE	FALSE	FALSE	FALSE	FALSE	FALSE	FALSE	FALSE	FALSE	FALSE	FALSE	FALSE	FALSE	FALSE	FALSE	FALSE	FALSE	FALSE	FALSE	FALSE	FALSE	FALSE
Affx-80279158	chronic sinusitis	4.85	0.42	0.00018	ENSG00000119943	PYROXD2	0.0001454	1	FALSE	HC	4395	1	1	2.12	11.08	FALSE	FALSE	FALSE	FALSE	FALSE	FALSE	FALSE	FALSE	FALSE	FALSE	FALSE	FALSE	FALSE	FALSE	FALSE	FALSE	FALSE	FALSE	FALSE	FALSE	TRUE	FALSE	FALSE	FALSE	FALSE	FALSE	FALSE	FALSE	FALSE	FALSE	FALSE	FALSE	FALSE	FALSE
rs145170378	varicose veins	4.08	0.38	0.00018	ENSG00000185875	THNSL1	0.0001083	1	FALSE	HC	10153	1	1	1.95	8.53	FALSE	FALSE	FALSE	FALSE	FALSE	FALSE	FALSE	FALSE	FALSE	FALSE	FALSE	FALSE	FALSE	FALSE	FALSE	FALSE	FALSE	FALSE	FALSE	FALSE	FALSE	FALSE	FALSE	FALSE	FALSE	FALSE	FALSE	FALSE	FALSE	FALSE	FALSE	FALSE	FALSE	FALSE
rs150038620	bladder problem (not cancer)	4.74	0.42	0.00018	ENSG00000161270	NPHS1	0.0003248	1	FALSE	HC	2066	1	1	2.1	10.73	TRUE	FALSE	FALSE	FALSE	FALSE	FALSE	FALSE	TRUE	FALSE	FALSE	FALSE	FALSE	FALSE	FALSE	FALSE	FALSE	FALSE	FALSE	FALSE	FALSE	FALSE	FALSE	FALSE	FALSE	FALSE	FALSE	FALSE	FALSE	TRUE	FALSE	FALSE	FALSE	FALSE	FALSE
rs41289190	anxiety/panic attacks	3.18	0.31	0.00019	ENSG00000259030,ENSG00000116783		0.0003695	1	FALSE	HC	4986	1	1	1.73	5.83
Affx-80300154	emphysema/chronic bronchitis	3.85	0.36	0.00019	ENSG00000184571	PIWIL3	0.0002019	1	FALSE	HC	5601	1	1	1.9	7.82	FALSE	FALSE	FALSE	FALSE	FALSE	FALSE	FALSE	FALSE	FALSE	FALSE	FALSE	FALSE	FALSE	FALSE	FALSE	FALSE	FALSE	FALSE	FALSE	FALSE	FALSE	FALSE	FALSE	FALSE	FALSE	FALSE	FALSE	FALSE	FALSE	FALSE	FALSE	FALSE	FALSE	FALSE
rs138546465	epilepsy	5.65	0.46	0.00019	ENSG00000151779	NBAS	0.0001127	1	FALSE	HC	4210	1	1	2.28	14.01	FALSE	FALSE	FALSE	FALSE	FALSE	FALSE	FALSE	FALSE	FALSE	FALSE	FALSE	FALSE	FALSE	FALSE	FALSE	FALSE	FALSE	FALSE	FALSE	FALSE	FALSE	FALSE	FALSE	FALSE	FALSE	FALSE	FALSE	FALSE	FALSE	FALSE	FALSE	FALSE	FALSE	FALSE
rs35933842	sciatica	0.61	0.13	0.00019	ENSG00000089041	P2RX7	0.009165	1	FALSE	HC	5152	1	1	0.47	0.79	FALSE	FALSE	FALSE	FALSE	FALSE	FALSE	FALSE	FALSE	FALSE	FALSE	TRUE	FALSE	FALSE	FALSE	FALSE	FALSE	FALSE	FALSE	FALSE	FALSE	FALSE	FALSE	FALSE	TRUE	FALSE	FALSE	FALSE	FALSE	FALSE	FALSE	FALSE	FALSE	FALSE	FALSE
Affx-80272751	muscle or soft tissue injuries	6.86	0.52	0.00019	ENSG00000145246	ATP10D	0.0001113	1	FALSE	HC	2822	1	1	2.5	18.83	FALSE	FALSE	FALSE	FALSE	FALSE	FALSE	FALSE	FALSE	FALSE	FALSE	FALSE	FALSE	FALSE	FALSE	FALSE	FALSE	FALSE	FALSE	FALSE	FALSE	TRUE	FALSE	FALSE	TRUE	FALSE	FALSE	FALSE	FALSE	FALSE	FALSE	FALSE	FALSE	FALSE	FALSE
Affx-80283221	subdural haemorrhage/haematoma	4.84	0.42	0.00019	ENSG00000196136	SERPINA3	0.000144	1	FALSE	HC	4451	1	1	2.12	11.09	FALSE	FALSE	FALSE	FALSE	FALSE	FALSE	FALSE	FALSE	FALSE	FALSE	FALSE	FALSE	FALSE	FALSE	FALSE	FALSE	FALSE	FALSE	FALSE	FALSE	FALSE	FALSE	FALSE	FALSE	FALSE	FALSE	FALSE	FALSE	FALSE	FALSE	FALSE	FALSE	FALSE	FALSE
Affx-80281184	epilepsy	5.63	0.46	0.00019	ENSG00000110900	TSPAN11	0.0001113	1	FALSE	HC	4210	1	1	2.27	13.97	FALSE	FALSE	FALSE	FALSE	FALSE	FALSE	FALSE	FALSE	FALSE	FALSE	FALSE	FALSE	FALSE	FALSE	FALSE	FALSE	FALSE	FALSE	FALSE	FALSE	FALSE	FALSE	FALSE	FALSE	FALSE	FALSE	FALSE	FALSE	FALSE	FALSE	FALSE	FALSE	FALSE	FALSE
Affx-80270374	chronic obstructive airways disease/copd	2.67	0.26	0.00019	ENSG00000248672,ENSG00000054219		0.0004212	1	FALSE	HC	7287	1	1	1.59	4.48
rs150709236	benign breast lump	4.27	0.39	0.00019	ENSG00000177830	CHID1	0.0003678	1	FALSE	HC	2354	1	1	1.99	9.14	FALSE	FALSE	FALSE	FALSE	FALSE	FALSE	FALSE	FALSE	FALSE	FALSE	FALSE	FALSE	FALSE	FALSE	FALSE	FALSE	FALSE	FALSE	FALSE	FALSE	FALSE	FALSE	FALSE	FALSE	FALSE	FALSE	FALSE	FALSE	FALSE	FALSE	FALSE	FALSE	FALSE	FALSE
rs1805377	fracture lower leg / ankle	1.11	0.03	0.00019	ENSG00000152422	XRCC4	0.1081	1	FALSE	HC	5881	1	1	1.05	1.18	FALSE	FALSE	FALSE	FALSE	FALSE	FALSE	FALSE	TRUE	FALSE	FALSE	FALSE	FALSE	FALSE	FALSE	FALSE	FALSE	FALSE	FALSE	FALSE	TRUE	FALSE	TRUE	FALSE	FALSE	FALSE	FALSE	FALSE	FALSE	FALSE	FALSE	FALSE	FALSE	FALSE	FALSE
rs149974176	cholecystitis	2.53	0.25	0.00019	ENSG00000155324	GRAMD3	0.0002952	1	FALSE	HC	12963	1	1	1.55	4.13	FALSE	FALSE	FALSE	FALSE	FALSE	FALSE	FALSE	FALSE	FALSE	FALSE	FALSE	FALSE	FALSE	FALSE	FALSE	FALSE	FALSE	FALSE	FALSE	FALSE	FALSE	FALSE	FALSE	FALSE	FALSE	FALSE	FALSE	FALSE	FALSE	FALSE	FALSE	FALSE	FALSE	FALSE
rs149217930	duodenal ulcer	5.62	0.46	0.00019	ENSG00000185933	CALHM1	0.0001424	1	FALSE	HC	3621	1	1	2.27	13.94	FALSE	FALSE	FALSE	FALSE	FALSE	FALSE	FALSE	FALSE	FALSE	FALSE	FALSE	FALSE	FALSE	FALSE	FALSE	FALSE	FALSE	FALSE	FALSE	FALSE	FALSE	FALSE	FALSE	FALSE	FALSE	FALSE	FALSE	FALSE	FALSE	FALSE	FALSE	FALSE	FALSE	FALSE
Affx-52346225	enlarged prostate	2.19	0.21	0.00019	ENSG00000143520	FLG2	0.001178	1	FALSE	HC	5078	1	1	1.45	3.31	FALSE	FALSE	FALSE	FALSE	FALSE	FALSE	FALSE	FALSE	FALSE	FALSE	FALSE	FALSE	FALSE	FALSE	FALSE	FALSE	FALSE	FALSE	FALSE	FALSE	FALSE	FALSE	FALSE	FALSE	FALSE	FALSE	FALSE	FALSE	FALSE	FALSE	FALSE	FALSE	FALSE	FALSE
rs9358799	spine arthritis/spondylitis	1.1	0.03	0.0002	ENSG00000111913	FAM65B	0.4574	1	FALSE	HC	3031	1	1	1.05	1.16	FALSE	FALSE	FALSE	FALSE	FALSE	FALSE	FALSE	FALSE	FALSE	FALSE	FALSE	FALSE	FALSE	FALSE	FALSE	FALSE	FALSE	FALSE	FALSE	FALSE	FALSE	FALSE	FALSE	FALSE	FALSE	FALSE	FALSE	FALSE	FALSE	FALSE	FALSE	FALSE	FALSE	FALSE
Affx-89015027	peritonitis	6.78	0.51	0.0002	ENSG00000183072	NKX2-5	0.0001187	1	FALSE	HC	2585	1	1	2.48	18.57	FALSE	FALSE	FALSE	TRUE	FALSE	FALSE	FALSE	TRUE	FALSE	FALSE	FALSE	FALSE	FALSE	FALSE	FALSE	FALSE	FALSE	FALSE	TRUE	FALSE	TRUE	FALSE	FALSE	FALSE	FALSE	TRUE	FALSE	FALSE	FALSE	FALSE	FALSE	TRUE	FALSE	FALSE
rs201845709	renal/kidney failure	2.24	0.22	0.0002	ENSG00000215009	ACSM4	0.0007788	1	FALSE	HC	7081	1	1	1.46	3.42	FALSE	FALSE	FALSE	FALSE	FALSE	FALSE	FALSE	FALSE	FALSE	FALSE	FALSE	FALSE	FALSE	FALSE	FALSE	FALSE	FALSE	FALSE	FALSE	FALSE	FALSE	FALSE	FALSE	FALSE	FALSE	FALSE	FALSE	FALSE	FALSE	FALSE	FALSE	FALSE	FALSE	FALSE
rs77893620	spine arthritis/spondylitis	3.32	0.32	0.0002	ENSG00000197790	OR52M1	0.0005105	1	FALSE	HC	3031	1	1	1.76	6.24	FALSE	FALSE	FALSE	FALSE	FALSE	FALSE	FALSE	FALSE	FALSE	FALSE	FALSE	FALSE	FALSE	FALSE	FALSE	FALSE	TRUE	FALSE	FALSE	FALSE	FALSE	FALSE	FALSE	FALSE	FALSE	FALSE	FALSE	FALSE	FALSE	FALSE	FALSE	FALSE	FALSE	FALSE
Affx-52350096	female genital tract cancer	2.93	0.29	0.0002	ENSG00000181023	OR56B1	0.0004599	1	FALSE	CA	4947	1	1	1.66	5.17	FALSE	FALSE	FALSE	FALSE	FALSE	FALSE	FALSE	FALSE	FALSE	FALSE	FALSE	FALSE	FALSE	FALSE	FALSE	FALSE	TRUE	FALSE	FALSE	FALSE	FALSE	FALSE	FALSE	FALSE	FALSE	FALSE	FALSE	FALSE	FALSE	FALSE	FALSE	FALSE	FALSE	FALSE
Affx-80276976	Severe depression	2.26	0.22	0.0002	ENSG00000173566	NUDT18	0.0001484	1	FALSE	FH	54576	1	1	1.47	3.48	FALSE	FALSE	FALSE	FALSE	FALSE	FALSE	FALSE	FALSE	FALSE	FALSE	FALSE	FALSE	FALSE	FALSE	FALSE	FALSE	FALSE	FALSE	FALSE	FALSE	FALSE	FALSE	FALSE	FALSE	FALSE	FALSE	FALSE	FALSE	FALSE	FALSE	FALSE	FALSE	FALSE	FALSE
Affx-89011071	sciatica	4.84	0.42	0.0002	ENSG00000139914	FITM1	0.0001276	1	FALSE	HC	5152	1	1	2.11	11.1	FALSE	FALSE	FALSE	FALSE	FALSE	FALSE	FALSE	FALSE	FALSE	FALSE	FALSE	FALSE	FALSE	FALSE	FALSE	FALSE	FALSE	FALSE	FALSE	FALSE	FALSE	FALSE	FALSE	FALSE	FALSE	FALSE	FALSE	FALSE	FALSE	FALSE	FALSE	FALSE	FALSE	FALSE
rs2884737	chronic obstructive airways disease/copd	0.93	0.02	0.0002	ENSG00000167397	VKORC1	0.2538	1	FALSE	HC	7287	1	1	0.89	0.97	FALSE	FALSE	FALSE	FALSE	FALSE	FALSE	FALSE	FALSE	FALSE	FALSE	FALSE	FALSE	FALSE	FALSE	FALSE	FALSE	FALSE	FALSE	FALSE	FALSE	TRUE	FALSE	FALSE	FALSE	FALSE	FALSE	FALSE	FALSE	FALSE	FALSE	FALSE	FALSE	FALSE	FALSE
rs144078935	umbilical hernia	4.81	0.42	0.0002	ENSG00000198848	CES1	0.000178	1	FALSE	HC	3311	1	1	2.1	11	FALSE	FALSE	FALSE	TRUE	FALSE	FALSE	FALSE	FALSE	FALSE	FALSE	FALSE	FALSE	FALSE	FALSE	FALSE	FALSE	FALSE	FALSE	FALSE	FALSE	FALSE	FALSE	FALSE	TRUE	FALSE	FALSE	FALSE	FALSE	FALSE	FALSE	FALSE	TRUE	FALSE	FALSE
rs200894283	cystitis	2.57	0.25	0.0002	ENSG00000198466	ZNF587	0.001165	1	FALSE	HC	2713	1	1	1.56	4.23	FALSE	FALSE	FALSE	FALSE	FALSE	FALSE	FALSE	FALSE	FALSE	FALSE	FALSE	FALSE	FALSE	FALSE	FALSE	FALSE	FALSE	FALSE	FALSE	FALSE	FALSE	FALSE	FALSE	FALSE	FALSE	FALSE	FALSE	FALSE	FALSE	FALSE	FALSE	FALSE	FALSE	FALSE
Affx-80277241	connective tissue disorder	6.85	0.52	0.0002	ENSG00000104218	CSPP1	0.0001172	1	FALSE	HC	2515	1	1	2.48	18.91	FALSE	FALSE	FALSE	FALSE	FALSE	FALSE	FALSE	FALSE	FALSE	FALSE	FALSE	FALSE	FALSE	FALSE	FALSE	FALSE	FALSE	FALSE	FALSE	FALSE	FALSE	FALSE	FALSE	FALSE	FALSE	FALSE	FALSE	FALSE	FALSE	FALSE	FALSE	FALSE	FALSE	FALSE
Affx-52363048	eye/eyelid problem	6.78	0.52	0.0002	ENSG00000142185	TRPM2	0.0001097	1	FALSE	HC	2698	1	1	2.47	18.64	FALSE	FALSE	FALSE	FALSE	FALSE	FALSE	FALSE	FALSE	FALSE	FALSE	FALSE	FALSE	FALSE	FALSE	FALSE	FALSE	FALSE	FALSE	FALSE	FALSE	FALSE	FALSE	FALSE	TRUE	FALSE	FALSE	FALSE	FALSE	FALSE	FALSE	FALSE	FALSE	FALSE	FALSE
Affx-80265467	bowel / intestinal obstruction	5.57	0.46	0.0002	ENSG00000198089	SFI1	0.0001306	1	FALSE	HC	3599	1	1	2.25	13.79	FALSE	FALSE	FALSE	FALSE	FALSE	FALSE	FALSE	TRUE	FALSE	FALSE	FALSE	FALSE	FALSE	FALSE	FALSE	FALSE	FALSE	FALSE	FALSE	FALSE	FALSE	FALSE	FALSE	TRUE	FALSE	FALSE	FALSE	FALSE	FALSE	FALSE	FALSE	FALSE	FALSE	FALSE
rs35278212	Lung cancer	0.97	0.01	0.0002	ENSG00000002016	RAD52	0.1292	1	FALSE	FH	123832	1	1	0.96	0.99	FALSE	FALSE	FALSE	FALSE	FALSE	FALSE	FALSE	FALSE	FALSE	FALSE	FALSE	FALSE	FALSE	FALSE	FALSE	FALSE	FALSE	FALSE	FALSE	TRUE	FALSE	TRUE	FALSE	FALSE	FALSE	FALSE	FALSE	FALSE	FALSE	FALSE	FALSE	FALSE	FALSE	FALSE
rs140530772	ovarian cyst or cysts	3.46	0.33	0.00021	ENSG00000204683	C10orf113	0.0005103	1	FALSE	HC	2831	1	1	1.8	6.67	FALSE	FALSE	FALSE	FALSE	FALSE	FALSE	FALSE	FALSE	FALSE	FALSE	FALSE	FALSE	FALSE	FALSE	FALSE	FALSE	FALSE	FALSE	FALSE	FALSE	FALSE	FALSE	FALSE	FALSE	FALSE	FALSE	FALSE	FALSE	FALSE	FALSE	FALSE	FALSE	FALSE	FALSE
rs199741261	hayfever/allergic rhinitis	2.33	0.23	0.00021	ENSG00000197530	MIB2	0.0002467	1	FALSE	HC	20724	1	1	1.49	3.64	FALSE	FALSE	FALSE	FALSE	FALSE	FALSE	FALSE	FALSE	FALSE	FALSE	FALSE	FALSE	FALSE	FALSE	FALSE	FALSE	FALSE	FALSE	FALSE	FALSE	FALSE	FALSE	FALSE	FALSE	FALSE	FALSE	FALSE	FALSE	FALSE	FALSE	FALSE	FALSE	FALSE	FALSE
rs142825471	cholecystitis	2.31	0.23	0.00021	ENSG00000185674	LYG2	0.0003756	1	FALSE	HC	12963	1	1	1.48	3.58	FALSE	FALSE	FALSE	FALSE	FALSE	FALSE	FALSE	FALSE	FALSE	FALSE	FALSE	FALSE	FALSE	FALSE	FALSE	FALSE	FALSE	FALSE	FALSE	FALSE	FALSE	FALSE	FALSE	FALSE	FALSE	FALSE	FALSE	FALSE	FALSE	FALSE	FALSE	FALSE	FALSE	FALSE
rs80338895	allergy/hypersensitivity/anaphylaxis	6.71	0.51	0.00021	ENSG00000103876	FAH	0.0001348	1	FALSE	HC	2491	1	1	2.45	18.34	FALSE	FALSE	FALSE	FALSE	FALSE	FALSE	FALSE	FALSE	FALSE	FALSE	FALSE	FALSE	FALSE	FALSE	FALSE	FALSE	FALSE	FALSE	FALSE	FALSE	TRUE	FALSE	FALSE	FALSE	FALSE	FALSE	FALSE	FALSE	FALSE	FALSE	FALSE	FALSE	FALSE	FALSE
Affx-89024101	diverticular disease/diverticulitis	5.72	0.47	0.00021	ENSG00000135002	RFK	0.0001069	1	FALSE	HC	4036	1	1	2.28	14.39	FALSE	FALSE	FALSE	FALSE	FALSE	FALSE	FALSE	TRUE	FALSE	FALSE	FALSE	FALSE	FALSE	FALSE	FALSE	FALSE	FALSE	FALSE	FALSE	FALSE	FALSE	FALSE	FALSE	FALSE	FALSE	FALSE	FALSE	FALSE	FALSE	FALSE	FALSE	FALSE	FALSE	FALSE
rs111696697	stroke	1.19	0.05	0.00021	ENSG00000173610,ENSG00000270386		0.03722	1	FALSE	HC	5783	1	1	1.09	1.31
rs150597413	asthma	1.23	0.06	0.00021	ENSG00000143631	FLG	0.003755	1	FALSE	HC	43626	1	1	1.1	1.37	FALSE	FALSE	FALSE	TRUE	FALSE	FALSE	FALSE	TRUE	FALSE	FALSE	FALSE	FALSE	FALSE	FALSE	FALSE	FALSE	FALSE	FALSE	TRUE	FALSE	FALSE	FALSE	FALSE	FALSE	FALSE	FALSE	FALSE	FALSE	FALSE	FALSE	FALSE	FALSE	FALSE	FALSE
Affx-80295661	fracture lower leg / ankle	3.34	0.33	0.00021	ENSG00000187021	PNLIPRP1	0.0002715	1	FALSE	HC	5881	1	1	1.77	6.32	FALSE	FALSE	FALSE	FALSE	FALSE	FALSE	FALSE	FALSE	FALSE	FALSE	FALSE	FALSE	FALSE	FALSE	FALSE	FALSE	FALSE	FALSE	FALSE	FALSE	FALSE	FALSE	FALSE	FALSE	FALSE	FALSE	FALSE	FALSE	FALSE	FALSE	FALSE	FALSE	FALSE	FALSE
Affx-80297559	svt / supraventricular tachycardia	6.75	0.52	0.00021	ENSG00000137860	SLC28A2	0.0001202	1	FALSE	HC	2653	1	1	2.46	18.52	FALSE	FALSE	FALSE	FALSE	FALSE	FALSE	FALSE	FALSE	FALSE	FALSE	FALSE	FALSE	FALSE	FALSE	FALSE	FALSE	FALSE	FALSE	FALSE	FALSE	TRUE	FALSE	FALSE	TRUE	FALSE	FALSE	FALSE	FALSE	FALSE	FALSE	FALSE	FALSE	FALSE	FALSE
rs146653010	chickenpox	5.42	0.46	0.00021	ENSG00000115828	QPCT	0.0002151	1	FALSE	HC	2458	1	1	2.22	13.25	FALSE	FALSE	FALSE	FALSE	FALSE	FALSE	FALSE	FALSE	FALSE	FALSE	FALSE	FALSE	FALSE	FALSE	FALSE	FALSE	FALSE	FALSE	FALSE	FALSE	TRUE	FALSE	FALSE	TRUE	FALSE	FALSE	FALSE	FALSE	FALSE	FALSE	FALSE	FALSE	FALSE	FALSE
Affx-80265603	inguinal hernia	2.52	0.25	0.00021	ENSG00000128283	CDC42EP1	0.0002981	1	FALSE	HC	14042	1	1	1.54	4.1	FALSE	FALSE	FALSE	FALSE	FALSE	FALSE	FALSE	FALSE	FALSE	FALSE	FALSE	FALSE	FALSE	FALSE	FALSE	FALSE	FALSE	FALSE	FALSE	FALSE	TRUE	FALSE	FALSE	FALSE	FALSE	FALSE	FALSE	FALSE	FALSE	FALSE	FALSE	FALSE	FALSE	FALSE
rs201895089	fracture lower leg / ankle	2.38	0.23	0.00021	ENSG00000165474	GJB2	0.0006929	1	FALSE	HC	5881	1	1	1.5	3.78	FALSE	FALSE	FALSE	FALSE	FALSE	FALSE	FALSE	TRUE	FALSE	FALSE	FALSE	FALSE	FALSE	FALSE	FALSE	FALSE	FALSE	FALSE	FALSE	FALSE	FALSE	FALSE	FALSE	TRUE	FALSE	FALSE	FALSE	FALSE	FALSE	FALSE	FALSE	FALSE	FALSE	FALSE
Affx-80253563	inflammatory bowel disease	2.64	0.26	0.00021	ENSG00000149927	DOC2A	0.0007762	1	FALSE	HC	3783	1	1	1.58	4.42	FALSE	FALSE	FALSE	FALSE	FALSE	FALSE	FALSE	FALSE	FALSE	FALSE	FALSE	FALSE	FALSE	FALSE	FALSE	FALSE	FALSE	FALSE	FALSE	FALSE	FALSE	FALSE	FALSE	FALSE	FALSE	FALSE	FALSE	FALSE	FALSE	FALSE	FALSE	FALSE	FALSE	FALSE
rs139629952	transient ischaemic attack (tia)	5.59	0.47	0.00021	ENSG00000164404	GDF9	0.0001618	1	FALSE	HC	2828	1	1	2.25	13.92	FALSE	FALSE	FALSE	FALSE	FALSE	FALSE	FALSE	FALSE	FALSE	FALSE	FALSE	FALSE	FALSE	FALSE	FALSE	FALSE	FALSE	FALSE	FALSE	FALSE	FALSE	FALSE	FALSE	FALSE	FALSE	FALSE	FALSE	FALSE	FALSE	FALSE	FALSE	FALSE	FALSE	FALSE
Affx-80240611	vaginal prolapse/uterine prolapse	4.04	0.38	0.00021	ENSG00000142102	ATHL1	0.0004424	1	FALSE	HC	2041	1	1	1.93	8.48	FALSE	FALSE	FALSE	FALSE	FALSE	FALSE	FALSE	FALSE	FALSE	FALSE	FALSE	FALSE	FALSE	FALSE	FALSE	FALSE	FALSE	FALSE	FALSE	FALSE	FALSE	FALSE	FALSE	FALSE	FALSE	FALSE	FALSE	FALSE	FALSE	FALSE	FALSE	FALSE	FALSE	FALSE
rs147815528	allergy or anaphylactic reaction to drug	2.97	0.29	0.00022	ENSG00000135842	FAM129A	0.0006076	1	FALSE	HC	3397	1	1	1.67	5.28	FALSE	FALSE	FALSE	FALSE	FALSE	FALSE	FALSE	FALSE	FALSE	FALSE	FALSE	FALSE	FALSE	FALSE	FALSE	FALSE	FALSE	FALSE	FALSE	FALSE	FALSE	FALSE	FALSE	FALSE	FALSE	FALSE	FALSE	FALSE	FALSE	FALSE	FALSE	FALSE	FALSE	FALSE
rs201601292	respiratory infection	4.4	0.4	0.00022	ENSG00000137251	TINAG	0.0001083	1	FALSE	HC	8173	1	1	2.01	9.64	FALSE	FALSE	FALSE	FALSE	FALSE	FALSE	FALSE	FALSE	FALSE	FALSE	FALSE	FALSE	FALSE	FALSE	FALSE	FALSE	FALSE	FALSE	FALSE	FALSE	FALSE	FALSE	FALSE	FALSE	FALSE	FALSE	FALSE	FALSE	FALSE	FALSE	FALSE	FALSE	FALSE	FALSE
Affx-80289486	cellulitis	4.29	0.39	0.00022	ENSG00000159231	CBR3	0.0001498	1	FALSE	HC	6168	1	1	1.98	9.28	FALSE	FALSE	FALSE	FALSE	FALSE	FALSE	FALSE	FALSE	FALSE	FALSE	FALSE	FALSE	FALSE	FALSE	FALSE	FALSE	FALSE	FALSE	FALSE	FALSE	FALSE	FALSE	FALSE	FALSE	FALSE	FALSE	FALSE	FALSE	FALSE	FALSE	FALSE	FALSE	FALSE	TRUE
Affx-80247177	spinal stenosis	3.3	0.32	0.00022	ENSG00000111325	OGFOD2	0.0004851	1	FALSE	HC	3114	1	1	1.75	6.21	FALSE	FALSE	FALSE	FALSE	FALSE	FALSE	FALSE	FALSE	FALSE	FALSE	FALSE	FALSE	FALSE	FALSE	FALSE	FALSE	FALSE	FALSE	FALSE	FALSE	FALSE	FALSE	FALSE	FALSE	FALSE	FALSE	FALSE	FALSE	FALSE	FALSE	FALSE	FALSE	FALSE	FALSE
rs370850	synovitis	0.91	0.03	0.00022	ENSG00000154734	ADAMTS1	0.2257	1	FALSE	HC	4303	1	1	0.87	0.96	FALSE	FALSE	FALSE	FALSE	FALSE	FALSE	FALSE	TRUE	FALSE	FALSE	FALSE	FALSE	FALSE	FALSE	FALSE	FALSE	FALSE	FALSE	FALSE	FALSE	FALSE	FALSE	FALSE	TRUE	TRUE	FALSE	FALSE	FALSE	FALSE	FALSE	FALSE	FALSE	FALSE	FALSE
Affx-89007466	diverticular disease/diverticulitis	5.61	0.47	0.00022	ENSG00000135636	DYSF	0.0001246	1	FALSE	HC	4036	1	1	2.25	13.99	TRUE	FALSE	FALSE	FALSE	FALSE	FALSE	FALSE	FALSE	FALSE	FALSE	FALSE	FALSE	FALSE	FALSE	FALSE	FALSE	FALSE	FALSE	FALSE	FALSE	FALSE	FALSE	FALSE	FALSE	FALSE	FALSE	FALSE	FALSE	TRUE	FALSE	FALSE	FALSE	FALSE	FALSE
Affx-80251817	nasal polyps	3.32	0.32	0.00022	ENSG00000117971	CHRNB4	0.0003295	1	FALSE	HC	4608	1	1	1.76	6.28	FALSE	FALSE	FALSE	FALSE	FALSE	FALSE	FALSE	FALSE	FALSE	FALSE	FALSE	FALSE	FALSE	FALSE	FALSE	FALSE	FALSE	FALSE	FALSE	FALSE	FALSE	FALSE	FALSE	TRUE	FALSE	FALSE	FALSE	FALSE	FALSE	FALSE	FALSE	FALSE	FALSE	FALSE
rs200491292	kidney stone/ureter stone/bladder stone	5.47	0.46	0.00022	ENSG00000089101	C20orf26	0.0002134	1	FALSE	HC	2812	1	1	2.22	13.45	FALSE	FALSE	FALSE	FALSE	FALSE	FALSE	FALSE	FALSE	FALSE	FALSE	FALSE	FALSE	FALSE	FALSE	FALSE	FALSE	FALSE	FALSE	FALSE	FALSE	FALSE	FALSE	FALSE	FALSE	FALSE	FALSE	FALSE	FALSE	FALSE	FALSE	FALSE	FALSE	FALSE	FALSE
rs200511491	inflammatory bowel disease	3.52	0.34	0.00022	ENSG00000142661	MYOM3	0.0003487	1	FALSE	HC	3783	1	1	1.81	6.86	FALSE	FALSE	FALSE	FALSE	FALSE	FALSE	FALSE	FALSE	FALSE	FALSE	FALSE	FALSE	FALSE	FALSE	FALSE	FALSE	FALSE	FALSE	FALSE	FALSE	FALSE	FALSE	FALSE	FALSE	FALSE	FALSE	FALSE	FALSE	FALSE	FALSE	FALSE	FALSE	FALSE	FALSE
rs148100796	atrial fibrillation	3.96	0.37	0.00022	ENSG00000187741	FANCA	0.0001113	1	FALSE	HC	12665	1	1	1.91	8.23	TRUE	FALSE	FALSE	FALSE	FALSE	FALSE	FALSE	TRUE	FALSE	FALSE	FALSE	FALSE	FALSE	FALSE	FALSE	FALSE	FALSE	FALSE	FALSE	TRUE	TRUE	TRUE	FALSE	FALSE	FALSE	FALSE	FALSE	FALSE	TRUE	FALSE	FALSE	FALSE	FALSE	FALSE
rs112740954	atrial fibrillation	1.83	0.16	0.00022	ENSG00000167080	B4GALNT2	0.000973	1	FALSE	HC	12665	1	1	1.33	2.52	FALSE	FALSE	FALSE	FALSE	FALSE	FALSE	FALSE	FALSE	FALSE	FALSE	FALSE	FALSE	FALSE	FALSE	FALSE	FALSE	FALSE	FALSE	FALSE	FALSE	FALSE	FALSE	FALSE	FALSE	FALSE	FALSE	FALSE	FALSE	FALSE	FALSE	FALSE	FALSE	FALSE	FALSE
Affx-52352576	fracture neck of femur / hip	6.65	0.51	0.00023	ENSG00000197651	CCER1	0.0001292	1	FALSE	HC	2335	1	1	2.43	18.22	FALSE	FALSE	FALSE	FALSE	FALSE	FALSE	FALSE	FALSE	FALSE	FALSE	FALSE	FALSE	FALSE	FALSE	FALSE	FALSE	FALSE	FALSE	FALSE	FALSE	FALSE	FALSE	FALSE	FALSE	FALSE	FALSE	FALSE	FALSE	FALSE	FALSE	FALSE	FALSE	FALSE	FALSE
Affx-80285167	renal/kidney failure	4.46	0.41	0.00023	ENSG00000167716	WDR81	0.0001159	1	FALSE	HC	7081	1	1	2.01	9.86	FALSE	FALSE	FALSE	FALSE	FALSE	FALSE	FALSE	FALSE	FALSE	FALSE	FALSE	FALSE	FALSE	FALSE	FALSE	FALSE	FALSE	FALSE	FALSE	FALSE	TRUE	FALSE	FALSE	FALSE	FALSE	FALSE	FALSE	FALSE	FALSE	FALSE	FALSE	FALSE	FALSE	FALSE
Affx-80209935	chickenpox	6.63	0.51	0.00023	ENSG00000198732	SMOC1	0.0001261	1	FALSE	HC	2458	1	1	2.42	18.13	FALSE	FALSE	FALSE	FALSE	FALSE	FALSE	FALSE	TRUE	FALSE	FALSE	FALSE	FALSE	FALSE	FALSE	FALSE	FALSE	FALSE	FALSE	FALSE	FALSE	TRUE	FALSE	FALSE	FALSE	FALSE	FALSE	FALSE	FALSE	FALSE	FALSE	FALSE	FALSE	FALSE	FALSE
rs142825471	cholelithiasis/gall stones	2.23	0.22	0.00023	ENSG00000185674	LYG2	0.0003756	1	FALSE	HC	14940	1	1	1.45	3.41	FALSE	FALSE	FALSE	FALSE	FALSE	FALSE	FALSE	FALSE	FALSE	FALSE	FALSE	FALSE	FALSE	FALSE	FALSE	FALSE	FALSE	FALSE	FALSE	FALSE	FALSE	FALSE	FALSE	FALSE	FALSE	FALSE	FALSE	FALSE	FALSE	FALSE	FALSE	FALSE	FALSE	FALSE
rs150115958	respiratory / intrathoracic cancer	5.49	0.46	0.00023	ENSG00000175544	CABP4	0.0001987	1	FALSE	CA	2392	1	1	2.22	13.61	TRUE	FALSE	FALSE	FALSE	FALSE	FALSE	FALSE	FALSE	FALSE	FALSE	FALSE	FALSE	FALSE	FALSE	FALSE	FALSE	FALSE	FALSE	FALSE	FALSE	FALSE	FALSE	FALSE	FALSE	FALSE	FALSE	FALSE	FALSE	FALSE	FALSE	FALSE	FALSE	FALSE	FALSE
rs33966350	epilepsy	1.37	0.09	0.00023	ENSG00000138792	ENPEP	0.01258	1	FALSE	HC	4210	1	1	1.16	1.62	FALSE	FALSE	FALSE	FALSE	FALSE	FALSE	FALSE	FALSE	FALSE	FALSE	FALSE	FALSE	FALSE	FALSE	FALSE	FALSE	FALSE	FALSE	FALSE	FALSE	TRUE	FALSE	FALSE	TRUE	FALSE	FALSE	FALSE	FALSE	FALSE	FALSE	FALSE	FALSE	FALSE	FALSE
Affx-89018641	high cholesterol	1.29	0.07	0.00023	ENSG00000232125	DYTN	0.002439	1	FALSE	HC	43054	1	1	1.13	1.48	FALSE	FALSE	FALSE	FALSE	FALSE	FALSE	FALSE	FALSE	FALSE	FALSE	FALSE	FALSE	FALSE	FALSE	FALSE	FALSE	FALSE	FALSE	FALSE	FALSE	FALSE	FALSE	FALSE	FALSE	FALSE	FALSE	FALSE	FALSE	FALSE	FALSE	FALSE	FALSE	FALSE	FALSE
rs201752001	ovarian cyst or cysts	6.3	0.5	0.00024	ENSG00000182472	CAPN12	0.0001306	1	FALSE	HC	2831	1	1	2.36	16.82	FALSE	FALSE	FALSE	FALSE	FALSE	FALSE	FALSE	FALSE	FALSE	FALSE	FALSE	FALSE	FALSE	FALSE	FALSE	FALSE	FALSE	FALSE	FALSE	FALSE	FALSE	FALSE	FALSE	FALSE	FALSE	FALSE	FALSE	FALSE	FALSE	FALSE	FALSE	FALSE	FALSE	FALSE
Affx-52355622	Chronic bronchitis/emphysema	1.62	0.13	0.00024	ENSG00000103184	SEC14L5	0.0003947	1	FALSE	FH	78578	1	1	1.25	2.1	FALSE	FALSE	FALSE	FALSE	FALSE	FALSE	FALSE	FALSE	FALSE	FALSE	FALSE	FALSE	FALSE	FALSE	FALSE	FALSE	FALSE	FALSE	FALSE	FALSE	FALSE	FALSE	FALSE	FALSE	FALSE	FALSE	FALSE	FALSE	FALSE	FALSE	FALSE	FALSE	FALSE	FALSE
rs45610936	spine arthritis/spondylitis	6.7	0.52	0.00024	ENSG00000159197	KCNE2	0.0001024	1	FALSE	HC	3031	1	1	2.43	18.48	FALSE	FALSE	FALSE	TRUE	FALSE	FALSE	FALSE	FALSE	FALSE	FALSE	FALSE	FALSE	FALSE	FALSE	FALSE	FALSE	FALSE	FALSE	TRUE	FALSE	TRUE	FALSE	FALSE	FALSE	FALSE	FALSE	FALSE	FALSE	FALSE	FALSE	FALSE	TRUE	FALSE	FALSE
rs138354622	heart failure/pulmonary odema	5.68	0.47	0.00024	ENSG00000186575	NF2	0.0001172	1	FALSE	HC	4657	1	1	2.25	14.36	FALSE	FALSE	FALSE	TRUE	FALSE	FALSE	FALSE	TRUE	FALSE	FALSE	FALSE	FALSE	FALSE	FALSE	FALSE	FALSE	FALSE	FALSE	TRUE	FALSE	FALSE	FALSE	FALSE	FALSE	FALSE	TRUE	FALSE	FALSE	FALSE	FALSE	FALSE	TRUE	FALSE	FALSE
rs200126434	spine arthritis/spondylitis	3.49	0.34	0.00024	ENSG00000184640	SEPT9	0.0004437	1	FALSE	HC	3031	1	1	1.79	6.79	FALSE	FALSE	FALSE	FALSE	FALSE	FALSE	FALSE	FALSE	FALSE	FALSE	FALSE	FALSE	FALSE	FALSE	FALSE	FALSE	FALSE	FALSE	FALSE	FALSE	FALSE	FALSE	FALSE	FALSE	FALSE	FALSE	FALSE	FALSE	FALSE	FALSE	FALSE	FALSE	FALSE	TRUE
rs149122915	disc degeneration	4.63	0.42	0.00024	ENSG00000173212	MAB21L3	0.0002211	1	FALSE	HC	2984	1	1	2.04	10.5	FALSE	FALSE	FALSE	FALSE	FALSE	FALSE	FALSE	FALSE	FALSE	FALSE	FALSE	FALSE	FALSE	FALSE	FALSE	FALSE	FALSE	FALSE	FALSE	FALSE	FALSE	FALSE	FALSE	FALSE	FALSE	FALSE	FALSE	FALSE	FALSE	FALSE	FALSE	FALSE	FALSE	FALSE
Affx-52369215	inguinal hernia	2.06	0.2	0.00024	ENSG00000164411	GJB7	0.0004841	1	FALSE	HC	14042	1	1	1.4	3.03	FALSE	FALSE	FALSE	FALSE	FALSE	FALSE	FALSE	FALSE	FALSE	FALSE	FALSE	FALSE	FALSE	FALSE	FALSE	FALSE	FALSE	FALSE	FALSE	FALSE	FALSE	FALSE	FALSE	FALSE	FALSE	FALSE	FALSE	FALSE	FALSE	FALSE	FALSE	FALSE	FALSE	FALSE
rs118108631	pneumonia	1.21	0.05	0.00024	ENSG00000180264	GPR144	0.01342	1	FALSE	HC	12614	1	1	1.09	1.34	FALSE	FALSE	FALSE	FALSE	FALSE	FALSE	FALSE	FALSE	FALSE	FALSE	FALSE	FALSE	FALSE	FALSE	FALSE	FALSE	FALSE	FALSE	FALSE	FALSE	FALSE	FALSE	FALSE	TRUE	FALSE	FALSE	FALSE	FALSE	FALSE	FALSE	FALSE	FALSE	FALSE	FALSE
Affx-80267220	other joint disorder	2.59	0.26	0.00024	ENSG00000049239	H6PD	0.0001321	1	FALSE	HC	31606	1	1	1.56	4.31	FALSE	FALSE	FALSE	FALSE	FALSE	FALSE	FALSE	FALSE	FALSE	FALSE	FALSE	FALSE	FALSE	FALSE	FALSE	FALSE	FALSE	FALSE	FALSE	FALSE	TRUE	FALSE	FALSE	FALSE	FALSE	FALSE	FALSE	FALSE	FALSE	FALSE	FALSE	FALSE	FALSE	FALSE
rs3741132	Chronic bronchitis/emphysema	0.97	0.01	0.00024	ENSG00000149380	P4HA3	0.1483	1	FALSE	FH	78578	1	1	0.95	0.99	FALSE	FALSE	FALSE	FALSE	FALSE	FALSE	FALSE	FALSE	FALSE	FALSE	FALSE	FALSE	FALSE	FALSE	FALSE	FALSE	FALSE	FALSE	FALSE	FALSE	FALSE	FALSE	FALSE	FALSE	FALSE	FALSE	FALSE	FALSE	FALSE	FALSE	FALSE	FALSE	FALSE	FALSE
Affx-80264998	male genital tract cancer	5.62	0.47	0.00024	ENSG00000063515	GSC2	0.0001292	1	FALSE	CA	3449	1	1	2.23	14.12	FALSE	FALSE	FALSE	FALSE	FALSE	FALSE	FALSE	FALSE	FALSE	FALSE	FALSE	FALSE	FALSE	FALSE	FALSE	FALSE	FALSE	FALSE	FALSE	FALSE	TRUE	FALSE	FALSE	FALSE	FALSE	FALSE	FALSE	FALSE	FALSE	FALSE	FALSE	FALSE	FALSE	FALSE
Affx-80276793	peripheral vascular disease	3.79	0.36	0.00024	ENSG00000204946	ZNF783	0.0003116	1	FALSE	HC	3517	1	1	1.86	7.72	FALSE	FALSE	FALSE	FALSE	FALSE	FALSE	FALSE	FALSE	FALSE	FALSE	FALSE	FALSE	FALSE	FALSE	FALSE	FALSE	FALSE	FALSE	FALSE	FALSE	FALSE	FALSE	FALSE	FALSE	FALSE	FALSE	FALSE	FALSE	FALSE	FALSE	FALSE	FALSE	FALSE	FALSE
Affx-52332918	hayfever/allergic rhinitis	0.74	0.08	0.00025	ENSG00000160994	CCDC105	0.005192	1	FALSE	HC	20724	1	1	0.63	0.87	FALSE	FALSE	FALSE	FALSE	FALSE	FALSE	FALSE	FALSE	FALSE	FALSE	FALSE	FALSE	FALSE	FALSE	FALSE	FALSE	FALSE	FALSE	FALSE	FALSE	FALSE	FALSE	FALSE	FALSE	FALSE	FALSE	FALSE	FALSE	FALSE	FALSE	FALSE	FALSE	FALSE	FALSE
Affx-89008256	pneumonia	2.32	0.23	0.00025	ENSG00000138079	SLC3A1	0.0003667	1	FALSE	HC	12614	1	1	1.48	3.65	TRUE	FALSE	FALSE	FALSE	FALSE	FALSE	FALSE	FALSE	FALSE	FALSE	FALSE	FALSE	FALSE	FALSE	FALSE	FALSE	FALSE	FALSE	FALSE	FALSE	FALSE	FALSE	FALSE	FALSE	FALSE	FALSE	FALSE	FALSE	TRUE	FALSE	FALSE	FALSE	FALSE	FALSE
rs199523114	glaucoma	2.87	0.29	0.00025	ENSG00000033100	CHPF2	0.0004108	1	FALSE	HC	5863	1	1	1.63	5.04	FALSE	FALSE	FALSE	FALSE	FALSE	FALSE	FALSE	FALSE	FALSE	FALSE	FALSE	FALSE	FALSE	FALSE	FALSE	FALSE	FALSE	FALSE	FALSE	FALSE	FALSE	FALSE	FALSE	FALSE	FALSE	FALSE	FALSE	FALSE	FALSE	FALSE	FALSE	FALSE	FALSE	FALSE
rs34291832	large bowel cancer/colorectal cancer	0.71	0.09	0.00025	ENSG00000138399	FASTKD1	0.01824	1	FALSE	CA	4382	1	1	0.59	0.85	FALSE	FALSE	FALSE	FALSE	FALSE	FALSE	FALSE	FALSE	FALSE	FALSE	FALSE	FALSE	FALSE	FALSE	FALSE	FALSE	FALSE	FALSE	FALSE	FALSE	FALSE	FALSE	FALSE	FALSE	FALSE	FALSE	FALSE	FALSE	FALSE	FALSE	FALSE	FALSE	FALSE	FALSE
Affx-80283289	umbilical hernia	5.45	0.46	0.00025	ENSG00000166170	BAG5	0.0001395	1	FALSE	HC	3311	1	1	2.2	13.52	FALSE	FALSE	FALSE	FALSE	FALSE	FALSE	FALSE	FALSE	FALSE	FALSE	FALSE	FALSE	FALSE	FALSE	FALSE	FALSE	FALSE	FALSE	FALSE	FALSE	FALSE	FALSE	FALSE	FALSE	FALSE	FALSE	FALSE	FALSE	FALSE	FALSE	FALSE	FALSE	FALSE	FALSE
Affx-89026631	constipation	3.92	0.37	0.00025	ENSG00000117090	SLAMF1	0.0001246	1	FALSE	HC	8691	1	1	1.89	8.14	FALSE	FALSE	FALSE	FALSE	FALSE	FALSE	FALSE	FALSE	FALSE	FALSE	FALSE	FALSE	FALSE	FALSE	FALSE	FALSE	FALSE	FALSE	FALSE	FALSE	FALSE	FALSE	FALSE	FALSE	FALSE	FALSE	FALSE	FALSE	FALSE	FALSE	FALSE	FALSE	FALSE	FALSE
Affx-80218548	anxiety/panic attacks	4.72	0.42	0.00025	ENSG00000169432	SCN9A	0.000135	1	FALSE	HC	4986	1	1	2.06	10.83	FALSE	FALSE	FALSE	TRUE	FALSE	FALSE	FALSE	TRUE	FALSE	FALSE	TRUE	FALSE	FALSE	FALSE	FALSE	FALSE	FALSE	FALSE	FALSE	FALSE	FALSE	FALSE	FALSE	TRUE	FALSE	FALSE	FALSE	FALSE	FALSE	FALSE	FALSE	TRUE	TRUE	FALSE
Affx-80269833	connective tissue disorder	3.75	0.36	0.00025	ENSG00000138081	FBXO11	0.0004379	1	FALSE	HC	2515	1	1	1.85	7.6	FALSE	FALSE	FALSE	FALSE	FALSE	FALSE	FALSE	TRUE	FALSE	FALSE	FALSE	FALSE	FALSE	FALSE	FALSE	FALSE	FALSE	FALSE	FALSE	FALSE	FALSE	FALSE	FALSE	TRUE	FALSE	FALSE	FALSE	FALSE	FALSE	FALSE	FALSE	FALSE	FALSE	FALSE
Affx-4581471	varicose veins	1.08	0.02	0.00025	ENSG00000116748	AMPD1	0.1273	1	FALSE	HC	10153	1	1	1.04	1.12	FALSE	FALSE	FALSE	TRUE	FALSE	FALSE	FALSE	FALSE	FALSE	FALSE	FALSE	FALSE	FALSE	FALSE	FALSE	FALSE	FALSE	FALSE	TRUE	FALSE	TRUE	FALSE	FALSE	FALSE	FALSE	FALSE	FALSE	FALSE	FALSE	FALSE	FALSE	TRUE	FALSE	FALSE
Affx-52327408	peripheral vascular disease	1.77	0.16	0.00025	ENSG00000184954	OR6C70	0.003486	1	FALSE	HC	3517	1	1	1.3	2.39	FALSE	FALSE	FALSE	FALSE	FALSE	FALSE	FALSE	FALSE	FALSE	FALSE	FALSE	FALSE	FALSE	FALSE	FALSE	FALSE	TRUE	FALSE	FALSE	FALSE	FALSE	FALSE	FALSE	FALSE	FALSE	FALSE	FALSE	FALSE	FALSE	FALSE	FALSE	FALSE	FALSE	FALSE
Affx-52356446	eye/eyelid problem	6.55	0.51	0.00025	ENSG00000176927	EFCAB5	0.0001249	1	FALSE	HC	2698	1	1	2.39	17.94	FALSE	FALSE	FALSE	FALSE	FALSE	FALSE	FALSE	FALSE	FALSE	FALSE	FALSE	FALSE	FALSE	FALSE	FALSE	FALSE	FALSE	FALSE	FALSE	FALSE	FALSE	FALSE	FALSE	FALSE	FALSE	FALSE	FALSE	FALSE	FALSE	FALSE	FALSE	FALSE	FALSE	FALSE
Affx-80252576	muscle or soft tissue injuries	3.24	0.32	0.00025	ENSG00000187535	IFT140	0.0005549	1	FALSE	HC	2822	1	1	1.73	6.09	FALSE	FALSE	FALSE	FALSE	FALSE	FALSE	FALSE	FALSE	FALSE	FALSE	FALSE	FALSE	FALSE	FALSE	FALSE	FALSE	FALSE	FALSE	FALSE	FALSE	FALSE	FALSE	FALSE	FALSE	TRUE	FALSE	FALSE	FALSE	FALSE	FALSE	FALSE	FALSE	FALSE	FALSE
rs201653722	eczema/dermatitis	3.66	0.35	0.00025	ENSG00000138119	MYOF	0.0001158	1	FALSE	HC	11643	1	1	1.83	7.35	FALSE	FALSE	FALSE	FALSE	FALSE	FALSE	FALSE	FALSE	FALSE	FALSE	FALSE	FALSE	FALSE	FALSE	FALSE	FALSE	FALSE	FALSE	FALSE	FALSE	FALSE	FALSE	FALSE	FALSE	TRUE	FALSE	FALSE	FALSE	FALSE	FALSE	FALSE	FALSE	FALSE	FALSE
rs200074530	sleep apnoea	4.7	0.42	0.00025	ENSG00000197548	ATG7	0.0001662	1	FALSE	HC	4082	1	1	2.05	10.78	FALSE	FALSE	FALSE	FALSE	FALSE	FALSE	FALSE	TRUE	FALSE	FALSE	FALSE	FALSE	FALSE	FALSE	FALSE	FALSE	FALSE	FALSE	FALSE	FALSE	TRUE	FALSE	FALSE	FALSE	FALSE	FALSE	FALSE	FALSE	FALSE	FALSE	FALSE	FALSE	FALSE	FALSE
Affx-52369992	cellulitis	1.82	0.16	0.00026	ENSG00000106012	IQCE	0.001812	1	FALSE	HC	6168	1	1	1.32	2.51	FALSE	FALSE	FALSE	FALSE	FALSE	FALSE	FALSE	FALSE	FALSE	FALSE	FALSE	FALSE	FALSE	FALSE	FALSE	FALSE	FALSE	FALSE	FALSE	FALSE	FALSE	FALSE	FALSE	FALSE	FALSE	FALSE	FALSE	FALSE	FALSE	FALSE	FALSE	FALSE	FALSE	FALSE
Affx-52352682	eye/eyelid problem	6.55	0.51	0.00026	ENSG00000174405	LIG4	0.0001172	1	FALSE	HC	2698	1	1	2.39	17.95	TRUE	FALSE	FALSE	FALSE	FALSE	FALSE	FALSE	TRUE	FALSE	FALSE	FALSE	FALSE	FALSE	FALSE	FALSE	FALSE	FALSE	FALSE	FALSE	TRUE	FALSE	TRUE	FALSE	FALSE	FALSE	FALSE	FALSE	FALSE	FALSE	FALSE	FALSE	FALSE	FALSE	FALSE
Affx-80276225	gastric/stomach ulcers	6.55	0.51	0.00026	ENSG00000135218	CD36	0.0001336	1	FALSE	HC	2408	1	1	2.39	17.94	TRUE	FALSE	FALSE	FALSE	FALSE	FALSE	FALSE	FALSE	FALSE	FALSE	FALSE	FALSE	FALSE	FALSE	FALSE	FALSE	FALSE	FALSE	FALSE	FALSE	TRUE	FALSE	FALSE	FALSE	FALSE	FALSE	FALSE	FALSE	FALSE	FALSE	FALSE	FALSE	FALSE	FALSE
Affx-80270864	enlarged prostate	5.86	0.48	0.00026	ENSG00000144589	STK11IP	0.0001678	1	FALSE	HC	5078	1	1	2.27	15.15	FALSE	FALSE	FALSE	FALSE	FALSE	FALSE	FALSE	FALSE	FALSE	FALSE	FALSE	FALSE	FALSE	FALSE	FALSE	FALSE	FALSE	FALSE	FALSE	FALSE	FALSE	FALSE	FALSE	FALSE	FALSE	FALSE	FALSE	FALSE	FALSE	FALSE	FALSE	FALSE	FALSE	FALSE
rs144047885	irritable bowel syndrome	3.69	0.36	0.00026	ENSG00000124237	C20orf85	0.0001217	1	FALSE	HC	11556	1	1	1.83	7.43	FALSE	FALSE	FALSE	FALSE	FALSE	FALSE	FALSE	FALSE	FALSE	FALSE	FALSE	FALSE	FALSE	FALSE	FALSE	FALSE	FALSE	FALSE	FALSE	FALSE	FALSE	FALSE	FALSE	FALSE	FALSE	FALSE	FALSE	FALSE	FALSE	FALSE	FALSE	FALSE	FALSE	FALSE
rs146112514	bowel / intestinal obstruction	4.64	0.42	0.00026	ENSG00000115556	PLCD4	0.0001804	1	FALSE	HC	3599	1	1	2.04	10.58	FALSE	FALSE	FALSE	FALSE	FALSE	FALSE	FALSE	FALSE	FALSE	FALSE	FALSE	FALSE	FALSE	FALSE	FALSE	FALSE	FALSE	FALSE	FALSE	FALSE	FALSE	FALSE	FALSE	FALSE	FALSE	FALSE	FALSE	FALSE	FALSE	FALSE	FALSE	FALSE	FALSE	FALSE
Affx-80298148	chronic sinusitis	4.13	0.39	0.00026	ENSG00000157429	ZNF19	0.0002018	1	FALSE	HC	4395	1	1	1.93	8.84	FALSE	FALSE	FALSE	FALSE	FALSE	FALSE	FALSE	FALSE	FALSE	FALSE	FALSE	FALSE	FALSE	FALSE	FALSE	FALSE	FALSE	FALSE	FALSE	FALSE	FALSE	FALSE	FALSE	FALSE	FALSE	FALSE	FALSE	FALSE	FALSE	FALSE	FALSE	FALSE	FALSE	FALSE
rs5893310	hypothyroidism/myxoedema	1.04	0.01	0.00026	ENSG00000164938	TP53INP1	0.3225	1	FALSE	HC	19920	1	1	1.02	1.07	FALSE	FALSE	FALSE	FALSE	FALSE	FALSE	FALSE	FALSE	FALSE	FALSE	FALSE	FALSE	FALSE	FALSE	FALSE	FALSE	FALSE	FALSE	FALSE	FALSE	TRUE	FALSE	FALSE	FALSE	FALSE	FALSE	FALSE	FALSE	FALSE	FALSE	FALSE	FALSE	FALSE	FALSE
rs201609495	ulcerative colitis	5.34	0.46	0.00026	ENSG00000186814	ZSCAN30	0.0001542	1	FALSE	HC	3147	1	1	2.17	13.12	FALSE	FALSE	FALSE	FALSE	FALSE	FALSE	FALSE	FALSE	FALSE	FALSE	FALSE	FALSE	FALSE	FALSE	FALSE	FALSE	FALSE	FALSE	FALSE	FALSE	FALSE	FALSE	FALSE	FALSE	FALSE	FALSE	FALSE	FALSE	FALSE	FALSE	FALSE	FALSE	FALSE	FALSE
Affx-52325614	ear/vestibular disorder	2.12	0.21	0.00026	ENSG00000110077	MS4A6A	0.001854	1	FALSE	HC	3088	1	1	1.42	3.17	FALSE	FALSE	FALSE	FALSE	FALSE	FALSE	FALSE	FALSE	FALSE	FALSE	FALSE	FALSE	FALSE	FALSE	FALSE	FALSE	FALSE	FALSE	FALSE	FALSE	TRUE	FALSE	FALSE	FALSE	FALSE	FALSE	FALSE	FALSE	FALSE	FALSE	FALSE	FALSE	FALSE	FALSE
rs199818592	diverticular disease/diverticulitis	5.52	0.47	0.00027	ENSG00000004809	SLC22A16	0.0001157	1	FALSE	HC	4036	1	1	2.2	13.82	FALSE	FALSE	FALSE	FALSE	FALSE	FALSE	FALSE	FALSE	FALSE	FALSE	FALSE	FALSE	FALSE	FALSE	FALSE	FALSE	FALSE	FALSE	FALSE	FALSE	FALSE	FALSE	FALSE	FALSE	FALSE	FALSE	FALSE	FALSE	FALSE	FALSE	FALSE	FALSE	FALSE	FALSE
rs200658501	spinal stenosis	4.62	0.42	0.00027	ENSG00000215262	KCNU1	0.0002122	1	FALSE	HC	3114	1	1	2.03	10.51	FALSE	FALSE	FALSE	FALSE	FALSE	FALSE	FALSE	FALSE	FALSE	FALSE	FALSE	FALSE	FALSE	FALSE	FALSE	FALSE	FALSE	FALSE	FALSE	FALSE	FALSE	FALSE	FALSE	TRUE	FALSE	FALSE	FALSE	FALSE	FALSE	FALSE	FALSE	FALSE	FALSE	FALSE
rs72810507	rectal cancer	0.82	0.06	0.00027	ENSG00000159398	CES5A	0.1062	1	FALSE	CA	2026	1	1	0.73	0.91	FALSE	FALSE	FALSE	FALSE	FALSE	FALSE	FALSE	FALSE	FALSE	FALSE	FALSE	FALSE	FALSE	FALSE	FALSE	FALSE	FALSE	FALSE	FALSE	FALSE	FALSE	FALSE	FALSE	FALSE	FALSE	FALSE	FALSE	FALSE	FALSE	FALSE	FALSE	FALSE	FALSE	FALSE
rs140614229	enlarged prostate	3.7	0.36	0.00027	ENSG00000153902	LGI4	0.000239	1	FALSE	HC	5078	1	1	1.83	7.47	FALSE	FALSE	FALSE	FALSE	FALSE	FALSE	FALSE	TRUE	FALSE	FALSE	FALSE	FALSE	FALSE	FALSE	FALSE	FALSE	FALSE	FALSE	FALSE	FALSE	FALSE	FALSE	FALSE	FALSE	FALSE	FALSE	FALSE	FALSE	FALSE	FALSE	FALSE	FALSE	FALSE	FALSE
rs2884737	Alzheimer's disease/dementia	1.03	0.01	0.00027	ENSG00000167397	VKORC1	0.2538	1	FALSE	FH	51794	1	1	1.01	1.04	FALSE	FALSE	FALSE	FALSE	FALSE	FALSE	FALSE	FALSE	FALSE	FALSE	FALSE	FALSE	FALSE	FALSE	FALSE	FALSE	FALSE	FALSE	FALSE	FALSE	TRUE	FALSE	FALSE	FALSE	FALSE	FALSE	FALSE	FALSE	FALSE	FALSE	FALSE	FALSE	FALSE	FALSE
rs148057293	Breast cancer	2.35	0.23	0.00027	ENSG00000240021	TEX35	0.0001217	1	FALSE	FH	62401	1	1	1.48	3.72	FALSE	FALSE	FALSE	FALSE	FALSE	FALSE	FALSE	FALSE	FALSE	FALSE	FALSE	FALSE	FALSE	FALSE	FALSE	FALSE	FALSE	FALSE	FALSE	FALSE	FALSE	FALSE	FALSE	FALSE	FALSE	FALSE	FALSE	FALSE	FALSE	FALSE	FALSE	FALSE	FALSE	FALSE
Affx-89022445	back problem	4.71	0.43	0.00027	ENSG00000196118	C16orf93	0.0001142	1	FALSE	HC	5950	1	1	2.05	10.84	FALSE	FALSE	FALSE	FALSE	FALSE	FALSE	FALSE	FALSE	FALSE	FALSE	FALSE	FALSE	FALSE	FALSE	FALSE	FALSE	FALSE	FALSE	FALSE	FALSE	FALSE	FALSE	FALSE	FALSE	FALSE	FALSE	FALSE	FALSE	FALSE	FALSE	FALSE	FALSE	FALSE	FALSE
rs61887097	non-melanoma skin cancer	1.08	0.02	0.00027	ENSG00000172154	OR8I2	0.08133	1	FALSE	CA	16791	1	1	1.03	1.12	FALSE	FALSE	FALSE	FALSE	FALSE	FALSE	FALSE	FALSE	FALSE	FALSE	FALSE	FALSE	FALSE	FALSE	FALSE	FALSE	TRUE	FALSE	FALSE	FALSE	TRUE	FALSE	FALSE	FALSE	FALSE	FALSE	FALSE	FALSE	FALSE	FALSE	FALSE	FALSE	FALSE	FALSE
rs201041885	chronic sinusitis	4.11	0.39	0.00027	ENSG00000227184	EPPK1	0.0002063	1	FALSE	HC	4395	1	1	1.92	8.79	FALSE	FALSE	FALSE	FALSE	FALSE	FALSE	FALSE	FALSE	FALSE	FALSE	FALSE	FALSE	FALSE	FALSE	FALSE	FALSE	FALSE	FALSE	FALSE	FALSE	FALSE	FALSE	FALSE	FALSE	TRUE	FALSE	FALSE	FALSE	FALSE	FALSE	FALSE	FALSE	FALSE	FALSE
rs200511491	ear/vestibular disorder	3.72	0.36	0.00027	ENSG00000142661	MYOM3	0.0003487	1	FALSE	HC	3088	1	1	1.83	7.53	FALSE	FALSE	FALSE	FALSE	FALSE	FALSE	FALSE	FALSE	FALSE	FALSE	FALSE	FALSE	FALSE	FALSE	FALSE	FALSE	FALSE	FALSE	FALSE	FALSE	FALSE	FALSE	FALSE	FALSE	FALSE	FALSE	FALSE	FALSE	FALSE	FALSE	FALSE	FALSE	FALSE	FALSE
Affx-80279050	vaginal prolapse/uterine prolapse	6.05	0.49	0.00027	ENSG00000173269	MMRN2	0.0001736	1	FALSE	HC	2041	1	1	2.3	15.96	FALSE	FALSE	FALSE	FALSE	FALSE	FALSE	FALSE	FALSE	FALSE	FALSE	FALSE	FALSE	FALSE	FALSE	FALSE	FALSE	FALSE	FALSE	FALSE	FALSE	FALSE	FALSE	FALSE	FALSE	FALSE	FALSE	FALSE	FALSE	FALSE	FALSE	FALSE	FALSE	FALSE	FALSE
Affx-52330782	nasal polyps	4.65	0.42	0.00027	ENSG00000104731	KLHDC4	0.0001569	1	FALSE	HC	4608	1	1	2.03	10.65	FALSE	FALSE	FALSE	FALSE	FALSE	FALSE	FALSE	FALSE	FALSE	FALSE	FALSE	FALSE	FALSE	FALSE	FALSE	FALSE	FALSE	FALSE	FALSE	FALSE	FALSE	FALSE	FALSE	FALSE	FALSE	FALSE	FALSE	FALSE	FALSE	FALSE	FALSE	FALSE	FALSE	FALSE
rs201287027	disc degeneration	5.3	0.46	0.00027	ENSG00000196605	ZNF846	0.0001618	1	FALSE	HC	2984	1	1	2.16	13.02	FALSE	FALSE	FALSE	FALSE	FALSE	FALSE	FALSE	FALSE	FALSE	FALSE	FALSE	FALSE	FALSE	FALSE	FALSE	FALSE	FALSE	FALSE	FALSE	FALSE	FALSE	FALSE	FALSE	FALSE	FALSE	FALSE	FALSE	FALSE	FALSE	FALSE	FALSE	FALSE	FALSE	FALSE
Affx-89006025	spine arthritis/spondylitis	5.34	0.46	0.00028	ENSG00000170927	PKHD1	0.000156	1	FALSE	HC	3031	1	1	2.16	13.16	TRUE	FALSE	FALSE	FALSE	FALSE	FALSE	FALSE	TRUE	FALSE	FALSE	FALSE	FALSE	FALSE	FALSE	FALSE	FALSE	FALSE	FALSE	FALSE	FALSE	FALSE	FALSE	FALSE	FALSE	FALSE	FALSE	FALSE	FALSE	TRUE	FALSE	FALSE	FALSE	FALSE	FALSE
Affx-89018641	irritable bowel syndrome	1.51	0.11	0.00028	ENSG00000232125	DYTN	0.002439	1	FALSE	HC	11556	1	1	1.21	1.88	FALSE	FALSE	FALSE	FALSE	FALSE	FALSE	FALSE	FALSE	FALSE	FALSE	FALSE	FALSE	FALSE	FALSE	FALSE	FALSE	FALSE	FALSE	FALSE	FALSE	FALSE	FALSE	FALSE	FALSE	FALSE	FALSE	FALSE	FALSE	FALSE	FALSE	FALSE	FALSE	FALSE	FALSE
rs73489977	fracture shoulder / scapula	6.44	0.51	0.00028	ENSG00000105549	THEG	0.000132	1	FALSE	HC	2429	1	1	2.36	17.6	FALSE	FALSE	FALSE	FALSE	FALSE	FALSE	FALSE	FALSE	FALSE	FALSE	FALSE	FALSE	FALSE	FALSE	FALSE	FALSE	FALSE	FALSE	FALSE	FALSE	FALSE	FALSE	FALSE	FALSE	FALSE	FALSE	FALSE	FALSE	FALSE	FALSE	FALSE	FALSE	FALSE	FALSE
rs146891785	peripheral vascular disease	4.62	0.42	0.00028	ENSG00000170776	AKAP13	0.0002049	1	FALSE	HC	3517	1	1	2.02	10.53	FALSE	FALSE	FALSE	FALSE	FALSE	FALSE	FALSE	FALSE	FALSE	FALSE	FALSE	FALSE	FALSE	FALSE	FALSE	FALSE	FALSE	FALSE	FALSE	FALSE	TRUE	FALSE	FALSE	FALSE	FALSE	FALSE	FALSE	FALSE	FALSE	FALSE	FALSE	FALSE	FALSE	FALSE
rs143114736	benign breast lump	6.65	0.52	0.00028	ENSG00000187021	PNLIPRP1	0.0001217	1	FALSE	HC	2354	1	1	2.39	18.49	FALSE	FALSE	FALSE	FALSE	FALSE	FALSE	FALSE	FALSE	FALSE	FALSE	FALSE	FALSE	FALSE	FALSE	FALSE	FALSE	FALSE	FALSE	FALSE	FALSE	FALSE	FALSE	FALSE	FALSE	FALSE	FALSE	FALSE	FALSE	FALSE	FALSE	FALSE	FALSE	FALSE	FALSE
rs142646098	chronic sinusitis	1.42	0.1	0.00028	ENSG00000182077	PTCHD3	0.008546	1	FALSE	HC	4395	1	1	1.18	1.72	FALSE	FALSE	FALSE	FALSE	FALSE	FALSE	FALSE	FALSE	FALSE	FALSE	FALSE	FALSE	FALSE	FALSE	FALSE	FALSE	FALSE	FALSE	FALSE	FALSE	FALSE	FALSE	FALSE	FALSE	FALSE	FALSE	FALSE	FALSE	FALSE	FALSE	FALSE	FALSE	FALSE	FALSE
rs139350568	asthma	1.45	0.1	0.00028	ENSG00000152439	ZNF773	0.0009662	1	FALSE	HC	43626	1	1	1.19	1.78	FALSE	FALSE	FALSE	FALSE	FALSE	FALSE	FALSE	FALSE	FALSE	FALSE	FALSE	FALSE	FALSE	FALSE	FALSE	FALSE	FALSE	FALSE	FALSE	FALSE	FALSE	FALSE	FALSE	FALSE	FALSE	FALSE	FALSE	FALSE	FALSE	FALSE	FALSE	FALSE	FALSE	FALSE
rs200861128	bladder problem (not cancer)	5.26	0.46	0.00028	ENSG00000186496	ZNF396	0.0002259	1	FALSE	HC	2066	1	1	2.15	12.87	FALSE	FALSE	FALSE	FALSE	FALSE	FALSE	FALSE	FALSE	FALSE	FALSE	FALSE	FALSE	FALSE	FALSE	FALSE	FALSE	FALSE	FALSE	FALSE	FALSE	FALSE	FALSE	FALSE	FALSE	FALSE	FALSE	FALSE	FALSE	FALSE	FALSE	FALSE	FALSE	FALSE	FALSE
Affx-89015127	duodenal ulcer	3.75	0.36	0.00028	ENSG00000163386	NBPF10	0.000285	1	FALSE	HC	3621	1	1	1.84	7.64	FALSE	FALSE	FALSE	FALSE	FALSE	FALSE	FALSE	FALSE	FALSE	FALSE	FALSE	FALSE	FALSE	FALSE	FALSE	FALSE	FALSE	FALSE	FALSE	FALSE	FALSE	FALSE	FALSE	FALSE	FALSE	FALSE	FALSE	FALSE	FALSE	FALSE	FALSE	FALSE	FALSE	FALSE
Affx-52312494	pancreatitis	3.69	0.36	0.00028	ENSG00000166743	ACSM1	0.000509	1	FALSE	HC	2106	1	1	1.82	7.45	FALSE	FALSE	FALSE	FALSE	FALSE	FALSE	FALSE	FALSE	FALSE	FALSE	FALSE	FALSE	FALSE	FALSE	FALSE	FALSE	FALSE	FALSE	FALSE	FALSE	FALSE	FALSE	FALSE	FALSE	FALSE	FALSE	FALSE	FALSE	FALSE	FALSE	FALSE	FALSE	FALSE	FALSE
rs58161637	asthma	1.03	0.01	0.00028	ENSG00000206531	CD200R1L	0.3251	1	FALSE	HC	43626	1	1	1.01	1.04	FALSE	FALSE	FALSE	FALSE	FALSE	FALSE	FALSE	FALSE	FALSE	FALSE	FALSE	FALSE	FALSE	FALSE	FALSE	FALSE	FALSE	FALSE	FALSE	FALSE	TRUE	FALSE	FALSE	FALSE	FALSE	FALSE	FALSE	FALSE	FALSE	FALSE	FALSE	FALSE	FALSE	FALSE
Affx-80248963	endometriosis	4.68	0.42	0.00028	ENSG00000129518	EAPP	0.0001484	1	FALSE	HC	5391	1	1	2.03	10.76	FALSE	FALSE	FALSE	FALSE	FALSE	FALSE	FALSE	FALSE	FALSE	FALSE	FALSE	FALSE	FALSE	FALSE	FALSE	FALSE	FALSE	FALSE	FALSE	FALSE	FALSE	FALSE	FALSE	FALSE	FALSE	FALSE	FALSE	FALSE	FALSE	FALSE	FALSE	FALSE	FALSE	FALSE
rs202215623	fracture lower leg / ankle	3.77	0.37	0.00028	ENSG00000149243	KLHL35	0.0001914	1	FALSE	HC	5881	1	1	1.84	7.71	FALSE	FALSE	FALSE	FALSE	FALSE	FALSE	FALSE	FALSE	FALSE	FALSE	FALSE	FALSE	FALSE	FALSE	FALSE	FALSE	FALSE	FALSE	FALSE	FALSE	FALSE	FALSE	FALSE	FALSE	FALSE	FALSE	FALSE	FALSE	FALSE	FALSE	FALSE	FALSE	FALSE	FALSE
Affx-52364376	appendicitis	1.9	0.18	0.00028	ENSG00000152580	IGSF10	0.001587	1	FALSE	HC	5533	1	1	1.34	2.69	FALSE	FALSE	FALSE	FALSE	FALSE	FALSE	FALSE	FALSE	FALSE	FALSE	FALSE	FALSE	FALSE	FALSE	FALSE	FALSE	FALSE	FALSE	FALSE	FALSE	FALSE	FALSE	FALSE	FALSE	FALSE	FALSE	FALSE	FALSE	FALSE	FALSE	FALSE	FALSE	FALSE	FALSE
Affx-52364445	stroke	1.75	0.15	0.00028	ENSG00000113810	SMC4	0.00231	1	FALSE	HC	5783	1	1	1.29	2.37	FALSE	FALSE	FALSE	FALSE	FALSE	FALSE	FALSE	FALSE	FALSE	FALSE	FALSE	FALSE	FALSE	FALSE	FALSE	FALSE	FALSE	FALSE	FALSE	FALSE	FALSE	FALSE	FALSE	FALSE	FALSE	FALSE	FALSE	FALSE	FALSE	FALSE	FALSE	FALSE	FALSE	FALSE
rs146335507	diabetes	3.4	0.34	0.00028	ENSG00000111271	ACAD10	0.0001009	1	FALSE	HC	20440	1	1	1.75	6.58	FALSE	FALSE	FALSE	FALSE	FALSE	FALSE	FALSE	FALSE	FALSE	FALSE	FALSE	FALSE	FALSE	FALSE	FALSE	FALSE	FALSE	FALSE	FALSE	FALSE	TRUE	FALSE	FALSE	FALSE	FALSE	FALSE	FALSE	FALSE	FALSE	FALSE	FALSE	FALSE	FALSE	FALSE
rs71689664	retinal detachment	1.1	0.03	0.00029	ENSG00000166526	ZNF3	0.2866	1	FALSE	HC	3247	1	1	1.05	1.16	FALSE	FALSE	FALSE	FALSE	FALSE	FALSE	FALSE	FALSE	FALSE	FALSE	FALSE	FALSE	FALSE	FALSE	FALSE	FALSE	FALSE	FALSE	FALSE	FALSE	FALSE	FALSE	FALSE	FALSE	FALSE	FALSE	FALSE	FALSE	FALSE	FALSE	FALSE	FALSE	FALSE	FALSE
Affx-80287402	urinary tract infection/kidney infection	1.89	0.18	0.00029	ENSG00000037757	MRI1	0.0008189	1	FALSE	HC	11509	1	1	1.34	2.67	FALSE	FALSE	FALSE	FALSE	FALSE	FALSE	FALSE	FALSE	FALSE	FALSE	FALSE	FALSE	FALSE	FALSE	FALSE	FALSE	FALSE	FALSE	FALSE	FALSE	FALSE	FALSE	FALSE	FALSE	FALSE	FALSE	FALSE	FALSE	FALSE	FALSE	FALSE	FALSE	FALSE	FALSE
rs151242354	whooping cough / pertussis	3.42	0.34	0.00029	ENSG00000225830	ERCC6	0.0004658	1	FALSE	HC	2964	1	1	1.76	6.65	TRUE	FALSE	FALSE	FALSE	FALSE	FALSE	FALSE	FALSE	FALSE	FALSE	FALSE	FALSE	FALSE	FALSE	FALSE	FALSE	FALSE	FALSE	FALSE	TRUE	FALSE	TRUE	FALSE	FALSE	FALSE	FALSE	FALSE	FALSE	TRUE	FALSE	FALSE	FALSE	FALSE	FALSE
rs61748241	Diabetes	0.93	0.02	0.00029	ENSG00000144290	SLC4A10	0.01976	1	FALSE	FH	79177	1	1	0.89	0.97	FALSE	FALSE	FALSE	FALSE	FALSE	FALSE	FALSE	FALSE	FALSE	FALSE	FALSE	FALSE	FALSE	FALSE	FALSE	FALSE	FALSE	FALSE	FALSE	FALSE	FALSE	FALSE	FALSE	FALSE	FALSE	FALSE	FALSE	FALSE	FALSE	FALSE	FALSE	FALSE	FALSE	FALSE
Affx-80276852	transient ischaemic attack (tia)	3.22	0.32	0.00029	ENSG00000127377	CRYGN	0.0005311	1	FALSE	HC	2828	1	1	1.71	6.06	FALSE	FALSE	FALSE	FALSE	FALSE	FALSE	FALSE	FALSE	FALSE	FALSE	FALSE	FALSE	FALSE	FALSE	FALSE	FALSE	FALSE	FALSE	FALSE	FALSE	FALSE	FALSE	FALSE	FALSE	FALSE	FALSE	FALSE	FALSE	FALSE	FALSE	FALSE	FALSE	FALSE	FALSE
rs146586902	allergy/hypersensitivity/anaphylaxis	5.24	0.46	0.00029	ENSG00000174652	ZNF266	0.0001988	1	FALSE	HC	2491	1	1	2.14	12.83	FALSE	FALSE	FALSE	FALSE	FALSE	FALSE	FALSE	FALSE	FALSE	FALSE	FALSE	FALSE	FALSE	FALSE	FALSE	FALSE	FALSE	FALSE	FALSE	FALSE	FALSE	FALSE	FALSE	FALSE	FALSE	FALSE	FALSE	FALSE	FALSE	FALSE	FALSE	FALSE	FALSE	FALSE
rs199963616	osteoporosis	1.62	0.13	0.00029	ENSG00000203734	ECT2L	0.002072	1	FALSE	HC	9135	1	1	1.25	2.11	FALSE	FALSE	FALSE	FALSE	FALSE	FALSE	FALSE	FALSE	FALSE	FALSE	FALSE	FALSE	FALSE	FALSE	FALSE	FALSE	FALSE	FALSE	FALSE	FALSE	FALSE	FALSE	FALSE	FALSE	FALSE	FALSE	FALSE	FALSE	FALSE	FALSE	FALSE	FALSE	FALSE	FALSE
rs138546465	synovitis	5.37	0.46	0.00029	ENSG00000151779	NBAS	0.0001127	1	FALSE	HC	4303	1	1	2.16	13.31	FALSE	FALSE	FALSE	FALSE	FALSE	FALSE	FALSE	FALSE	FALSE	FALSE	FALSE	FALSE	FALSE	FALSE	FALSE	FALSE	FALSE	FALSE	FALSE	FALSE	FALSE	FALSE	FALSE	FALSE	FALSE	FALSE	FALSE	FALSE	FALSE	FALSE	FALSE	FALSE	FALSE	FALSE
rs202127120	allergy/hypersensitivity/anaphylaxis	6.42	0.51	0.00029	ENSG00000115138	POMC	0.0001305	1	FALSE	HC	2491	1	1	2.35	17.54	TRUE	FALSE	FALSE	FALSE	FALSE	FALSE	FALSE	TRUE	FALSE	FALSE	FALSE	FALSE	FALSE	FALSE	FALSE	FALSE	FALSE	FALSE	FALSE	FALSE	FALSE	FALSE	FALSE	FALSE	FALSE	FALSE	FALSE	FALSE	FALSE	FALSE	FALSE	FALSE	FALSE	FALSE
rs73439094	hypothyroidism/myxoedema	1.36	0.08	0.00029	ENSG00000137434	C6orf52	0.003051	1	FALSE	HC	19920	1	1	1.15	1.61	FALSE	FALSE	FALSE	FALSE	FALSE	FALSE	FALSE	FALSE	FALSE	FALSE	FALSE	FALSE	FALSE	FALSE	FALSE	FALSE	FALSE	FALSE	FALSE	FALSE	FALSE	FALSE	FALSE	FALSE	FALSE	FALSE	FALSE	FALSE	FALSE	FALSE	FALSE	FALSE	FALSE	FALSE
Affx-89025895	enlarged prostate	4.52	0.42	0.00029	ENSG00000164175	SLC45A2	0.0001647	1	FALSE	HC	5078	1	1	2	10.24	TRUE	FALSE	FALSE	FALSE	FALSE	FALSE	FALSE	FALSE	FALSE	FALSE	FALSE	FALSE	FALSE	FALSE	FALSE	FALSE	FALSE	FALSE	FALSE	FALSE	TRUE	FALSE	FALSE	FALSE	FALSE	FALSE	FALSE	FALSE	FALSE	FALSE	FALSE	FALSE	FALSE	FALSE
Affx-52338892	epilepsy	5.34	0.46	0.0003	ENSG00000138801	PAPSS1	0.0001158	1	FALSE	HC	4210	1	1	2.16	13.24	FALSE	FALSE	FALSE	FALSE	FALSE	FALSE	FALSE	FALSE	FALSE	FALSE	FALSE	FALSE	FALSE	FALSE	FALSE	FALSE	FALSE	FALSE	FALSE	FALSE	TRUE	FALSE	FALSE	FALSE	FALSE	FALSE	FALSE	FALSE	FALSE	FALSE	FALSE	FALSE	FALSE	FALSE
rs61730482	respiratory / intrathoracic cancer	1.51	0.11	0.0003	ENSG00000144120	TMEM177	0.01129	1	FALSE	CA	2392	1	1	1.21	1.9	FALSE	FALSE	FALSE	FALSE	FALSE	FALSE	FALSE	FALSE	FALSE	FALSE	FALSE	FALSE	FALSE	FALSE	FALSE	FALSE	FALSE	FALSE	FALSE	FALSE	FALSE	FALSE	FALSE	FALSE	FALSE	FALSE	FALSE	FALSE	FALSE	FALSE	FALSE	FALSE	FALSE	FALSE
Affx-52365814	urinary tract infection/kidney infection	1.39	0.09	0.0003	ENSG00000151005	TKTL2	0.003998	1	FALSE	HC	11509	1	1	1.16	1.66	FALSE	FALSE	FALSE	FALSE	FALSE	FALSE	FALSE	FALSE	FALSE	FALSE	FALSE	FALSE	FALSE	FALSE	FALSE	FALSE	FALSE	FALSE	FALSE	FALSE	FALSE	FALSE	FALSE	FALSE	FALSE	FALSE	FALSE	FALSE	FALSE	FALSE	FALSE	FALSE	FALSE	FALSE
rs138908129	fracture hand	4.51	0.42	0.0003	ENSG00000121316	PLBD1	0.0002849	1	FALSE	HC	2438	1	1	1.99	10.2	FALSE	FALSE	FALSE	FALSE	FALSE	FALSE	FALSE	FALSE	FALSE	FALSE	FALSE	FALSE	FALSE	FALSE	FALSE	FALSE	FALSE	FALSE	FALSE	FALSE	FALSE	FALSE	FALSE	FALSE	FALSE	FALSE	FALSE	FALSE	FALSE	FALSE	FALSE	FALSE	FALSE	FALSE
rs71689664	hypertension	1.02	0.01	0.0003	ENSG00000166526	ZNF3	0.2866	1	FALSE	HC	107407	1	1	1.01	1.03	FALSE	FALSE	FALSE	FALSE	FALSE	FALSE	FALSE	FALSE	FALSE	FALSE	FALSE	FALSE	FALSE	FALSE	FALSE	FALSE	FALSE	FALSE	FALSE	FALSE	FALSE	FALSE	FALSE	FALSE	FALSE	FALSE	FALSE	FALSE	FALSE	FALSE	FALSE	FALSE	FALSE	FALSE
Affx-80284194	psoriasis	3.73	0.36	0.0003	ENSG00000127586	CHTF18	0.0002196	1	FALSE	HC	5074	1	1	1.83	7.62	FALSE	FALSE	FALSE	FALSE	FALSE	FALSE	FALSE	FALSE	FALSE	FALSE	FALSE	FALSE	FALSE	FALSE	FALSE	FALSE	FALSE	FALSE	FALSE	FALSE	FALSE	FALSE	FALSE	FALSE	FALSE	FALSE	FALSE	FALSE	FALSE	FALSE	FALSE	FALSE	FALSE	FALSE
rs2705132	transient ischaemic attack (tia)	0.25	0.39	0.0003	ENSG00000177627	C12orf54	0.0003682	1	FALSE	HC	2828	1	1	0.12	0.53	FALSE	FALSE	FALSE	FALSE	FALSE	FALSE	FALSE	FALSE	FALSE	FALSE	FALSE	FALSE	FALSE	FALSE	FALSE	FALSE	FALSE	FALSE	FALSE	FALSE	FALSE	FALSE	FALSE	FALSE	FALSE	FALSE	FALSE	FALSE	FALSE	FALSE	FALSE	FALSE	FALSE	FALSE
rs140034080	atrial fibrillation	2.11	0.21	0.0003	ENSG00000142623	PADI1	0.0005578	1	FALSE	HC	12665	1	1	1.41	3.16	FALSE	FALSE	FALSE	FALSE	FALSE	FALSE	FALSE	FALSE	FALSE	FALSE	FALSE	FALSE	FALSE	FALSE	FALSE	FALSE	FALSE	FALSE	FALSE	FALSE	FALSE	FALSE	FALSE	FALSE	FALSE	FALSE	FALSE	FALSE	FALSE	FALSE	FALSE	FALSE	FALSE	FALSE
rs200964341	nasal polyps	3.24	0.32	0.0003	ENSG00000171804	WDR87	0.0003473	1	FALSE	HC	4608	1	1	1.71	6.12	FALSE	FALSE	FALSE	FALSE	FALSE	FALSE	FALSE	FALSE	FALSE	FALSE	FALSE	FALSE	FALSE	FALSE	FALSE	FALSE	FALSE	FALSE	FALSE	FALSE	FALSE	FALSE	FALSE	FALSE	FALSE	FALSE	FALSE	FALSE	FALSE	FALSE	FALSE	FALSE	FALSE	FALSE
rs149366137	rectal cancer	5.23	0.46	0.0003	ENSG00000168014	C2CD3	0.0002463	1	FALSE	CA	2026	1	1	2.13	12.82	FALSE	FALSE	FALSE	FALSE	FALSE	FALSE	FALSE	TRUE	FALSE	FALSE	FALSE	FALSE	FALSE	FALSE	FALSE	FALSE	FALSE	FALSE	FALSE	FALSE	FALSE	FALSE	FALSE	FALSE	FALSE	FALSE	FALSE	FALSE	FALSE	FALSE	FALSE	FALSE	FALSE	FALSE
rs139992562	allergy or anaphylactic reaction to drug	4.54	0.42	0.0003	ENSG00000069998	CECR5	0.0002032	1	FALSE	HC	3397	1	1	2	10.32	FALSE	FALSE	FALSE	FALSE	FALSE	FALSE	FALSE	FALSE	FALSE	FALSE	FALSE	FALSE	FALSE	FALSE	FALSE	FALSE	FALSE	FALSE	FALSE	FALSE	FALSE	FALSE	FALSE	FALSE	FALSE	FALSE	FALSE	FALSE	FALSE	FALSE	FALSE	FALSE	FALSE	FALSE
rs200847682	ear/vestibular disorder	2.32	0.23	0.0003	ENSG00000206072	SERPINB11	0.001332	1	FALSE	HC	3088	1	1	1.47	3.66	FALSE	FALSE	FALSE	FALSE	FALSE	FALSE	FALSE	FALSE	FALSE	FALSE	FALSE	FALSE	FALSE	FALSE	FALSE	FALSE	FALSE	FALSE	FALSE	FALSE	FALSE	FALSE	FALSE	FALSE	FALSE	FALSE	FALSE	FALSE	FALSE	FALSE	FALSE	FALSE	FALSE	FALSE
rs199713080	rheumatoid arthritis	2.93	0.3	0.0003	ENSG00000177042	TMEM80	0.0003769	1	FALSE	HC	5587	1	1	1.63	5.25	FALSE	FALSE	FALSE	FALSE	FALSE	FALSE	FALSE	FALSE	FALSE	FALSE	FALSE	FALSE	FALSE	FALSE	FALSE	FALSE	FALSE	FALSE	FALSE	FALSE	FALSE	FALSE	FALSE	FALSE	FALSE	FALSE	FALSE	FALSE	FALSE	FALSE	FALSE	FALSE	FALSE	FALSE
Affx-52346631	chronic obstructive airways disease/copd	2.84	0.29	0.0003	ENSG00000143156	NME7	0.0003652	1	FALSE	HC	7287	1	1	1.61	5	FALSE	FALSE	FALSE	FALSE	FALSE	FALSE	FALSE	FALSE	FALSE	FALSE	FALSE	FALSE	FALSE	FALSE	FALSE	FALSE	FALSE	FALSE	FALSE	FALSE	TRUE	FALSE	FALSE	FALSE	FALSE	FALSE	FALSE	FALSE	FALSE	FALSE	FALSE	FALSE	FALSE	FALSE
rs202117698	disc degeneration	1.91	0.18	0.00031	ENSG00000128655	PDE11A	0.002862	1	FALSE	HC	2984	1	1	1.34	2.71	FALSE	FALSE	FALSE	TRUE	FALSE	FALSE	FALSE	FALSE	FALSE	FALSE	FALSE	FALSE	FALSE	FALSE	FALSE	FALSE	FALSE	FALSE	TRUE	FALSE	TRUE	FALSE	FALSE	FALSE	FALSE	FALSE	FALSE	FALSE	FALSE	FALSE	FALSE	FALSE	FALSE	FALSE
rs201490468	cervical cancer	6.67	0.53	0.00031	ENSG00000130684	ZNF337	0.0001202	1	FALSE	CA	2815	1	1	2.38	18.68	FALSE	FALSE	FALSE	FALSE	FALSE	FALSE	FALSE	FALSE	FALSE	FALSE	FALSE	FALSE	FALSE	FALSE	FALSE	FALSE	FALSE	FALSE	FALSE	FALSE	FALSE	FALSE	FALSE	FALSE	FALSE	FALSE	FALSE	FALSE	FALSE	FALSE	FALSE	FALSE	FALSE	FALSE
rs200569169	diabetes	2.2	0.22	0.00031	ENSG00000178075	GRAMD1C	0.0002848	1	FALSE	HC	20440	1	1	1.43	3.38	FALSE	FALSE	FALSE	FALSE	FALSE	FALSE	FALSE	FALSE	FALSE	FALSE	FALSE	FALSE	FALSE	FALSE	FALSE	FALSE	FALSE	FALSE	FALSE	FALSE	FALSE	FALSE	FALSE	FALSE	FALSE	FALSE	FALSE	FALSE	FALSE	FALSE	FALSE	FALSE	FALSE	FALSE
Affx-80257349	atrial flutter	2.34	0.24	0.00031	ENSG00000005381	MPO	0.0003812	1	FALSE	HC	12186	1	1	1.47	3.7	TRUE	FALSE	FALSE	FALSE	FALSE	FALSE	FALSE	FALSE	FALSE	FALSE	FALSE	FALSE	FALSE	FALSE	FALSE	FALSE	FALSE	FALSE	FALSE	FALSE	TRUE	FALSE	FALSE	TRUE	FALSE	FALSE	FALSE	FALSE	TRUE	FALSE	FALSE	FALSE	FALSE	FALSE
Affx-80296514	Parkinson's disease	2.88	0.29	0.00031	ENSG00000184271	POU6F1	0.0001291	1	FALSE	FH	21755	1	1	1.62	5.11	FALSE	FALSE	FALSE	FALSE	FALSE	FALSE	FALSE	FALSE	FALSE	FALSE	FALSE	FALSE	FALSE	FALSE	FALSE	FALSE	FALSE	FALSE	FALSE	FALSE	FALSE	FALSE	FALSE	FALSE	FALSE	FALSE	FALSE	FALSE	FALSE	FALSE	FALSE	FALSE	FALSE	FALSE
rs201287027	whooping cough / pertussis	5.25	0.46	0.00031	ENSG00000196605	ZNF846	0.0001618	1	FALSE	HC	2964	1	1	2.13	12.93	FALSE	FALSE	FALSE	FALSE	FALSE	FALSE	FALSE	FALSE	FALSE	FALSE	FALSE	FALSE	FALSE	FALSE	FALSE	FALSE	FALSE	FALSE	FALSE	FALSE	FALSE	FALSE	FALSE	FALSE	FALSE	FALSE	FALSE	FALSE	FALSE	FALSE	FALSE	FALSE	FALSE	FALSE
rs150876558	cervical spondylosis	2.91	0.3	0.00031	ENSG00000164078	MST1R	0.0004796	1	FALSE	HC	4317	1	1	1.63	5.19	FALSE	FALSE	FALSE	FALSE	FALSE	TRUE	FALSE	TRUE	FALSE	FALSE	FALSE	FALSE	FALSE	FALSE	FALSE	FALSE	FALSE	FALSE	FALSE	FALSE	FALSE	FALSE	FALSE	TRUE	FALSE	FALSE	FALSE	FALSE	FALSE	FALSE	FALSE	FALSE	FALSE	FALSE
rs143436553	endometriosis	5.56	0.48	0.00031	ENSG00000172742	OR4D9	0.0001113	1	FALSE	HC	5391	1	1	2.19	14.12	FALSE	FALSE	FALSE	FALSE	FALSE	FALSE	FALSE	FALSE	FALSE	FALSE	FALSE	FALSE	FALSE	FALSE	FALSE	FALSE	TRUE	FALSE	FALSE	FALSE	FALSE	FALSE	FALSE	FALSE	FALSE	FALSE	FALSE	FALSE	FALSE	FALSE	FALSE	FALSE	FALSE	FALSE
rs2004640	inflammatory bowel disease	1.09	0.02	0.00031	ENSG00000128604	IRF5	0.4874	1	FALSE	HC	3783	1	1	1.04	1.14	FALSE	FALSE	FALSE	FALSE	FALSE	FALSE	FALSE	FALSE	FALSE	FALSE	FALSE	FALSE	FALSE	FALSE	FALSE	FALSE	FALSE	FALSE	FALSE	FALSE	TRUE	FALSE	FALSE	FALSE	FALSE	FALSE	FALSE	FALSE	FALSE	FALSE	FALSE	FALSE	FALSE	FALSE
Affx-80286433	epilepsy	3.03	0.31	0.00031	ENSG00000161542	PRPSAP1	0.0004392	1	FALSE	HC	4210	1	1	1.66	5.54	FALSE	FALSE	FALSE	FALSE	FALSE	FALSE	FALSE	FALSE	FALSE	FALSE	FALSE	FALSE	FALSE	FALSE	FALSE	FALSE	FALSE	FALSE	FALSE	FALSE	FALSE	FALSE	FALSE	FALSE	FALSE	FALSE	FALSE	FALSE	FALSE	FALSE	FALSE	FALSE	FALSE	FALSE
rs34606532	cervical spondylosis	1.08	0.02	0.00031	ENSG00000203697	CAPN8	0.4705	1	FALSE	HC	4317	1	1	1.04	1.13	FALSE	FALSE	FALSE	FALSE	FALSE	FALSE	FALSE	FALSE	FALSE	FALSE	FALSE	FALSE	FALSE	FALSE	FALSE	FALSE	FALSE	FALSE	FALSE	FALSE	FALSE	FALSE	FALSE	FALSE	FALSE	FALSE	FALSE	FALSE	FALSE	FALSE	FALSE	FALSE	FALSE	FALSE
rs200324023	respiratory / intrathoracic cancer	6.47	0.52	0.00031	ENSG00000197415	VEPH1	0.0001335	1	FALSE	CA	2392	1	1	2.35	17.86	FALSE	FALSE	FALSE	FALSE	FALSE	FALSE	FALSE	FALSE	FALSE	FALSE	FALSE	FALSE	FALSE	FALSE	FALSE	FALSE	FALSE	FALSE	FALSE	FALSE	FALSE	FALSE	FALSE	FALSE	FALSE	FALSE	FALSE	FALSE	FALSE	FALSE	FALSE	FALSE	FALSE	FALSE
rs138870856	prolapsed disc/slipped disc	0.69	0.1	0.00031	ENSG00000100263	RHBDD3	0.01147	1	FALSE	HC	5942	1	1	0.56	0.84	FALSE	FALSE	FALSE	FALSE	FALSE	FALSE	FALSE	FALSE	FALSE	FALSE	FALSE	FALSE	FALSE	FALSE	FALSE	FALSE	FALSE	FALSE	FALSE	FALSE	FALSE	FALSE	FALSE	FALSE	FALSE	FALSE	FALSE	FALSE	FALSE	FALSE	FALSE	FALSE	FALSE	FALSE
Affx-89024595	head injury	3.7	0.36	0.00032	ENSG00000070915	SLC12A3	0.0002626	1	FALSE	HC	4399	1	1	1.81	7.53	TRUE	FALSE	FALSE	FALSE	FALSE	FALSE	FALSE	FALSE	FALSE	FALSE	FALSE	FALSE	FALSE	FALSE	FALSE	FALSE	FALSE	FALSE	FALSE	FALSE	FALSE	FALSE	FALSE	FALSE	FALSE	FALSE	FALSE	FALSE	TRUE	FALSE	FALSE	FALSE	FALSE	FALSE
Affx-80289486	prostate cancer	4.88	0.44	0.00032	ENSG00000159231	CBR3	0.0001498	1	FALSE	CA	6460	1	1	2.06	11.57	FALSE	FALSE	FALSE	FALSE	FALSE	FALSE	FALSE	FALSE	FALSE	FALSE	FALSE	FALSE	FALSE	FALSE	FALSE	FALSE	FALSE	FALSE	FALSE	FALSE	FALSE	FALSE	FALSE	FALSE	FALSE	FALSE	FALSE	FALSE	FALSE	FALSE	FALSE	FALSE	FALSE	TRUE
Affx-80291873	non-melanoma skin cancer	3.14	0.32	0.00032	ENSG00000163161	ERCC3	0.0001291	1	FALSE	CA	16791	1	1	1.68	5.86	TRUE	FALSE	FALSE	FALSE	FALSE	FALSE	FALSE	TRUE	FALSE	FALSE	FALSE	FALSE	FALSE	FALSE	FALSE	FALSE	FALSE	FALSE	FALSE	TRUE	FALSE	TRUE	FALSE	FALSE	FALSE	FALSE	FALSE	FALSE	TRUE	FALSE	FALSE	FALSE	FALSE	FALSE
rs149206445	heart attack/myocardial infarction	2.4	0.24	0.00032	ENSG00000196388	INCA1	0.0003578	1	FALSE	HC	12138	1	1	1.49	3.87	FALSE	FALSE	FALSE	FALSE	FALSE	FALSE	FALSE	FALSE	FALSE	FALSE	FALSE	FALSE	FALSE	FALSE	FALSE	FALSE	FALSE	FALSE	FALSE	FALSE	FALSE	FALSE	FALSE	FALSE	FALSE	FALSE	FALSE	FALSE	FALSE	FALSE	FALSE	FALSE	FALSE	FALSE
rs201780665	cervical cancer	6.61	0.53	0.00032	ENSG00000145075	CCDC39	0.0001187	1	FALSE	CA	2815	1	1	2.36	18.51	FALSE	FALSE	FALSE	FALSE	FALSE	FALSE	FALSE	FALSE	FALSE	FALSE	FALSE	FALSE	FALSE	FALSE	FALSE	FALSE	FALSE	FALSE	FALSE	FALSE	FALSE	FALSE	FALSE	FALSE	TRUE	FALSE	FALSE	FALSE	FALSE	FALSE	FALSE	FALSE	FALSE	FALSE
rs144929065	migraine	2.13	0.21	0.00032	ENSG00000074410	CA12	0.0005058	1	FALSE	HC	12180	1	1	1.41	3.21	FALSE	FALSE	FALSE	TRUE	FALSE	FALSE	FALSE	FALSE	FALSE	FALSE	FALSE	FALSE	FALSE	FALSE	FALSE	FALSE	FALSE	FALSE	TRUE	FALSE	TRUE	FALSE	FALSE	TRUE	FALSE	FALSE	FALSE	FALSE	FALSE	FALSE	FALSE	FALSE	FALSE	FALSE
Affx-89026815	anxiety/panic attacks	5.33	0.47	0.00032	ENSG00000002726	AOC1	0.0001058	1	FALSE	HC	4986	1	1	2.14	13.25	FALSE	FALSE	FALSE	FALSE	FALSE	FALSE	FALSE	FALSE	FALSE	FALSE	FALSE	FALSE	FALSE	FALSE	FALSE	FALSE	FALSE	FALSE	FALSE	FALSE	TRUE	FALSE	FALSE	FALSE	FALSE	FALSE	FALSE	FALSE	FALSE	FALSE	FALSE	FALSE	FALSE	FALSE
Affx-79388191	other joint disorder	0.95	0.01	0.00032	ENSG00000214078	CPNE1	0.09865	1	FALSE	HC	31606	1	1	0.92	0.98	FALSE	FALSE	FALSE	FALSE	FALSE	FALSE	FALSE	FALSE	FALSE	FALSE	FALSE	FALSE	FALSE	FALSE	FALSE	FALSE	FALSE	FALSE	FALSE	FALSE	FALSE	FALSE	FALSE	FALSE	FALSE	FALSE	FALSE	FALSE	FALSE	FALSE	FALSE	FALSE	FALSE	FALSE
rs199713080	arthritis (nos)	2.18	0.22	0.00032	ENSG00000177042	TMEM80	0.0003769	1	FALSE	HC	15332	1	1	1.43	3.34	FALSE	FALSE	FALSE	FALSE	FALSE	FALSE	FALSE	FALSE	FALSE	FALSE	FALSE	FALSE	FALSE	FALSE	FALSE	FALSE	FALSE	FALSE	FALSE	FALSE	FALSE	FALSE	FALSE	FALSE	FALSE	FALSE	FALSE	FALSE	FALSE	FALSE	FALSE	FALSE	FALSE	FALSE
Affx-80256250	peripheral vascular disease	5.31	0.46	0.00033	ENSG00000160602	NEK8	0.0001321	1	FALSE	HC	3517	1	1	2.14	13.21	TRUE	FALSE	FALSE	FALSE	FALSE	TRUE	FALSE	FALSE	FALSE	FALSE	FALSE	FALSE	FALSE	FALSE	FALSE	FALSE	FALSE	FALSE	FALSE	FALSE	FALSE	FALSE	FALSE	TRUE	FALSE	FALSE	FALSE	FALSE	FALSE	FALSE	FALSE	FALSE	FALSE	FALSE
rs17104991	ovarian cyst or cysts	4.98	0.45	0.00033	ENSG00000183032	SLC25A21	0.0002167	1	FALSE	HC	2831	1	1	2.07	11.94	FALSE	FALSE	FALSE	FALSE	FALSE	FALSE	FALSE	TRUE	FALSE	FALSE	FALSE	FALSE	FALSE	FALSE	FALSE	FALSE	FALSE	FALSE	FALSE	FALSE	FALSE	FALSE	FALSE	TRUE	FALSE	FALSE	FALSE	FALSE	FALSE	FALSE	FALSE	FALSE	FALSE	FALSE
Affx-80273574	inflammatory bowel disease	3.6	0.36	0.00033	ENSG00000112936	C7	0.0002981	1	FALSE	HC	3783	1	1	1.79	7.25	FALSE	FALSE	FALSE	FALSE	FALSE	FALSE	FALSE	FALSE	FALSE	FALSE	FALSE	FALSE	FALSE	FALSE	FALSE	FALSE	FALSE	FALSE	FALSE	FALSE	FALSE	FALSE	FALSE	FALSE	FALSE	FALSE	FALSE	FALSE	FALSE	FALSE	FALSE	FALSE	FALSE	FALSE
Affx-52330782	cervical spondylosis	4.58	0.42	0.00033	ENSG00000104731	KLHDC4	0.0001569	1	FALSE	HC	4317	1	1	2	10.49	FALSE	FALSE	FALSE	FALSE	FALSE	FALSE	FALSE	FALSE	FALSE	FALSE	FALSE	FALSE	FALSE	FALSE	FALSE	FALSE	FALSE	FALSE	FALSE	FALSE	FALSE	FALSE	FALSE	FALSE	FALSE	FALSE	FALSE	FALSE	FALSE	FALSE	FALSE	FALSE	FALSE	FALSE
rs201279624	muscle/soft tissue problem	5.17	0.46	0.00033	ENSG00000107897	ACBD5	0.0001736	1	FALSE	HC	2836	1	1	2.11	12.69	FALSE	FALSE	FALSE	FALSE	FALSE	FALSE	FALSE	FALSE	FALSE	FALSE	FALSE	FALSE	FALSE	FALSE	FALSE	FALSE	FALSE	FALSE	FALSE	FALSE	FALSE	FALSE	FALSE	FALSE	FALSE	FALSE	FALSE	FALSE	FALSE	FALSE	FALSE	FALSE	FALSE	TRUE
Affx-80273833	muscle or soft tissue injuries	3.99	0.39	0.00033	ENSG00000185261	KIAA0825	0.0003159	1	FALSE	HC	2822	1	1	1.88	8.5	FALSE	FALSE	FALSE	FALSE	FALSE	FALSE	FALSE	FALSE	FALSE	FALSE	FALSE	FALSE	FALSE	FALSE	FALSE	FALSE	FALSE	FALSE	FALSE	FALSE	TRUE	FALSE	FALSE	FALSE	FALSE	FALSE	FALSE	FALSE	FALSE	FALSE	FALSE	FALSE	FALSE	FALSE
Affx-80284138	chronic obstructive airways disease/copd	3.87	0.38	0.00033	ENSG00000185615	PDIA2	0.0001647	1	FALSE	HC	7287	1	1	1.85	8.11	FALSE	FALSE	FALSE	FALSE	FALSE	FALSE	FALSE	FALSE	FALSE	FALSE	FALSE	FALSE	FALSE	FALSE	FALSE	FALSE	FALSE	FALSE	FALSE	FALSE	FALSE	FALSE	FALSE	FALSE	FALSE	FALSE	FALSE	FALSE	FALSE	FALSE	FALSE	FALSE	FALSE	FALSE
rs146111349	benign breast lump	4.52	0.42	0.00033	ENSG00000170324	FRMPD2	0.0002981	1	FALSE	HC	2354	1	1	1.98	10.31	FALSE	FALSE	FALSE	FALSE	FALSE	FALSE	FALSE	FALSE	FALSE	FALSE	FALSE	FALSE	FALSE	FALSE	FALSE	FALSE	FALSE	FALSE	FALSE	FALSE	FALSE	FALSE	FALSE	FALSE	FALSE	FALSE	FALSE	FALSE	FALSE	FALSE	FALSE	FALSE	FALSE	FALSE
Affx-89006433	anal fissure	5.16	0.46	0.00033	ENSG00000138964	PARVG	0.0001854	1	FALSE	HC	2721	1	1	2.11	12.65	FALSE	FALSE	FALSE	FALSE	FALSE	FALSE	FALSE	FALSE	FALSE	FALSE	FALSE	FALSE	FALSE	FALSE	FALSE	FALSE	FALSE	FALSE	FALSE	FALSE	FALSE	FALSE	FALSE	FALSE	FALSE	FALSE	FALSE	FALSE	FALSE	FALSE	FALSE	FALSE	FALSE	FALSE
rs114924982	disc degeneration	1.74	0.15	0.00033	ENSG00000114395	CYB561D2	0.00416	1	FALSE	HC	2984	1	1	1.29	2.35	FALSE	FALSE	FALSE	FALSE	FALSE	FALSE	FALSE	FALSE	FALSE	FALSE	FALSE	FALSE	FALSE	FALSE	FALSE	FALSE	FALSE	FALSE	FALSE	FALSE	FALSE	FALSE	FALSE	FALSE	FALSE	FALSE	FALSE	FALSE	FALSE	FALSE	FALSE	FALSE	FALSE	FALSE
rs148838820	umbilical hernia	0.67	0.11	0.00033	ENSG00000197415	VEPH1	0.01815	1	FALSE	HC	3311	1	1	0.54	0.83	FALSE	FALSE	FALSE	FALSE	FALSE	FALSE	FALSE	FALSE	FALSE	FALSE	FALSE	FALSE	FALSE	FALSE	FALSE	FALSE	FALSE	FALSE	FALSE	FALSE	FALSE	FALSE	FALSE	FALSE	FALSE	FALSE	FALSE	FALSE	FALSE	FALSE	FALSE	FALSE	FALSE	FALSE
rs11064437	hypothyroidism/myxoedema	1.62	0.13	0.00033	ENSG00000111671	SPSB2	0.001078	1	FALSE	HC	19920	1	1	1.24	2.1	FALSE	FALSE	FALSE	FALSE	FALSE	FALSE	FALSE	FALSE	FALSE	FALSE	FALSE	FALSE	FALSE	FALSE	FALSE	FALSE	FALSE	FALSE	FALSE	FALSE	FALSE	FALSE	FALSE	FALSE	FALSE	FALSE	FALSE	FALSE	FALSE	FALSE	FALSE	FALSE	FALSE	FALSE
rs145048685	bladder problem (not cancer)	2.17	0.22	0.00033	ENSG00000121270	ABCC11	0.002474	1	FALSE	HC	2066	1	1	1.42	3.31	FALSE	FALSE	FALSE	FALSE	FALSE	FALSE	FALSE	FALSE	FALSE	FALSE	FALSE	FALSE	FALSE	FALSE	FALSE	FALSE	FALSE	FALSE	FALSE	FALSE	FALSE	FALSE	FALSE	TRUE	FALSE	FALSE	FALSE	FALSE	FALSE	FALSE	FALSE	FALSE	FALSE	FALSE
Affx-89021788	cystitis	4.48	0.42	0.00034	ENSG00000182359	KBTBD3	0.0002494	1	FALSE	HC	2713	1	1	1.97	10.18	FALSE	FALSE	FALSE	FALSE	FALSE	FALSE	FALSE	FALSE	FALSE	FALSE	FALSE	FALSE	FALSE	FALSE	FALSE	FALSE	FALSE	FALSE	FALSE	FALSE	FALSE	FALSE	FALSE	FALSE	FALSE	FALSE	FALSE	FALSE	FALSE	FALSE	FALSE	FALSE	FALSE	FALSE
rs201490468	eye/eyelid problem	6.32	0.51	0.00034	ENSG00000130684	ZNF337	0.0001202	1	FALSE	HC	2698	1	1	2.31	17.31	FALSE	FALSE	FALSE	FALSE	FALSE	FALSE	FALSE	FALSE	FALSE	FALSE	FALSE	FALSE	FALSE	FALSE	FALSE	FALSE	FALSE	FALSE	FALSE	FALSE	FALSE	FALSE	FALSE	FALSE	FALSE	FALSE	FALSE	FALSE	FALSE	FALSE	FALSE	FALSE	FALSE	FALSE
Affx-80291919	peripheral vascular disease	4.03	0.39	0.00034	ENSG00000115145	STAM2	0.0002596	1	FALSE	HC	3517	1	1	1.88	8.62	FALSE	FALSE	FALSE	FALSE	FALSE	FALSE	FALSE	FALSE	FALSE	FALSE	FALSE	FALSE	FALSE	FALSE	FALSE	FALSE	FALSE	FALSE	FALSE	FALSE	TRUE	FALSE	FALSE	FALSE	FALSE	FALSE	FALSE	FALSE	FALSE	FALSE	FALSE	FALSE	FALSE	FALSE
Affx-80283515	iron deficiency anaemia	2.52	0.26	0.00034	ENSG00000243708,ENSG00000168970		0.0004228	1	FALSE	HC	7811	1	1	1.52	4.18
rs202219949	breast cancer	2.66	0.27	0.00034	ENSG00000132561	MATN2	0.0002952	1	FALSE	CA	11243	1	1	1.56	4.55	FALSE	FALSE	FALSE	FALSE	FALSE	FALSE	FALSE	FALSE	FALSE	FALSE	FALSE	FALSE	FALSE	FALSE	FALSE	FALSE	FALSE	FALSE	FALSE	FALSE	FALSE	FALSE	FALSE	FALSE	FALSE	FALSE	FALSE	FALSE	FALSE	FALSE	FALSE	FALSE	FALSE	FALSE
Affx-80275999	inflammatory bowel disease	5.21	0.46	0.00034	ENSG00000086289	EPDR1	0.0001321	1	FALSE	HC	3783	1	1	2.11	12.84	FALSE	FALSE	FALSE	FALSE	FALSE	FALSE	FALSE	FALSE	FALSE	FALSE	FALSE	FALSE	FALSE	FALSE	FALSE	FALSE	FALSE	FALSE	FALSE	FALSE	TRUE	FALSE	FALSE	FALSE	FALSE	FALSE	FALSE	FALSE	FALSE	FALSE	FALSE	FALSE	FALSE	FALSE
Affx-80279050	muscle/soft tissue problem	5.15	0.46	0.00034	ENSG00000173269	MMRN2	0.0001736	1	FALSE	HC	2836	1	1	2.1	12.63	FALSE	FALSE	FALSE	FALSE	FALSE	FALSE	FALSE	FALSE	FALSE	FALSE	FALSE	FALSE	FALSE	FALSE	FALSE	FALSE	FALSE	FALSE	FALSE	FALSE	FALSE	FALSE	FALSE	FALSE	FALSE	FALSE	FALSE	FALSE	FALSE	FALSE	FALSE	FALSE	FALSE	FALSE
rs61613662	endometriosis	3.73	0.37	0.00034	ENSG00000137145	DENND4C	0.0002361	1	FALSE	HC	5391	1	1	1.81	7.68	FALSE	FALSE	FALSE	FALSE	FALSE	FALSE	FALSE	FALSE	FALSE	FALSE	FALSE	FALSE	FALSE	FALSE	FALSE	FALSE	FALSE	FALSE	FALSE	FALSE	FALSE	FALSE	FALSE	FALSE	FALSE	FALSE	FALSE	FALSE	FALSE	FALSE	FALSE	FALSE	FALSE	FALSE
Affx-80292004	stroke	2.68	0.28	0.00034	ENSG00000155657	TTN	0.0005	1	FALSE	HC	5783	1	1	1.56	4.6	TRUE	FALSE	FALSE	TRUE	FALSE	FALSE	FALSE	TRUE	FALSE	FALSE	FALSE	FALSE	FALSE	FALSE	FALSE	FALSE	FALSE	FALSE	TRUE	FALSE	FALSE	FALSE	FALSE	FALSE	TRUE	FALSE	FALSE	FALSE	TRUE	FALSE	FALSE	FALSE	FALSE	FALSE
Affx-52349278	pneumonia	2.88	0.3	0.00035	ENSG00000184956	MUC6	0.0001871	1	FALSE	HC	12614	1	1	1.61	5.15	FALSE	FALSE	FALSE	FALSE	FALSE	FALSE	FALSE	FALSE	FALSE	FALSE	FALSE	FALSE	FALSE	FALSE	FALSE	FALSE	FALSE	FALSE	FALSE	FALSE	FALSE	FALSE	FALSE	FALSE	TRUE	FALSE	FALSE	FALSE	FALSE	FALSE	FALSE	FALSE	FALSE	FALSE
rs201405662	depression	2.95	0.3	0.00035	ENSG00000173226	IQCB1	0.0001277	1	FALSE	HC	20461	1	1	1.63	5.34	TRUE	FALSE	FALSE	FALSE	FALSE	FALSE	FALSE	FALSE	FALSE	FALSE	FALSE	FALSE	FALSE	FALSE	FALSE	FALSE	FALSE	FALSE	FALSE	FALSE	FALSE	FALSE	FALSE	FALSE	FALSE	FALSE	FALSE	FALSE	TRUE	FALSE	FALSE	FALSE	FALSE	FALSE
rs148977366	depression	2.19	0.22	0.00035	ENSG00000132275	RRP8	0.0002893	1	FALSE	HC	20461	1	1	1.43	3.37	FALSE	FALSE	FALSE	FALSE	FALSE	FALSE	FALSE	FALSE	FALSE	FALSE	FALSE	FALSE	FALSE	FALSE	FALSE	FALSE	FALSE	FALSE	FALSE	FALSE	FALSE	FALSE	FALSE	FALSE	FALSE	FALSE	FALSE	FALSE	FALSE	FALSE	FALSE	FALSE	FALSE	FALSE
rs181356497	cervical cancer	1.94	0.18	0.00035	ENSG00000088682	COQ9	0.002863	1	FALSE	CA	2815	1	1	1.35	2.78	TRUE	FALSE	FALSE	FALSE	FALSE	FALSE	FALSE	FALSE	FALSE	FALSE	FALSE	FALSE	FALSE	FALSE	FALSE	FALSE	FALSE	FALSE	FALSE	FALSE	FALSE	FALSE	FALSE	FALSE	FALSE	FALSE	FALSE	FALSE	FALSE	FALSE	FALSE	FALSE	FALSE	FALSE
rs891297	cholelithiasis/gall stones	1.05	0.01	0.00035	ENSG00000188655	RNASE9	0.2065	1	FALSE	HC	14940	1	1	1.02	1.08	FALSE	FALSE	FALSE	FALSE	FALSE	FALSE	FALSE	FALSE	FALSE	FALSE	FALSE	FALSE	FALSE	FALSE	FALSE	FALSE	FALSE	FALSE	FALSE	FALSE	FALSE	FALSE	FALSE	FALSE	FALSE	FALSE	FALSE	FALSE	FALSE	FALSE	FALSE	FALSE	FALSE	FALSE
Affx-52335954	tonsiltis	6.27	0.51	0.00035	ENSG00000240224,ENSG00000241635		0.0001202	1	FALSE	HC	2608	1	1	2.29	17.18
rs10933973	emphysema/chronic bronchitis	1.08	0.02	0.00035	ENSG00000138472	GUCA1C	0.3179	1	FALSE	HC	5601	1	1	1.03	1.12	FALSE	FALSE	FALSE	FALSE	FALSE	FALSE	FALSE	FALSE	FALSE	FALSE	FALSE	FALSE	FALSE	FALSE	FALSE	FALSE	FALSE	FALSE	FALSE	FALSE	FALSE	FALSE	FALSE	FALSE	FALSE	FALSE	FALSE	FALSE	FALSE	FALSE	FALSE	FALSE	FALSE	FALSE
Affx-89012128	sleep apnoea	5.26	0.47	0.00036	ENSG00000196646	ZNF136	0.0001247	1	FALSE	HC	4082	1	1	2.12	13.1	FALSE	FALSE	FALSE	FALSE	FALSE	FALSE	FALSE	FALSE	FALSE	FALSE	FALSE	FALSE	FALSE	FALSE	FALSE	FALSE	FALSE	FALSE	FALSE	FALSE	FALSE	FALSE	FALSE	FALSE	FALSE	FALSE	FALSE	FALSE	FALSE	FALSE	FALSE	FALSE	FALSE	FALSE
Affx-80296169	nasal polyps	4.02	0.39	0.00036	ENSG00000149201	CCDC81	0.0002034	1	FALSE	HC	4608	1	1	1.87	8.64	FALSE	FALSE	FALSE	FALSE	FALSE	FALSE	FALSE	FALSE	FALSE	FALSE	FALSE	FALSE	FALSE	FALSE	FALSE	FALSE	FALSE	FALSE	FALSE	FALSE	FALSE	FALSE	FALSE	FALSE	FALSE	FALSE	FALSE	FALSE	FALSE	FALSE	FALSE	FALSE	FALSE	FALSE
rs73152579	gastro-oesophageal reflux (gord) / gastric reflux	0.85	0.04	0.00036	ENSG00000184571	PIWIL3	0.01058	1	FALSE	HC	30231	1	1	0.78	0.93	FALSE	FALSE	FALSE	FALSE	FALSE	FALSE	FALSE	FALSE	FALSE	FALSE	FALSE	FALSE	FALSE	FALSE	FALSE	FALSE	FALSE	FALSE	FALSE	FALSE	FALSE	FALSE	FALSE	FALSE	FALSE	FALSE	FALSE	FALSE	FALSE	FALSE	FALSE	FALSE	FALSE	FALSE
rs201435914	cataract	2.27	0.23	0.00036	ENSG00000204595	DPRX	0.0002864	1	FALSE	HC	19448	1	1	1.45	3.56	FALSE	FALSE	FALSE	FALSE	FALSE	FALSE	FALSE	FALSE	FALSE	FALSE	FALSE	FALSE	FALSE	FALSE	FALSE	FALSE	FALSE	FALSE	FALSE	FALSE	FALSE	FALSE	FALSE	FALSE	FALSE	FALSE	FALSE	FALSE	FALSE	FALSE	FALSE	FALSE	FALSE	FALSE
rs150637663	respiratory / intrathoracic cancer	6.33	0.52	0.00036	ENSG00000153822	KCNJ16	0.0001469	1	FALSE	CA	2392	1	1	2.3	17.45	FALSE	FALSE	FALSE	FALSE	FALSE	FALSE	FALSE	FALSE	FALSE	FALSE	FALSE	FALSE	FALSE	FALSE	FALSE	FALSE	FALSE	FALSE	FALSE	FALSE	TRUE	FALSE	FALSE	TRUE	FALSE	FALSE	FALSE	FALSE	FALSE	FALSE	FALSE	FALSE	FALSE	FALSE
rs140191758	fracture hand	2.35	0.24	0.00036	ENSG00000120471	TP53AIP1	0.001568	1	FALSE	HC	2438	1	1	1.47	3.75	FALSE	FALSE	FALSE	FALSE	FALSE	FALSE	FALSE	FALSE	FALSE	FALSE	FALSE	FALSE	FALSE	FALSE	FALSE	FALSE	FALSE	FALSE	FALSE	FALSE	FALSE	FALSE	FALSE	FALSE	FALSE	FALSE	FALSE	FALSE	FALSE	FALSE	FALSE	FALSE	FALSE	FALSE
rs144282828	essential hypertension	1.97	0.19	0.00036	ENSG00000269190,ENSG00000269547		0.0002197	1	FALSE	HC	64234	1	1	1.36	2.85
Affx-52357109	peritonitis	2.46	0.25	0.00036	ENSG00000005381	MPO	0.001289	1	FALSE	HC	2585	1	1	1.5	4.04	TRUE	FALSE	FALSE	FALSE	FALSE	FALSE	FALSE	FALSE	FALSE	FALSE	FALSE	FALSE	FALSE	FALSE	FALSE	FALSE	FALSE	FALSE	FALSE	FALSE	TRUE	FALSE	FALSE	TRUE	FALSE	FALSE	FALSE	FALSE	TRUE	FALSE	FALSE	FALSE	FALSE	FALSE
Affx-80274388	peripheral vascular disease	3.65	0.36	0.00036	ENSG00000040275	SPDL1	0.0003117	1	FALSE	HC	3517	1	1	1.79	7.44	FALSE	FALSE	FALSE	FALSE	FALSE	FALSE	FALSE	FALSE	FALSE	FALSE	FALSE	FALSE	FALSE	FALSE	FALSE	FALSE	FALSE	FALSE	FALSE	FALSE	FALSE	FALSE	FALSE	FALSE	FALSE	FALSE	FALSE	FALSE	FALSE	FALSE	FALSE	FALSE	FALSE	FALSE
rs138138689	chronic obstructive airways disease/copd	4.22	0.4	0.00036	ENSG00000006611	USH1C	0.0001277	1	FALSE	HC	7287	1	1	1.91	9.31	TRUE	FALSE	FALSE	FALSE	FALSE	FALSE	FALSE	FALSE	FALSE	FALSE	FALSE	FALSE	FALSE	FALSE	FALSE	FALSE	FALSE	FALSE	FALSE	FALSE	FALSE	FALSE	FALSE	FALSE	FALSE	FALSE	FALSE	FALSE	TRUE	FALSE	FALSE	FALSE	FALSE	FALSE
rs62119455	hypertension	0.87	0.04	0.00037	ENSG00000007129	CEACAM21	0.005164	1	FALSE	HC	107407	1	1	0.81	0.94	FALSE	FALSE	FALSE	FALSE	FALSE	FALSE	FALSE	FALSE	FALSE	FALSE	FALSE	FALSE	FALSE	FALSE	FALSE	FALSE	FALSE	FALSE	FALSE	FALSE	FALSE	FALSE	FALSE	FALSE	FALSE	FALSE	FALSE	FALSE	FALSE	FALSE	FALSE	FALSE	FALSE	FALSE
Affx-52335986	cholecystitis	2.42	0.25	0.00037	ENSG00000177483	RBM44	0.0003145	1	FALSE	HC	12963	1	1	1.49	3.94	FALSE	FALSE	FALSE	FALSE	FALSE	FALSE	FALSE	FALSE	FALSE	FALSE	FALSE	FALSE	FALSE	FALSE	FALSE	FALSE	FALSE	FALSE	FALSE	FALSE	FALSE	FALSE	FALSE	FALSE	FALSE	FALSE	FALSE	FALSE	FALSE	FALSE	FALSE	FALSE	FALSE	FALSE
Affx-80281983	sleep apnoea	4.51	0.42	0.00037	ENSG00000139725	RHOF	0.0001722	1	FALSE	HC	4082	1	1	1.97	10.33	FALSE	FALSE	FALSE	FALSE	FALSE	FALSE	FALSE	FALSE	FALSE	FALSE	FALSE	FALSE	FALSE	FALSE	FALSE	FALSE	FALSE	FALSE	FALSE	FALSE	FALSE	FALSE	FALSE	FALSE	FALSE	FALSE	FALSE	FALSE	FALSE	FALSE	FALSE	FALSE	FALSE	FALSE
Affx-80245195	fracture skull / head	4.93	0.45	0.00037	ENSG00000177119	ANO6	0.0002269	1	FALSE	HC	2012	1	1	2.05	11.86	TRUE	FALSE	FALSE	FALSE	FALSE	FALSE	FALSE	FALSE	FALSE	FALSE	FALSE	FALSE	FALSE	FALSE	FALSE	FALSE	FALSE	FALSE	FALSE	FALSE	TRUE	FALSE	FALSE	FALSE	FALSE	FALSE	FALSE	FALSE	FALSE	FALSE	FALSE	FALSE	FALSE	FALSE
rs200978811	malignant melanoma	5.21	0.46	0.00037	ENSG00000097096	SYDE2	0.0001187	1	FALSE	CA	4099	1	1	2.1	12.92	FALSE	FALSE	FALSE	FALSE	FALSE	FALSE	FALSE	FALSE	FALSE	FALSE	FALSE	FALSE	FALSE	FALSE	FALSE	FALSE	FALSE	FALSE	FALSE	FALSE	FALSE	FALSE	FALSE	FALSE	FALSE	FALSE	FALSE	FALSE	FALSE	FALSE	FALSE	FALSE	FALSE	FALSE
Affx-52347637	disc degeneration	1.61	0.13	0.00037	ENSG00000127423	AUNIP	0.005955	1	FALSE	HC	2984	1	1	1.24	2.1	FALSE	FALSE	FALSE	FALSE	FALSE	FALSE	FALSE	FALSE	FALSE	FALSE	FALSE	FALSE	FALSE	FALSE	FALSE	FALSE	FALSE	FALSE	FALSE	FALSE	FALSE	FALSE	FALSE	FALSE	FALSE	FALSE	FALSE	FALSE	FALSE	FALSE	FALSE	FALSE	FALSE	FALSE
rs201622589	colon cancer/sigmoid cancer	2.74	0.28	0.00037	ENSG00000130812	ANGPTL6	0.0007534	1	FALSE	CA	3251	1	1	1.57	4.78	FALSE	FALSE	FALSE	FALSE	FALSE	FALSE	FALSE	TRUE	FALSE	FALSE	FALSE	FALSE	FALSE	FALSE	FALSE	FALSE	FALSE	FALSE	FALSE	FALSE	FALSE	FALSE	FALSE	FALSE	FALSE	FALSE	FALSE	FALSE	FALSE	FALSE	FALSE	FALSE	FALSE	FALSE
rs2004640	ulcerative colitis	1.1	0.03	0.00037	ENSG00000128604	IRF5	0.4874	1	FALSE	HC	3147	1	1	1.04	1.15	FALSE	FALSE	FALSE	FALSE	FALSE	FALSE	FALSE	FALSE	FALSE	FALSE	FALSE	FALSE	FALSE	FALSE	FALSE	FALSE	FALSE	FALSE	FALSE	FALSE	TRUE	FALSE	FALSE	FALSE	FALSE	FALSE	FALSE	FALSE	FALSE	FALSE	FALSE	FALSE	FALSE	FALSE
rs35302901	rheumatoid arthritis	2.66	0.27	0.00037	ENSG00000047936	ROS1	0.000489	1	FALSE	HC	5587	1	1	1.55	4.55	FALSE	FALSE	FALSE	FALSE	FALSE	TRUE	FALSE	FALSE	FALSE	FALSE	FALSE	FALSE	FALSE	FALSE	FALSE	FALSE	FALSE	FALSE	FALSE	FALSE	FALSE	FALSE	FALSE	FALSE	FALSE	FALSE	FALSE	FALSE	FALSE	FALSE	FALSE	FALSE	FALSE	FALSE
rs199657605	benign breast lump	8.69	0.61	0.00037	ENSG00000197782	ZNF780A	0.0001009	1	FALSE	HC	2354	1	1	2.64	28.61	FALSE	FALSE	FALSE	FALSE	FALSE	FALSE	FALSE	FALSE	FALSE	FALSE	FALSE	FALSE	FALSE	FALSE	FALSE	FALSE	FALSE	FALSE	FALSE	FALSE	FALSE	FALSE	FALSE	FALSE	FALSE	FALSE	FALSE	FALSE	FALSE	FALSE	FALSE	FALSE	FALSE	FALSE
rs601338	stroke	1.07	0.02	0.00038	ENSG00000176920	FUT2	0.4908	1	FALSE	HC	5783	1	1	1.03	1.11	FALSE	FALSE	FALSE	FALSE	FALSE	FALSE	FALSE	FALSE	FALSE	FALSE	FALSE	FALSE	FALSE	FALSE	FALSE	FALSE	FALSE	FALSE	FALSE	FALSE	TRUE	FALSE	FALSE	FALSE	FALSE	FALSE	FALSE	FALSE	FALSE	FALSE	FALSE	FALSE	FALSE	FALSE
rs121965020	epilepsy	2.99	0.31	0.00038	ENSG00000127415	IDUA	0.0004508	1	FALSE	HC	4210	1	1	1.63	5.46	TRUE	FALSE	FALSE	FALSE	FALSE	FALSE	FALSE	FALSE	FALSE	FALSE	FALSE	FALSE	FALSE	FALSE	FALSE	FALSE	FALSE	FALSE	FALSE	FALSE	TRUE	FALSE	FALSE	FALSE	FALSE	FALSE	FALSE	FALSE	FALSE	FALSE	FALSE	FALSE	FALSE	FALSE
rs17316116	hypothyroidism/myxoedema	0.96	0.01	0.00038	ENSG00000118690	ARMC2	0.3518	1	FALSE	HC	19920	1	1	0.94	0.98	FALSE	FALSE	FALSE	FALSE	FALSE	FALSE	FALSE	FALSE	FALSE	FALSE	FALSE	FALSE	FALSE	FALSE	FALSE	FALSE	FALSE	FALSE	FALSE	FALSE	TRUE	FALSE	FALSE	FALSE	FALSE	FALSE	FALSE	FALSE	FALSE	FALSE	FALSE	FALSE	FALSE	FALSE
rs61179824	cholelithiasis/gall stones	0.93	0.02	0.00038	ENSG00000138079	SLC3A1	0.1011	1	FALSE	HC	14940	1	1	0.89	0.97	TRUE	FALSE	FALSE	FALSE	FALSE	FALSE	FALSE	FALSE	FALSE	FALSE	FALSE	FALSE	FALSE	FALSE	FALSE	FALSE	FALSE	FALSE	FALSE	FALSE	FALSE	FALSE	FALSE	FALSE	FALSE	FALSE	FALSE	FALSE	TRUE	FALSE	FALSE	FALSE	FALSE	FALSE
Affx-80292423	urinary tract infection/kidney infection	2.35	0.24	0.00038	ENSG00000243989,ENSG00000114786		0.0003516	1	FALSE	HC	11509	1	1	1.47	3.77
Affx-80290546	heart valve problem/heart murmur	2.11	0.21	0.00038	ENSG00000142609	C1orf222	0.00236	1	FALSE	HC	2326	1	1	1.4	3.19	FALSE	FALSE	FALSE	FALSE	FALSE	FALSE	FALSE	FALSE	FALSE	FALSE	FALSE	FALSE	FALSE	FALSE	FALSE	FALSE	FALSE	FALSE	FALSE	FALSE	FALSE	FALSE	FALSE	FALSE	FALSE	FALSE	FALSE	FALSE	FALSE	FALSE	FALSE	FALSE	FALSE	FALSE
rs6591594	carpal tunnel syndrome	3.06	0.31	0.00038	ENSG00000071203	MS4A12	0.0002285	1	FALSE	HC	8152	1	1	1.65	5.68	FALSE	FALSE	FALSE	FALSE	FALSE	FALSE	FALSE	FALSE	FALSE	FALSE	FALSE	FALSE	FALSE	FALSE	FALSE	FALSE	FALSE	FALSE	FALSE	FALSE	FALSE	FALSE	FALSE	FALSE	FALSE	FALSE	FALSE	FALSE	FALSE	FALSE	FALSE	FALSE	FALSE	FALSE
rs150709236	ear/vestibular disorder	3.6	0.36	0.00038	ENSG00000177830	CHID1	0.0003678	1	FALSE	HC	3088	1	1	1.78	7.29	FALSE	FALSE	FALSE	FALSE	FALSE	FALSE	FALSE	FALSE	FALSE	FALSE	FALSE	FALSE	FALSE	FALSE	FALSE	FALSE	FALSE	FALSE	FALSE	FALSE	FALSE	FALSE	FALSE	FALSE	FALSE	FALSE	FALSE	FALSE	FALSE	FALSE	FALSE	FALSE	FALSE	FALSE
rs121965020	Diabetes	1.55	0.12	0.00038	ENSG00000127415	IDUA	0.0004508	1	FALSE	FH	79177	1	1	1.22	1.97	TRUE	FALSE	FALSE	FALSE	FALSE	FALSE	FALSE	FALSE	FALSE	FALSE	FALSE	FALSE	FALSE	FALSE	FALSE	FALSE	FALSE	FALSE	FALSE	FALSE	TRUE	FALSE	FALSE	FALSE	FALSE	FALSE	FALSE	FALSE	FALSE	FALSE	FALSE	FALSE	FALSE	FALSE
Affx-52357109	nasal polyps	2.09	0.21	0.00038	ENSG00000005381	MPO	0.001289	1	FALSE	HC	4608	1	1	1.39	3.14	TRUE	FALSE	FALSE	FALSE	FALSE	FALSE	FALSE	FALSE	FALSE	FALSE	FALSE	FALSE	FALSE	FALSE	FALSE	FALSE	FALSE	FALSE	FALSE	FALSE	TRUE	FALSE	FALSE	TRUE	FALSE	FALSE	FALSE	FALSE	TRUE	FALSE	FALSE	FALSE	FALSE	FALSE
rs192992705	hypertension	1.44	0.1	0.00038	ENSG00000168228	ZCCHC4	0.0006562	1	FALSE	HC	107407	1	1	1.18	1.76	FALSE	FALSE	FALSE	FALSE	FALSE	FALSE	FALSE	FALSE	FALSE	FALSE	FALSE	FALSE	FALSE	FALSE	FALSE	FALSE	FALSE	FALSE	FALSE	FALSE	FALSE	FALSE	FALSE	FALSE	FALSE	FALSE	FALSE	FALSE	FALSE	FALSE	FALSE	FALSE	FALSE	FALSE
Affx-52361136	cholecystitis	2.26	0.23	0.00038	ENSG00000101213	PTK6	0.0003769	1	FALSE	HC	12963	1	1	1.44	3.55	FALSE	FALSE	FALSE	FALSE	FALSE	TRUE	FALSE	FALSE	FALSE	FALSE	FALSE	FALSE	FALSE	FALSE	FALSE	FALSE	FALSE	FALSE	FALSE	FALSE	FALSE	FALSE	FALSE	TRUE	FALSE	FALSE	FALSE	FALSE	FALSE	FALSE	FALSE	FALSE	FALSE	FALSE
rs144185023	nasal polyps	1.94	0.19	0.00038	ENSG00000173083	HPSE	0.001729	1	FALSE	HC	4608	1	1	1.34	2.79	FALSE	FALSE	FALSE	FALSE	FALSE	FALSE	FALSE	FALSE	FALSE	FALSE	FALSE	FALSE	FALSE	FALSE	FALSE	FALSE	FALSE	FALSE	FALSE	FALSE	FALSE	FALSE	FALSE	FALSE	FALSE	FALSE	FALSE	FALSE	FALSE	FALSE	FALSE	FALSE	FALSE	FALSE
Affx-80256281	connective tissue disorder	6.23	0.52	0.00039	ENSG00000196535	MYO18A	0.0001439	1	FALSE	HC	2515	1	1	2.27	17.12	FALSE	FALSE	FALSE	FALSE	FALSE	FALSE	FALSE	FALSE	FALSE	FALSE	FALSE	FALSE	FALSE	FALSE	FALSE	FALSE	FALSE	FALSE	FALSE	FALSE	FALSE	FALSE	FALSE	FALSE	TRUE	FALSE	FALSE	TRUE	FALSE	FALSE	FALSE	FALSE	FALSE	TRUE
rs192345324	cataract	1.41	0.1	0.00039	ENSG00000185842	DNAH14	0.002334	1	FALSE	HC	19448	1	1	1.17	1.7	FALSE	FALSE	FALSE	FALSE	FALSE	FALSE	FALSE	FALSE	FALSE	FALSE	FALSE	FALSE	FALSE	FALSE	FALSE	FALSE	FALSE	FALSE	FALSE	FALSE	FALSE	FALSE	FALSE	FALSE	FALSE	FALSE	FALSE	FALSE	FALSE	FALSE	FALSE	FALSE	FALSE	FALSE
Affx-80297541	Prostate cancer	2.12	0.21	0.00039	ENSG00000092470	WDR76	0.0002151	1	FALSE	FH	34359	1	1	1.4	3.21	FALSE	FALSE	FALSE	FALSE	FALSE	FALSE	FALSE	FALSE	FALSE	FALSE	FALSE	FALSE	FALSE	FALSE	FALSE	FALSE	FALSE	FALSE	FALSE	FALSE	FALSE	FALSE	FALSE	FALSE	FALSE	FALSE	FALSE	FALSE	FALSE	FALSE	FALSE	FALSE	FALSE	FALSE
rs140034080	atrial flutter	2.11	0.21	0.00039	ENSG00000142623	PADI1	0.0005578	1	FALSE	HC	12186	1	1	1.4	3.18	FALSE	FALSE	FALSE	FALSE	FALSE	FALSE	FALSE	FALSE	FALSE	FALSE	FALSE	FALSE	FALSE	FALSE	FALSE	FALSE	FALSE	FALSE	FALSE	FALSE	FALSE	FALSE	FALSE	FALSE	FALSE	FALSE	FALSE	FALSE	FALSE	FALSE	FALSE	FALSE	FALSE	FALSE
rs200380430	malignant melanoma	2.98	0.31	0.00039	ENSG00000170959	DCDC1	0.0004689	1	FALSE	CA	4099	1	1	1.63	5.45	FALSE	FALSE	FALSE	FALSE	FALSE	FALSE	FALSE	FALSE	FALSE	FALSE	FALSE	FALSE	FALSE	FALSE	FALSE	FALSE	FALSE	FALSE	FALSE	FALSE	TRUE	FALSE	FALSE	FALSE	FALSE	FALSE	FALSE	FALSE	FALSE	FALSE	FALSE	FALSE	FALSE	FALSE
rs55759912	measles / morbillivirus	6.11	0.51	0.00039	ENSG00000121101	TEX14	0.0001574	1	FALSE	HC	2120	1	1	2.25	16.62	FALSE	FALSE	FALSE	FALSE	FALSE	TRUE	FALSE	FALSE	FALSE	FALSE	FALSE	FALSE	FALSE	FALSE	FALSE	FALSE	FALSE	FALSE	FALSE	FALSE	TRUE	FALSE	FALSE	TRUE	FALSE	FALSE	FALSE	FALSE	FALSE	FALSE	FALSE	FALSE	FALSE	FALSE
Affx-52324665	non-melanoma skin cancer	1.34	0.08	0.00039	ENSG00000122375	OPN4	0.003569	1	FALSE	CA	16791	1	1	1.14	1.58	FALSE	FALSE	FALSE	FALSE	FALSE	FALSE	FALSE	FALSE	FALSE	FALSE	FALSE	FALSE	FALSE	FALSE	FALSE	FALSE	FALSE	FALSE	FALSE	FALSE	FALSE	FALSE	FALSE	TRUE	FALSE	FALSE	FALSE	FALSE	FALSE	FALSE	FALSE	FALSE	FALSE	FALSE
Affx-80267179	male genital tract cancer	2.04	0.2	0.00039	ENSG00000162592	CCDC27	0.001884	1	FALSE	CA	3449	1	1	1.38	3.03	FALSE	FALSE	FALSE	FALSE	FALSE	FALSE	FALSE	FALSE	FALSE	FALSE	FALSE	FALSE	FALSE	FALSE	FALSE	FALSE	FALSE	FALSE	FALSE	FALSE	FALSE	FALSE	FALSE	FALSE	FALSE	FALSE	FALSE	FALSE	FALSE	FALSE	FALSE	FALSE	FALSE	FALSE
Affx-52317803	subdural haemorrhage/haematoma	4.44	0.42	0.00039	ENSG00000073331	ALPK1	0.0001617	1	FALSE	HC	4451	1	1	1.95	10.12	FALSE	FALSE	FALSE	FALSE	FALSE	TRUE	FALSE	FALSE	FALSE	FALSE	FALSE	FALSE	FALSE	FALSE	FALSE	FALSE	FALSE	FALSE	FALSE	FALSE	FALSE	FALSE	FALSE	TRUE	FALSE	FALSE	FALSE	FALSE	FALSE	FALSE	FALSE	FALSE	FALSE	FALSE
rs150358287	svt / supraventricular tachycardia	1.48	0.11	0.0004	ENSG00000088827	SIGLEC1	0.01097	1	FALSE	HC	2653	1	1	1.19	1.84	FALSE	FALSE	FALSE	FALSE	FALSE	FALSE	FALSE	FALSE	FALSE	FALSE	FALSE	FALSE	FALSE	FALSE	FALSE	FALSE	FALSE	FALSE	FALSE	FALSE	FALSE	FALSE	FALSE	FALSE	FALSE	FALSE	FALSE	FALSE	FALSE	FALSE	FALSE	FALSE	FALSE	FALSE
rs138726443	hypertension	0.87	0.04	0.0004	ENSG00000143631	FLG	0.004774	1	FALSE	HC	107407	1	1	0.8	0.94	FALSE	FALSE	FALSE	TRUE	FALSE	FALSE	FALSE	TRUE	FALSE	FALSE	FALSE	FALSE	FALSE	FALSE	FALSE	FALSE	FALSE	FALSE	TRUE	FALSE	FALSE	FALSE	FALSE	FALSE	FALSE	FALSE	FALSE	FALSE	FALSE	FALSE	FALSE	FALSE	FALSE	FALSE
rs143787685	fracture hand	5.83	0.5	0.0004	ENSG00000100068	LRP5L	0.0001514	1	FALSE	HC	2438	1	1	2.2	15.46	FALSE	FALSE	FALSE	FALSE	FALSE	FALSE	FALSE	FALSE	FALSE	FALSE	FALSE	FALSE	FALSE	FALSE	FALSE	FALSE	FALSE	FALSE	FALSE	FALSE	FALSE	FALSE	FALSE	FALSE	FALSE	FALSE	FALSE	FALSE	FALSE	FALSE	FALSE	FALSE	FALSE	FALSE
Affx-80276672	Diabetes	2.06	0.2	0.0004	ENSG00000157703	SVOPL	0.0001499	1	FALSE	FH	79177	1	1	1.38	3.08	FALSE	FALSE	FALSE	FALSE	FALSE	FALSE	FALSE	FALSE	FALSE	FALSE	FALSE	FALSE	FALSE	FALSE	FALSE	FALSE	FALSE	FALSE	FALSE	FALSE	FALSE	FALSE	FALSE	FALSE	FALSE	FALSE	FALSE	FALSE	FALSE	FALSE	FALSE	FALSE	FALSE	FALSE
rs112740954	atrial flutter	1.81	0.17	0.0004	ENSG00000167080	B4GALNT2	0.000973	1	FALSE	HC	12186	1	1	1.3	2.51	FALSE	FALSE	FALSE	FALSE	FALSE	FALSE	FALSE	FALSE	FALSE	FALSE	FALSE	FALSE	FALSE	FALSE	FALSE	FALSE	FALSE	FALSE	FALSE	FALSE	FALSE	FALSE	FALSE	FALSE	FALSE	FALSE	FALSE	FALSE	FALSE	FALSE	FALSE	FALSE	FALSE	FALSE
rs56283966	connective tissue disorder	0.81	0.06	0.0004	ENSG00000160183	TMPRSS3	0.07701	1	FALSE	HC	2515	1	1	0.73	0.91	TRUE	FALSE	FALSE	FALSE	FALSE	FALSE	FALSE	FALSE	FALSE	FALSE	FALSE	FALSE	FALSE	FALSE	FALSE	FALSE	FALSE	FALSE	FALSE	FALSE	FALSE	FALSE	FALSE	FALSE	FALSE	FALSE	FALSE	FALSE	FALSE	FALSE	FALSE	FALSE	FALSE	FALSE
rs36095412	eye/eyelid problem	2.6	0.27	0.0004	ENSG00000178828	RNF186	0.0009998	1	FALSE	HC	2698	1	1	1.53	4.41	FALSE	FALSE	FALSE	FALSE	FALSE	FALSE	FALSE	FALSE	FALSE	FALSE	FALSE	FALSE	FALSE	FALSE	FALSE	FALSE	FALSE	FALSE	FALSE	FALSE	TRUE	FALSE	FALSE	FALSE	FALSE	FALSE	FALSE	FALSE	FALSE	FALSE	FALSE	FALSE	FALSE	FALSE
rs201287027	chronic obstructive airways disease/copd	3.57	0.36	0.0004	ENSG00000196605	ZNF846	0.0001618	1	FALSE	HC	7287	1	1	1.77	7.24	FALSE	FALSE	FALSE	FALSE	FALSE	FALSE	FALSE	FALSE	FALSE	FALSE	FALSE	FALSE	FALSE	FALSE	FALSE	FALSE	FALSE	FALSE	FALSE	FALSE	FALSE	FALSE	FALSE	FALSE	FALSE	FALSE	FALSE	FALSE	FALSE	FALSE	FALSE	FALSE	FALSE	FALSE
rs199584830	rectal cancer	8.22	0.6	0.0004	ENSG00000198515	CNGA1	0.0001068	1	FALSE	CA	2026	1	1	2.56	26.43	TRUE	FALSE	FALSE	FALSE	FALSE	FALSE	FALSE	FALSE	FALSE	FALSE	FALSE	FALSE	FALSE	FALSE	FALSE	FALSE	FALSE	FALSE	FALSE	FALSE	FALSE	FALSE	FALSE	FALSE	FALSE	FALSE	FALSE	FALSE	FALSE	FALSE	FALSE	FALSE	FALSE	FALSE
rs150876558	headaches (not migraine)	3.32	0.34	0.0004	ENSG00000164078	MST1R	0.0004796	1	FALSE	HC	2974	1	1	1.71	6.45	FALSE	FALSE	FALSE	FALSE	FALSE	TRUE	FALSE	TRUE	FALSE	FALSE	FALSE	FALSE	FALSE	FALSE	FALSE	FALSE	FALSE	FALSE	FALSE	FALSE	FALSE	FALSE	FALSE	TRUE	FALSE	FALSE	FALSE	FALSE	FALSE	FALSE	FALSE	FALSE	FALSE	FALSE
rs10190751	rheumatoid arthritis	1.09	0.02	0.0004	ENSG00000003402	CFLAR	0.1987	1	FALSE	HC	5587	1	1	1.04	1.14	FALSE	FALSE	FALSE	FALSE	FALSE	FALSE	FALSE	TRUE	FALSE	FALSE	FALSE	FALSE	FALSE	FALSE	FALSE	FALSE	FALSE	FALSE	FALSE	FALSE	FALSE	FALSE	FALSE	FALSE	FALSE	FALSE	FALSE	FALSE	FALSE	FALSE	FALSE	FALSE	FALSE	FALSE
rs143542836	colon cancer/sigmoid cancer	5.19	0.47	0.00041	ENSG00000104738	MCM4	0.000147	1	FALSE	CA	3251	1	1	2.08	12.95	FALSE	FALSE	TRUE	FALSE	FALSE	FALSE	FALSE	TRUE	FALSE	FALSE	FALSE	FALSE	FALSE	FALSE	FALSE	FALSE	FALSE	FALSE	FALSE	FALSE	FALSE	FALSE	FALSE	FALSE	FALSE	FALSE	FALSE	FALSE	FALSE	FALSE	FALSE	FALSE	FALSE	FALSE
rs141481245	retinal detachment	2.72	0.28	0.00041	ENSG00000137757	CASP5	0.000742	1	FALSE	HC	3247	1	1	1.56	4.73	FALSE	FALSE	FALSE	FALSE	FALSE	FALSE	FALSE	FALSE	FALSE	FALSE	FALSE	FALSE	FALSE	FALSE	FALSE	FALSE	FALSE	FALSE	FALSE	FALSE	FALSE	FALSE	FALSE	TRUE	FALSE	FALSE	FALSE	FALSE	FALSE	FALSE	FALSE	FALSE	FALSE	FALSE
Affx-80221354	peripheral vascular disease	5.12	0.46	0.00041	ENSG00000113971	NPHP3	0.0001454	1	FALSE	HC	3517	1	1	2.07	12.67	TRUE	FALSE	FALSE	FALSE	FALSE	FALSE	FALSE	TRUE	FALSE	FALSE	FALSE	FALSE	FALSE	FALSE	FALSE	FALSE	FALSE	FALSE	FALSE	FALSE	FALSE	FALSE	FALSE	FALSE	FALSE	FALSE	FALSE	FALSE	FALSE	FALSE	FALSE	FALSE	FALSE	FALSE
rs137852991	spinal stenosis	6.25	0.52	0.00041	ENSG00000143921	ABCG8	0.0001053	1	FALSE	HC	3114	1	1	2.26	17.29	TRUE	FALSE	FALSE	FALSE	FALSE	FALSE	FALSE	FALSE	FALSE	FALSE	FALSE	FALSE	FALSE	FALSE	FALSE	FALSE	FALSE	FALSE	FALSE	FALSE	TRUE	FALSE	FALSE	FALSE	FALSE	FALSE	FALSE	FALSE	TRUE	FALSE	FALSE	FALSE	FALSE	FALSE
Affx-80296222	oesophagitis/barretts oesophagus	2.08	0.21	0.00041	ENSG00000150750	C11orf53	0.0006841	1	FALSE	HC	9528	1	1	1.38	3.11	FALSE	FALSE	FALSE	FALSE	FALSE	FALSE	FALSE	FALSE	FALSE	FALSE	FALSE	FALSE	FALSE	FALSE	FALSE	FALSE	FALSE	FALSE	FALSE	FALSE	FALSE	FALSE	FALSE	FALSE	FALSE	FALSE	FALSE	FALSE	FALSE	FALSE	FALSE	FALSE	FALSE	FALSE
rs148627602	large bowel cancer/colorectal cancer	4.47	0.42	0.00041	ENSG00000144407	PTH2R	0.0001796	1	FALSE	CA	4382	1	1	1.95	10.27	FALSE	FALSE	FALSE	FALSE	FALSE	FALSE	FALSE	FALSE	FALSE	FALSE	FALSE	FALSE	FALSE	FALSE	FALSE	FALSE	FALSE	FALSE	FALSE	FALSE	FALSE	FALSE	FALSE	TRUE	FALSE	FALSE	FALSE	FALSE	FALSE	FALSE	FALSE	FALSE	FALSE	FALSE
rs117752382	Breast cancer	1.1	0.03	0.00041	ENSG00000147485	PXDNL	0.0138	1	FALSE	FH	62401	1	1	1.04	1.16	FALSE	FALSE	FALSE	FALSE	FALSE	FALSE	FALSE	FALSE	FALSE	FALSE	FALSE	FALSE	FALSE	FALSE	FALSE	FALSE	FALSE	FALSE	FALSE	FALSE	FALSE	FALSE	FALSE	FALSE	FALSE	FALSE	FALSE	FALSE	FALSE	FALSE	FALSE	FALSE	FALSE	FALSE
Affx-80273711	fracture skull / head	6.09	0.51	0.00041	ENSG00000049883	PTCD2	0.0001691	1	FALSE	HC	2012	1	1	2.24	16.61	FALSE	FALSE	FALSE	FALSE	FALSE	FALSE	FALSE	FALSE	FALSE	FALSE	FALSE	FALSE	FALSE	FALSE	FALSE	FALSE	FALSE	FALSE	FALSE	FALSE	FALSE	FALSE	FALSE	FALSE	FALSE	FALSE	FALSE	FALSE	FALSE	FALSE	FALSE	FALSE	FALSE	FALSE
rs5893310	Diabetes	0.98	0.01	0.00041	ENSG00000164938	TP53INP1	0.3225	1	FALSE	FH	79177	1	1	0.97	0.99	FALSE	FALSE	FALSE	FALSE	FALSE	FALSE	FALSE	FALSE	FALSE	FALSE	FALSE	FALSE	FALSE	FALSE	FALSE	FALSE	FALSE	FALSE	FALSE	FALSE	TRUE	FALSE	FALSE	FALSE	FALSE	FALSE	FALSE	FALSE	FALSE	FALSE	FALSE	FALSE	FALSE	FALSE
rs142883811	osteoporosis	3.36	0.34	0.00041	ENSG00000161270	NPHS1	0.0001751	1	FALSE	HC	9135	1	1	1.71	6.57	TRUE	FALSE	FALSE	FALSE	FALSE	FALSE	FALSE	TRUE	FALSE	FALSE	FALSE	FALSE	FALSE	FALSE	FALSE	FALSE	FALSE	FALSE	FALSE	FALSE	FALSE	FALSE	FALSE	FALSE	FALSE	FALSE	FALSE	FALSE	TRUE	FALSE	FALSE	FALSE	FALSE	FALSE
Affx-89021442	emphysema/chronic bronchitis	4.56	0.43	0.00041	ENSG00000165566	AMER2	0.0001276	1	FALSE	HC	5601	1	1	1.96	10.57	FALSE	FALSE	FALSE	FALSE	FALSE	FALSE	FALSE	FALSE	FALSE	FALSE	FALSE	FALSE	FALSE	FALSE	FALSE	FALSE	FALSE	FALSE	FALSE	FALSE	FALSE	FALSE	FALSE	FALSE	FALSE	FALSE	FALSE	FALSE	FALSE	FALSE	FALSE	FALSE	FALSE	FALSE
rs141374842	ear/vestibular disorder	6.17	0.52	0.00041	ENSG00000187775	DNAH17	0.0001098	1	FALSE	HC	3088	1	1	2.25	16.92	FALSE	FALSE	FALSE	FALSE	FALSE	FALSE	FALSE	FALSE	FALSE	FALSE	FALSE	FALSE	FALSE	FALSE	FALSE	FALSE	FALSE	FALSE	FALSE	FALSE	FALSE	FALSE	FALSE	FALSE	FALSE	FALSE	FALSE	FALSE	FALSE	FALSE	FALSE	FALSE	FALSE	FALSE
rs35138315	gout	2.26	0.23	0.00042	ENSG00000081052	COL4A4	0.0006713	1	FALSE	HC	6278	1	1	1.44	3.57	TRUE	FALSE	FALSE	FALSE	FALSE	FALSE	FALSE	FALSE	FALSE	FALSE	FALSE	FALSE	FALSE	FALSE	FALSE	FALSE	FALSE	FALSE	FALSE	FALSE	TRUE	FALSE	FALSE	FALSE	FALSE	FALSE	FALSE	FALSE	TRUE	FALSE	FALSE	FALSE	FALSE	FALSE
rs201296908	ovarian cyst or cysts	2.43	0.25	0.00042	ENSG00000204021	LIPK	0.001206	1	FALSE	HC	2831	1	1	1.48	3.98	FALSE	FALSE	FALSE	FALSE	FALSE	FALSE	FALSE	FALSE	FALSE	FALSE	FALSE	FALSE	FALSE	FALSE	FALSE	FALSE	FALSE	FALSE	FALSE	FALSE	FALSE	FALSE	FALSE	FALSE	TRUE	FALSE	FALSE	FALSE	FALSE	FALSE	FALSE	FALSE	FALSE	FALSE
Affx-80272785	iron deficiency anaemia	3.19	0.33	0.00042	ENSG00000072201	LNX1	0.0002122	1	FALSE	HC	7811	1	1	1.68	6.08	FALSE	FALSE	FALSE	FALSE	FALSE	FALSE	FALSE	FALSE	FALSE	FALSE	FALSE	FALSE	FALSE	FALSE	FALSE	FALSE	FALSE	FALSE	FALSE	FALSE	FALSE	FALSE	FALSE	FALSE	FALSE	FALSE	FALSE	FALSE	FALSE	FALSE	FALSE	FALSE	FALSE	FALSE
Affx-86890570	anaemia	2.65	0.28	0.00042	ENSG00000107290	SETX	0.0002118	1	FALSE	HC	15944	1	1	1.54	4.55	TRUE	FALSE	FALSE	TRUE	FALSE	FALSE	FALSE	FALSE	FALSE	FALSE	FALSE	FALSE	FALSE	FALSE	FALSE	FALSE	FALSE	FALSE	FALSE	FALSE	FALSE	FALSE	FALSE	FALSE	FALSE	FALSE	FALSE	TRUE	FALSE	FALSE	FALSE	TRUE	FALSE	FALSE
Affx-80213007	urinary tract infection/kidney infection	3.51	0.36	0.00042	ENSG00000121957	GPSM2	0.0001202	1	FALSE	HC	11509	1	1	1.75	7.05	TRUE	FALSE	FALSE	FALSE	FALSE	FALSE	FALSE	FALSE	FALSE	FALSE	FALSE	FALSE	FALSE	FALSE	FALSE	FALSE	FALSE	FALSE	FALSE	FALSE	FALSE	FALSE	FALSE	FALSE	FALSE	FALSE	FALSE	FALSE	FALSE	FALSE	FALSE	FALSE	FALSE	FALSE
Affx-80292048	endometriosis	4.45	0.42	0.00042	ENSG00000196290	NIF3L1	0.0001498	1	FALSE	HC	5391	1	1	1.94	10.18	FALSE	FALSE	FALSE	FALSE	FALSE	FALSE	FALSE	FALSE	FALSE	FALSE	FALSE	FALSE	FALSE	FALSE	FALSE	FALSE	FALSE	FALSE	FALSE	FALSE	FALSE	FALSE	FALSE	FALSE	FALSE	FALSE	FALSE	FALSE	FALSE	FALSE	FALSE	FALSE	FALSE	FALSE
rs201588919	respiratory / intrathoracic cancer	1.51	0.12	0.00042	ENSG00000196622	RIMBP3	0.01066	1	FALSE	CA	2392	1	1	1.2	1.91	FALSE	FALSE	FALSE	FALSE	FALSE	FALSE	FALSE	FALSE	FALSE	FALSE	FALSE	FALSE	FALSE	FALSE	FALSE	FALSE	FALSE	FALSE	FALSE	FALSE	FALSE	FALSE	FALSE	FALSE	FALSE	FALSE	FALSE	FALSE	FALSE	FALSE	FALSE	FALSE	FALSE	FALSE
rs57404214	pleural effusion	3.62	0.36	0.00042	ENSG00000206483	TXNRD3NB	0.000279	1	FALSE	HC	4391	1	1	1.77	7.39	FALSE	FALSE	FALSE	FALSE	FALSE	FALSE	FALSE	FALSE	FALSE	FALSE	FALSE	FALSE	FALSE	FALSE	FALSE	FALSE	FALSE	FALSE	FALSE	FALSE	FALSE	FALSE	FALSE	FALSE	FALSE	FALSE	FALSE	FALSE	FALSE	FALSE	FALSE	FALSE	FALSE	FALSE
rs138567234	constipation	3.72	0.37	0.00042	ENSG00000129277	CCL4	0.0001291	1	FALSE	HC	8691	1	1	1.79	7.72	FALSE	FALSE	FALSE	FALSE	FALSE	FALSE	FALSE	FALSE	FALSE	FALSE	FALSE	FALSE	FALSE	FALSE	FALSE	FALSE	FALSE	FALSE	FALSE	FALSE	FALSE	FALSE	FALSE	FALSE	FALSE	FALSE	FALSE	FALSE	FALSE	FALSE	FALSE	FALSE	FALSE	FALSE
rs61750330	malabsorption/coeliac disease	2.6	0.27	0.00042	ENSG00000204624	PTCHD2	0.001312	1	FALSE	HC	2094	1	1	1.53	4.41	FALSE	FALSE	FALSE	FALSE	FALSE	FALSE	FALSE	FALSE	FALSE	FALSE	FALSE	FALSE	FALSE	FALSE	FALSE	FALSE	FALSE	FALSE	FALSE	FALSE	FALSE	FALSE	FALSE	FALSE	FALSE	FALSE	FALSE	FALSE	FALSE	FALSE	FALSE	FALSE	FALSE	FALSE
rs145176998	stroke	1.8	0.17	0.00042	ENSG00000174989	FBXW8	0.001856	1	FALSE	HC	5783	1	1	1.3	2.49	FALSE	FALSE	FALSE	FALSE	FALSE	FALSE	FALSE	TRUE	FALSE	FALSE	FALSE	FALSE	FALSE	FALSE	FALSE	FALSE	FALSE	FALSE	FALSE	FALSE	FALSE	FALSE	FALSE	FALSE	FALSE	FALSE	FALSE	FALSE	FALSE	FALSE	FALSE	FALSE	FALSE	FALSE
Affx-52111380	prostate cancer	2.07	0.21	0.00043	ENSG00000197915	HRNR	0.001089	1	FALSE	CA	6460	1	1	1.38	3.09	FALSE	FALSE	FALSE	FALSE	FALSE	FALSE	FALSE	FALSE	FALSE	FALSE	FALSE	FALSE	FALSE	FALSE	FALSE	FALSE	FALSE	FALSE	FALSE	FALSE	FALSE	FALSE	FALSE	FALSE	FALSE	FALSE	FALSE	FALSE	FALSE	FALSE	FALSE	FALSE	FALSE	FALSE
rs28369860	headaches (not migraine)	0.78	0.07	0.00043	ENSG00000094963	FMO2	0.04528	1	FALSE	HC	2974	1	1	0.68	0.9	FALSE	FALSE	FALSE	FALSE	FALSE	FALSE	FALSE	FALSE	FALSE	FALSE	FALSE	FALSE	FALSE	FALSE	FALSE	FALSE	FALSE	FALSE	FALSE	FALSE	FALSE	FALSE	FALSE	FALSE	FALSE	FALSE	FALSE	FALSE	FALSE	FALSE	FALSE	FALSE	FALSE	FALSE
Affx-80288350	allergy/hypersensitivity/anaphylaxis	4.33	0.42	0.00043	ENSG00000142552	RCN3	0.0002982	1	FALSE	HC	2491	1	1	1.91	9.77	FALSE	FALSE	FALSE	FALSE	FALSE	FALSE	FALSE	FALSE	FALSE	FALSE	FALSE	FALSE	FALSE	FALSE	FALSE	FALSE	FALSE	FALSE	FALSE	FALSE	FALSE	FALSE	FALSE	FALSE	FALSE	FALSE	FALSE	FALSE	FALSE	FALSE	FALSE	FALSE	FALSE	FALSE
Affx-80231036	bronchitis	3.14	0.32	0.00043	ENSG00000186625	KATNA1	0.0003413	1	FALSE	HC	4987	1	1	1.66	5.93	FALSE	FALSE	FALSE	FALSE	FALSE	FALSE	FALSE	FALSE	FALSE	FALSE	FALSE	FALSE	FALSE	FALSE	FALSE	FALSE	FALSE	FALSE	FALSE	FALSE	FALSE	FALSE	FALSE	FALSE	FALSE	FALSE	FALSE	FALSE	FALSE	FALSE	FALSE	FALSE	FALSE	FALSE
Affx-80275246	large bowel cancer/colorectal cancer	2.54	0.26	0.00043	ENSG00000156535	CD109	0.0006869	1	FALSE	CA	4382	1	1	1.51	4.27	FALSE	FALSE	FALSE	FALSE	FALSE	FALSE	FALSE	FALSE	FALSE	FALSE	FALSE	FALSE	FALSE	FALSE	FALSE	FALSE	FALSE	FALSE	FALSE	FALSE	FALSE	FALSE	FALSE	FALSE	FALSE	FALSE	FALSE	FALSE	FALSE	FALSE	FALSE	FALSE	FALSE	FALSE
rs76330087	heart attack/myocardial infarction	2.68	0.28	0.00043	ENSG00000151418	ATP6V1G3	0.0002774	1	FALSE	HC	12138	1	1	1.55	4.65	FALSE	FALSE	FALSE	FALSE	FALSE	FALSE	FALSE	FALSE	FALSE	FALSE	FALSE	FALSE	FALSE	FALSE	FALSE	FALSE	FALSE	FALSE	FALSE	FALSE	TRUE	FALSE	FALSE	FALSE	FALSE	FALSE	FALSE	FALSE	FALSE	FALSE	FALSE	FALSE	FALSE	FALSE
rs201585182	diabetes	2.37	0.25	0.00043	ENSG00000179520	SLC17A8	0.0002151	1	FALSE	HC	20440	1	1	1.46	3.83	FALSE	FALSE	FALSE	TRUE	FALSE	FALSE	FALSE	FALSE	FALSE	FALSE	FALSE	FALSE	FALSE	FALSE	FALSE	FALSE	FALSE	FALSE	TRUE	FALSE	TRUE	FALSE	FALSE	FALSE	FALSE	FALSE	FALSE	FALSE	FALSE	FALSE	FALSE	FALSE	FALSE	FALSE
Affx-80239634	cystitis	6.11	0.51	0.00043	ENSG00000138119	MYOF	0.000132	1	FALSE	HC	2713	1	1	2.23	16.75	FALSE	FALSE	FALSE	FALSE	FALSE	FALSE	FALSE	FALSE	FALSE	FALSE	FALSE	FALSE	FALSE	FALSE	FALSE	FALSE	FALSE	FALSE	FALSE	FALSE	FALSE	FALSE	FALSE	FALSE	TRUE	FALSE	FALSE	FALSE	FALSE	FALSE	FALSE	FALSE	FALSE	FALSE
rs145926656	cervical cancer	4.43	0.42	0.00043	ENSG00000137720	C11orf1	0.0002702	1	FALSE	CA	2815	1	1	1.93	10.14	FALSE	FALSE	FALSE	FALSE	FALSE	FALSE	FALSE	FALSE	FALSE	FALSE	FALSE	FALSE	FALSE	FALSE	FALSE	FALSE	FALSE	FALSE	FALSE	FALSE	FALSE	FALSE	FALSE	FALSE	FALSE	FALSE	FALSE	FALSE	FALSE	FALSE	FALSE	FALSE	FALSE	FALSE
rs113197514	vaginal prolapse/uterine prolapse	4.74	0.44	0.00043	ENSG00000002822	MAD1L1	0.0003231	1	FALSE	HC	2041	1	1	1.99	11.27	FALSE	FALSE	TRUE	FALSE	FALSE	FALSE	FALSE	TRUE	FALSE	FALSE	FALSE	FALSE	FALSE	FALSE	FALSE	FALSE	FALSE	FALSE	FALSE	FALSE	TRUE	FALSE	FALSE	FALSE	FALSE	FALSE	FALSE	FALSE	FALSE	FALSE	FALSE	FALSE	FALSE	FALSE
rs137853907	ulcerative colitis	6.11	0.51	0.00044	ENSG00000007062	PROM1	0.0001097	1	FALSE	HC	3147	1	1	2.23	16.74	TRUE	FALSE	FALSE	FALSE	FALSE	FALSE	FALSE	FALSE	FALSE	FALSE	FALSE	FALSE	FALSE	FALSE	FALSE	FALSE	FALSE	FALSE	FALSE	FALSE	FALSE	FALSE	FALSE	FALSE	FALSE	FALSE	FALSE	FALSE	FALSE	FALSE	FALSE	FALSE	FALSE	FALSE
rs147411937	tonsiltis	4.98	0.46	0.00044	ENSG00000124279	FASTKD3	0.0001988	1	FALSE	HC	2608	1	1	2.04	12.2	FALSE	FALSE	FALSE	FALSE	FALSE	FALSE	FALSE	FALSE	FALSE	FALSE	FALSE	FALSE	FALSE	FALSE	FALSE	FALSE	FALSE	FALSE	FALSE	FALSE	FALSE	FALSE	FALSE	FALSE	FALSE	FALSE	FALSE	FALSE	FALSE	FALSE	FALSE	FALSE	FALSE	FALSE
rs201582850	endometriosis	3.62	0.37	0.00044	ENSG00000164323	KIAA1430	0.0002522	1	FALSE	HC	5391	1	1	1.77	7.43	FALSE	FALSE	FALSE	FALSE	FALSE	FALSE	FALSE	FALSE	FALSE	FALSE	FALSE	FALSE	FALSE	FALSE	FALSE	FALSE	FALSE	FALSE	FALSE	FALSE	FALSE	FALSE	FALSE	FALSE	FALSE	FALSE	FALSE	FALSE	FALSE	FALSE	FALSE	FALSE	FALSE	FALSE
Affx-80286694	hyperthyroidism/thyrotoxicosis	5.09	0.46	0.00044	ENSG00000134762	DSC3	0.0001439	1	FALSE	HC	3647	1	1	2.05	12.64	TRUE	FALSE	FALSE	FALSE	FALSE	FALSE	FALSE	TRUE	FALSE	FALSE	FALSE	FALSE	FALSE	FALSE	FALSE	FALSE	FALSE	FALSE	FALSE	FALSE	FALSE	FALSE	FALSE	FALSE	FALSE	FALSE	FALSE	FALSE	FALSE	FALSE	FALSE	FALSE	FALSE	FALSE
Affx-80252450	allergy/hypersensitivity/anaphylaxis	6.05	0.51	0.00044	ENSG00000102854	MSLN	0.0001394	1	FALSE	HC	2491	1	1	2.22	16.52	FALSE	FALSE	FALSE	FALSE	FALSE	FALSE	FALSE	FALSE	FALSE	FALSE	FALSE	FALSE	FALSE	FALSE	FALSE	FALSE	FALSE	FALSE	FALSE	FALSE	FALSE	FALSE	FALSE	FALSE	FALSE	FALSE	FALSE	FALSE	FALSE	FALSE	FALSE	FALSE	FALSE	FALSE
Affx-80247265	diverticular disease/diverticulitis	3.86	0.38	0.00044	ENSG00000197653	DNAH10	0.0002345	1	FALSE	HC	4036	1	1	1.82	8.2	FALSE	FALSE	FALSE	FALSE	FALSE	FALSE	FALSE	FALSE	FALSE	FALSE	FALSE	FALSE	FALSE	FALSE	FALSE	FALSE	FALSE	FALSE	FALSE	FALSE	FALSE	FALSE	FALSE	FALSE	FALSE	FALSE	FALSE	FALSE	FALSE	FALSE	FALSE	FALSE	FALSE	FALSE
Affx-80273408	disc degeneration	3.86	0.38	0.00044	ENSG00000164344	KLKB1	0.0003131	1	FALSE	HC	2984	1	1	1.82	8.22	TRUE	FALSE	FALSE	FALSE	FALSE	FALSE	FALSE	FALSE	FALSE	FALSE	FALSE	FALSE	FALSE	FALSE	FALSE	FALSE	FALSE	FALSE	FALSE	FALSE	TRUE	FALSE	FALSE	TRUE	FALSE	FALSE	FALSE	FALSE	TRUE	FALSE	FALSE	FALSE	FALSE	FALSE
rs144009342	large bowel cancer/colorectal cancer	3.14	0.33	0.00045	ENSG00000166788	SAAL1	0.0003709	1	FALSE	CA	4382	1	1	1.66	5.96	FALSE	FALSE	FALSE	FALSE	FALSE	FALSE	FALSE	FALSE	FALSE	FALSE	FALSE	FALSE	FALSE	FALSE	FALSE	FALSE	FALSE	FALSE	FALSE	FALSE	FALSE	FALSE	FALSE	FALSE	FALSE	FALSE	FALSE	FALSE	FALSE	FALSE	FALSE	FALSE	FALSE	FALSE
rs183103711	non-melanoma skin cancer	2.53	0.26	0.00045	ENSG00000159915	ZNF233	0.0001928	1	FALSE	CA	16791	1	1	1.51	4.26	FALSE	FALSE	FALSE	FALSE	FALSE	FALSE	FALSE	FALSE	FALSE	FALSE	FALSE	FALSE	FALSE	FALSE	FALSE	FALSE	FALSE	FALSE	FALSE	FALSE	FALSE	FALSE	FALSE	FALSE	FALSE	FALSE	FALSE	FALSE	FALSE	FALSE	FALSE	FALSE	FALSE	FALSE
rs56047699	essential hypertension	1.4	0.1	0.00045	ENSG00000170209	ANKK1	0.0009806	1	FALSE	HC	64234	1	1	1.16	1.68	FALSE	FALSE	FALSE	FALSE	FALSE	TRUE	FALSE	FALSE	FALSE	FALSE	FALSE	FALSE	FALSE	FALSE	FALSE	FALSE	FALSE	FALSE	FALSE	FALSE	FALSE	FALSE	FALSE	TRUE	FALSE	FALSE	FALSE	FALSE	FALSE	FALSE	FALSE	FALSE	FALSE	FALSE
rs148876624	subdural haemorrhage/haematoma	2.38	0.25	0.00045	ENSG00000155875	FAM154A	0.0008339	1	FALSE	HC	4451	1	1	1.47	3.86	FALSE	FALSE	FALSE	FALSE	FALSE	FALSE	FALSE	FALSE	FALSE	FALSE	FALSE	FALSE	FALSE	FALSE	FALSE	FALSE	FALSE	FALSE	FALSE	FALSE	FALSE	FALSE	FALSE	FALSE	FALSE	FALSE	FALSE	FALSE	FALSE	FALSE	FALSE	FALSE	FALSE	FALSE
rs201431914	vaginal prolapse/uterine prolapse	4.17	0.41	0.00045	ENSG00000185272	RBM11	0.0003783	1	FALSE	HC	2041	1	1	1.88	9.26	FALSE	FALSE	FALSE	FALSE	FALSE	FALSE	FALSE	FALSE	FALSE	FALSE	FALSE	FALSE	FALSE	FALSE	FALSE	FALSE	FALSE	FALSE	FALSE	FALSE	FALSE	FALSE	FALSE	FALSE	FALSE	FALSE	FALSE	FALSE	FALSE	FALSE	FALSE	FALSE	FALSE	FALSE
rs200978811	synovitis	5.07	0.46	0.00045	ENSG00000097096	SYDE2	0.0001187	1	FALSE	HC	4303	1	1	2.05	12.57	FALSE	FALSE	FALSE	FALSE	FALSE	FALSE	FALSE	FALSE	FALSE	FALSE	FALSE	FALSE	FALSE	FALSE	FALSE	FALSE	FALSE	FALSE	FALSE	FALSE	FALSE	FALSE	FALSE	FALSE	FALSE	FALSE	FALSE	FALSE	FALSE	FALSE	FALSE	FALSE	FALSE	FALSE
rs201679438	headaches (not migraine)	6.1	0.52	0.00045	ENSG00000167613	LAIR1	0.0001113	1	FALSE	HC	2974	1	1	2.22	16.77	FALSE	FALSE	FALSE	FALSE	FALSE	FALSE	FALSE	FALSE	FALSE	FALSE	FALSE	FALSE	FALSE	FALSE	FALSE	FALSE	FALSE	FALSE	FALSE	FALSE	FALSE	FALSE	FALSE	FALSE	FALSE	FALSE	FALSE	FALSE	FALSE	FALSE	FALSE	FALSE	FALSE	FALSE
Affx-52336043	fracture radius	3.33	0.34	0.00045	ENSG00000146205	ANO7	0.0003115	1	FALSE	HC	4584	1	1	1.7	6.54	FALSE	FALSE	FALSE	FALSE	FALSE	FALSE	FALSE	FALSE	FALSE	FALSE	FALSE	FALSE	FALSE	FALSE	FALSE	FALSE	FALSE	FALSE	FALSE	FALSE	FALSE	FALSE	FALSE	FALSE	FALSE	FALSE	FALSE	FALSE	FALSE	FALSE	FALSE	FALSE	FALSE	FALSE
Affx-52342826	pancreatitis	1.61	0.14	0.00045	ENSG00000188732	FAM221A	0.008281	1	FALSE	HC	2106	1	1	1.23	2.1	FALSE	FALSE	FALSE	FALSE	FALSE	FALSE	FALSE	FALSE	FALSE	FALSE	FALSE	FALSE	FALSE	FALSE	FALSE	FALSE	FALSE	FALSE	FALSE	FALSE	FALSE	FALSE	FALSE	FALSE	FALSE	FALSE	FALSE	FALSE	FALSE	FALSE	FALSE	FALSE	FALSE	FALSE
rs201216985	sciatica	3.91	0.39	0.00046	ENSG00000182521	TBPL2	0.0001854	1	FALSE	HC	5152	1	1	1.82	8.39	FALSE	FALSE	FALSE	FALSE	FALSE	FALSE	FALSE	FALSE	FALSE	FALSE	FALSE	FALSE	FALSE	FALSE	FALSE	FALSE	FALSE	FALSE	FALSE	FALSE	FALSE	FALSE	FALSE	FALSE	FALSE	FALSE	FALSE	FALSE	FALSE	FALSE	FALSE	FALSE	FALSE	FALSE
Affx-80292004	ovarian cyst or cysts	3.22	0.33	0.00046	ENSG00000155657	TTN	0.0005	1	FALSE	HC	2831	1	1	1.68	6.2	TRUE	FALSE	FALSE	TRUE	FALSE	FALSE	FALSE	TRUE	FALSE	FALSE	FALSE	FALSE	FALSE	FALSE	FALSE	FALSE	FALSE	FALSE	TRUE	FALSE	FALSE	FALSE	FALSE	FALSE	TRUE	FALSE	FALSE	FALSE	TRUE	FALSE	FALSE	FALSE	FALSE	FALSE
rs56283342	chronic sinusitis	4.36	0.42	0.00046	ENSG00000080823	MOK	0.0001646	1	FALSE	HC	4395	1	1	1.91	9.94	FALSE	FALSE	FALSE	FALSE	FALSE	TRUE	FALSE	FALSE	FALSE	FALSE	FALSE	FALSE	FALSE	FALSE	FALSE	FALSE	FALSE	FALSE	FALSE	FALSE	FALSE	FALSE	FALSE	TRUE	FALSE	FALSE	FALSE	FALSE	FALSE	FALSE	FALSE	FALSE	FALSE	FALSE
rs149734041	rectal cancer	4.95	0.46	0.00046	ENSG00000187105	HEATR4	0.0002774	1	FALSE	CA	2026	1	1	2.02	12.11	FALSE	FALSE	FALSE	FALSE	FALSE	FALSE	FALSE	FALSE	FALSE	FALSE	FALSE	FALSE	FALSE	FALSE	FALSE	FALSE	FALSE	FALSE	FALSE	FALSE	TRUE	FALSE	FALSE	FALSE	FALSE	FALSE	FALSE	FALSE	FALSE	FALSE	FALSE	FALSE	FALSE	FALSE
rs17104991	allergy or anaphylactic reaction to drug	4.32	0.42	0.00046	ENSG00000183032	SLC25A21	0.0002167	1	FALSE	HC	3397	1	1	1.91	9.81	FALSE	FALSE	FALSE	FALSE	FALSE	FALSE	FALSE	TRUE	FALSE	FALSE	FALSE	FALSE	FALSE	FALSE	FALSE	FALSE	FALSE	FALSE	FALSE	FALSE	FALSE	FALSE	FALSE	TRUE	FALSE	FALSE	FALSE	FALSE	FALSE	FALSE	FALSE	FALSE	FALSE	FALSE
Affx-80249709	muscle/soft tissue problem	4.96	0.46	0.00046	ENSG00000100565	C14orf166B	0.0001854	1	FALSE	HC	2836	1	1	2.02	12.15	FALSE	FALSE	FALSE	FALSE	FALSE	FALSE	FALSE	FALSE	FALSE	FALSE	FALSE	FALSE	FALSE	FALSE	FALSE	FALSE	FALSE	FALSE	FALSE	FALSE	FALSE	FALSE	FALSE	FALSE	FALSE	FALSE	FALSE	FALSE	FALSE	FALSE	FALSE	FALSE	FALSE	FALSE
rs138726443	urinary tract infection/kidney infection	0.66	0.12	0.00046	ENSG00000143631	FLG	0.004774	1	FALSE	HC	11509	1	1	0.52	0.83	FALSE	FALSE	FALSE	TRUE	FALSE	FALSE	FALSE	TRUE	FALSE	FALSE	FALSE	FALSE	FALSE	FALSE	FALSE	FALSE	FALSE	FALSE	TRUE	FALSE	FALSE	FALSE	FALSE	FALSE	FALSE	FALSE	FALSE	FALSE	FALSE	FALSE	FALSE	FALSE	FALSE	FALSE
rs202067416	Parkinson's disease	2.33	0.24	0.00046	ENSG00000166535	A2ML1	0.0002124	1	FALSE	FH	21755	1	1	1.45	3.75	FALSE	FALSE	FALSE	FALSE	FALSE	FALSE	FALSE	FALSE	FALSE	FALSE	FALSE	FALSE	FALSE	FALSE	FALSE	FALSE	FALSE	FALSE	FALSE	FALSE	FALSE	FALSE	FALSE	FALSE	FALSE	FALSE	FALSE	FALSE	FALSE	FALSE	FALSE	FALSE	FALSE	FALSE
rs74048215	non-melanoma skin cancer	3.23	0.33	0.00046	ENSG00000110665	C11orf21	0.0001083	1	FALSE	CA	16791	1	1	1.67	6.22	FALSE	FALSE	FALSE	FALSE	FALSE	FALSE	FALSE	FALSE	FALSE	FALSE	FALSE	FALSE	FALSE	FALSE	FALSE	FALSE	FALSE	FALSE	FALSE	FALSE	TRUE	FALSE	FALSE	FALSE	FALSE	FALSE	FALSE	FALSE	FALSE	FALSE	FALSE	FALSE	FALSE	FALSE
rs118140449	Breast cancer	0.64	0.13	0.00046	ENSG00000125247	TMTC4	0.0008489	1	FALSE	FH	62401	1	1	0.5	0.82	FALSE	FALSE	FALSE	FALSE	FALSE	FALSE	FALSE	FALSE	FALSE	FALSE	FALSE	FALSE	FALSE	FALSE	FALSE	FALSE	FALSE	FALSE	FALSE	FALSE	FALSE	FALSE	FALSE	FALSE	FALSE	FALSE	FALSE	FALSE	FALSE	FALSE	FALSE	FALSE	FALSE	FALSE
Affx-52311779	fracture neck of femur / hip	1.72	0.15	0.00047	ENSG00000155463	OXA1L	0.005385	1	FALSE	HC	2335	1	1	1.27	2.32	FALSE	FALSE	FALSE	FALSE	FALSE	FALSE	FALSE	FALSE	FALSE	FALSE	FALSE	FALSE	FALSE	FALSE	FALSE	FALSE	FALSE	FALSE	FALSE	FALSE	FALSE	FALSE	FALSE	FALSE	FALSE	FALSE	FALSE	FALSE	FALSE	FALSE	FALSE	FALSE	FALSE	FALSE
Affx-80285555	male genital tract cancer	6.32	0.53	0.00047	ENSG00000091536	MYO15A	0.0001157	1	FALSE	CA	3449	1	1	2.25	17.73	TRUE	FALSE	FALSE	FALSE	FALSE	FALSE	FALSE	FALSE	FALSE	FALSE	FALSE	FALSE	FALSE	FALSE	FALSE	FALSE	FALSE	FALSE	FALSE	FALSE	FALSE	FALSE	FALSE	FALSE	FALSE	FALSE	FALSE	FALSE	TRUE	FALSE	FALSE	FALSE	FALSE	FALSE
rs140359632	fracture neck of femur / hip	3.04	0.32	0.00047	ENSG00000132793	LPIN3	0.000709	1	FALSE	HC	2335	1	1	1.63	5.68	FALSE	FALSE	FALSE	FALSE	FALSE	FALSE	FALSE	FALSE	FALSE	FALSE	FALSE	FALSE	FALSE	FALSE	FALSE	FALSE	FALSE	FALSE	FALSE	FALSE	FALSE	FALSE	FALSE	TRUE	FALSE	FALSE	FALSE	FALSE	FALSE	FALSE	FALSE	FALSE	FALSE	FALSE
Affx-80274203	connective tissue disorder	2.43	0.25	0.00047	ENSG00000261934	PCDHGA9	0.001349	1	FALSE	HC	2515	1	1	1.48	4	FALSE	FALSE	FALSE	FALSE	FALSE	FALSE	FALSE	FALSE	FALSE	FALSE	FALSE	FALSE	FALSE	FALSE	FALSE	FALSE	FALSE	FALSE	FALSE	FALSE	FALSE	FALSE	FALSE	FALSE	FALSE	FALSE	FALSE	FALSE	FALSE	FALSE	FALSE	FALSE	FALSE	FALSE
Affx-80238440	pleural effusion	4.41	0.42	0.00047	ENSG00000107959	PITRM1	0.0001603	1	FALSE	HC	4391	1	1	1.92	10.13	FALSE	FALSE	FALSE	FALSE	FALSE	FALSE	FALSE	FALSE	FALSE	FALSE	FALSE	FALSE	FALSE	FALSE	FALSE	FALSE	FALSE	FALSE	FALSE	FALSE	FALSE	FALSE	FALSE	FALSE	FALSE	FALSE	FALSE	FALSE	FALSE	FALSE	FALSE	FALSE	FALSE	FALSE
Affx-89015127	fracture hand	4.28	0.42	0.00047	ENSG00000163386	NBPF10	0.000285	1	FALSE	HC	2438	1	1	1.89	9.69	FALSE	FALSE	FALSE	FALSE	FALSE	FALSE	FALSE	FALSE	FALSE	FALSE	FALSE	FALSE	FALSE	FALSE	FALSE	FALSE	FALSE	FALSE	FALSE	FALSE	FALSE	FALSE	FALSE	FALSE	FALSE	FALSE	FALSE	FALSE	FALSE	FALSE	FALSE	FALSE	FALSE	FALSE
rs144662307	pancreatitis	2.55	0.27	0.00047	ENSG00000145113	MUC4	0.001283	1	FALSE	HC	2106	1	1	1.51	4.3	FALSE	FALSE	FALSE	FALSE	FALSE	FALSE	FALSE	FALSE	FALSE	FALSE	FALSE	FALSE	FALSE	FALSE	FALSE	FALSE	FALSE	FALSE	FALSE	FALSE	FALSE	FALSE	FALSE	FALSE	FALSE	FALSE	FALSE	FALSE	FALSE	FALSE	FALSE	FALSE	FALSE	FALSE
Affx-80279050	disc degeneration	4.95	0.46	0.00047	ENSG00000173269	MMRN2	0.0001736	1	FALSE	HC	2984	1	1	2.02	12.15	FALSE	FALSE	FALSE	FALSE	FALSE	FALSE	FALSE	FALSE	FALSE	FALSE	FALSE	FALSE	FALSE	FALSE	FALSE	FALSE	FALSE	FALSE	FALSE	FALSE	FALSE	FALSE	FALSE	FALSE	FALSE	FALSE	FALSE	FALSE	FALSE	FALSE	FALSE	FALSE	FALSE	FALSE
rs140205664	non-melanoma skin cancer	2.76	0.29	0.00048	ENSG00000172728	FUT10	0.0001661	1	FALSE	CA	16791	1	1	1.56	4.88	FALSE	FALSE	FALSE	FALSE	FALSE	FALSE	FALSE	FALSE	FALSE	FALSE	FALSE	FALSE	FALSE	FALSE	FALSE	FALSE	FALSE	FALSE	FALSE	FALSE	FALSE	FALSE	FALSE	FALSE	FALSE	FALSE	FALSE	FALSE	FALSE	FALSE	FALSE	FALSE	FALSE	FALSE
rs146299137	anal fissure	2.3	0.24	0.00048	ENSG00000110203	FOLR3	0.001453	1	FALSE	HC	2721	1	1	1.44	3.68	FALSE	FALSE	FALSE	FALSE	FALSE	FALSE	FALSE	FALSE	FALSE	FALSE	FALSE	FALSE	FALSE	FALSE	FALSE	FALSE	FALSE	FALSE	FALSE	FALSE	FALSE	FALSE	FALSE	FALSE	FALSE	FALSE	FALSE	FALSE	FALSE	FALSE	FALSE	FALSE	FALSE	FALSE
rs145876338	heart attack/myocardial infarction	2.89	0.3	0.00048	ENSG00000164989	CCDC171	0.0001974	1	FALSE	HC	12138	1	1	1.59	5.24	FALSE	FALSE	FALSE	FALSE	FALSE	FALSE	FALSE	FALSE	FALSE	FALSE	FALSE	FALSE	FALSE	FALSE	FALSE	FALSE	FALSE	FALSE	FALSE	FALSE	FALSE	FALSE	FALSE	FALSE	FALSE	FALSE	FALSE	FALSE	FALSE	FALSE	FALSE	FALSE	FALSE	FALSE
Affx-80238897	synovitis	5.02	0.46	0.00048	ENSG00000189180	ZNF33A	0.0001217	1	FALSE	HC	4303	1	1	2.03	12.41	FALSE	FALSE	FALSE	FALSE	FALSE	FALSE	FALSE	FALSE	FALSE	FALSE	FALSE	FALSE	FALSE	FALSE	FALSE	FALSE	FALSE	FALSE	FALSE	FALSE	FALSE	FALSE	FALSE	FALSE	FALSE	FALSE	FALSE	FALSE	FALSE	FALSE	FALSE	FALSE	FALSE	FALSE
rs328	hypertension	0.97	0.01	0.00048	ENSG00000175445	LPL	0.1016	1	FALSE	HC	107407	1	1	0.95	0.99	TRUE	FALSE	FALSE	FALSE	FALSE	FALSE	FALSE	TRUE	FALSE	FALSE	FALSE	FALSE	FALSE	FALSE	FALSE	TRUE	FALSE	FALSE	FALSE	FALSE	TRUE	FALSE	FALSE	FALSE	FALSE	FALSE	FALSE	FALSE	TRUE	FALSE	FALSE	FALSE	FALSE	FALSE
rs200191886	iron deficiency anaemia	3.64	0.37	0.00048	ENSG00000105497	ZNF175	0.0001471	1	FALSE	HC	7811	1	1	1.76	7.51	FALSE	FALSE	FALSE	FALSE	FALSE	FALSE	FALSE	FALSE	FALSE	FALSE	FALSE	FALSE	FALSE	FALSE	FALSE	FALSE	FALSE	FALSE	FALSE	FALSE	FALSE	FALSE	FALSE	FALSE	FALSE	FALSE	FALSE	FALSE	FALSE	FALSE	FALSE	FALSE	FALSE	FALSE
Affx-80289307	anaemia	2.82	0.3	0.00048	ENSG00000064787	BCAS1	0.0001587	1	FALSE	HC	15944	1	1	1.58	5.05	FALSE	FALSE	FALSE	FALSE	FALSE	FALSE	FALSE	FALSE	FALSE	FALSE	FALSE	FALSE	FALSE	FALSE	FALSE	FALSE	FALSE	FALSE	FALSE	FALSE	FALSE	FALSE	FALSE	FALSE	FALSE	FALSE	FALSE	FALSE	FALSE	FALSE	FALSE	FALSE	FALSE	FALSE
rs140887418	bronchitis	1.67	0.15	0.00049	ENSG00000171792	RHNO1	0.002921	1	FALSE	HC	4987	1	1	1.25	2.22	FALSE	FALSE	FALSE	FALSE	FALSE	FALSE	FALSE	FALSE	FALSE	FALSE	FALSE	FALSE	FALSE	FALSE	FALSE	FALSE	FALSE	FALSE	FALSE	FALSE	FALSE	FALSE	FALSE	FALSE	FALSE	FALSE	FALSE	FALSE	FALSE	FALSE	FALSE	FALSE	FALSE	FALSE
rs138597910	cystitis	2.67	0.28	0.00049	ENSG00000166343	MSS51	0.0009479	1	FALSE	HC	2713	1	1	1.54	4.63	FALSE	FALSE	FALSE	FALSE	FALSE	FALSE	FALSE	FALSE	FALSE	FALSE	FALSE	FALSE	FALSE	FALSE	FALSE	FALSE	FALSE	FALSE	FALSE	FALSE	FALSE	FALSE	FALSE	FALSE	FALSE	FALSE	FALSE	FALSE	FALSE	FALSE	FALSE	FALSE	FALSE	FALSE
Affx-80267672	heart failure/pulmonary odema	4.03	0.4	0.00049	ENSG00000178922	HYI	0.0001766	1	FALSE	HC	4657	1	1	1.84	8.82	FALSE	FALSE	FALSE	FALSE	FALSE	FALSE	FALSE	FALSE	FALSE	FALSE	FALSE	FALSE	FALSE	FALSE	FALSE	FALSE	FALSE	FALSE	FALSE	FALSE	FALSE	FALSE	FALSE	FALSE	FALSE	FALSE	FALSE	FALSE	FALSE	FALSE	FALSE	FALSE	FALSE	FALSE
rs202099222	carpal tunnel syndrome	3.65	0.37	0.00049	ENSG00000204397	CARD16	0.0001468	1	FALSE	HC	8152	1	1	1.76	7.54	FALSE	FALSE	FALSE	FALSE	FALSE	FALSE	FALSE	FALSE	FALSE	FALSE	FALSE	FALSE	FALSE	FALSE	FALSE	FALSE	FALSE	FALSE	FALSE	FALSE	FALSE	FALSE	FALSE	FALSE	FALSE	FALSE	FALSE	FALSE	FALSE	FALSE	FALSE	FALSE	FALSE	FALSE
rs137953681	subdural haemorrhage/haematoma	3.88	0.39	0.00049	ENSG00000006837	CDKL3	0.0002094	1	FALSE	HC	4451	1	1	1.81	8.31	FALSE	FALSE	FALSE	FALSE	FALSE	TRUE	FALSE	FALSE	FALSE	FALSE	FALSE	FALSE	FALSE	FALSE	FALSE	FALSE	FALSE	FALSE	FALSE	FALSE	FALSE	FALSE	FALSE	TRUE	FALSE	FALSE	FALSE	FALSE	FALSE	FALSE	FALSE	FALSE	FALSE	FALSE
rs17001893	chronic sinusitis	5.02	0.46	0.00049	ENSG00000170920	OR7G3	0.0001157	1	FALSE	HC	4395	1	1	2.03	12.43	FALSE	FALSE	FALSE	FALSE	FALSE	FALSE	FALSE	FALSE	FALSE	FALSE	FALSE	FALSE	FALSE	FALSE	FALSE	FALSE	TRUE	FALSE	FALSE	FALSE	FALSE	FALSE	FALSE	FALSE	FALSE	FALSE	FALSE	FALSE	FALSE	FALSE	FALSE	FALSE	FALSE	FALSE
Affx-52320481	respiratory infection	2.63	0.28	0.0005	ENSG00000156467	UQCRB	0.0003296	1	FALSE	HC	8173	1	1	1.53	4.54	TRUE	FALSE	FALSE	FALSE	FALSE	FALSE	FALSE	FALSE	FALSE	FALSE	FALSE	FALSE	FALSE	FALSE	FALSE	FALSE	FALSE	FALSE	FALSE	FALSE	FALSE	FALSE	FALSE	FALSE	FALSE	FALSE	FALSE	FALSE	FALSE	FALSE	FALSE	FALSE	FALSE	FALSE
Affx-80296514	enlarged prostate	5.52	0.49	0.0005	ENSG00000184271	POU6F1	0.0001291	1	FALSE	HC	5078	1	1	2.11	14.42	FALSE	FALSE	FALSE	FALSE	FALSE	FALSE	FALSE	FALSE	FALSE	FALSE	FALSE	FALSE	FALSE	FALSE	FALSE	FALSE	FALSE	FALSE	FALSE	FALSE	FALSE	FALSE	FALSE	FALSE	FALSE	FALSE	FALSE	FALSE	FALSE	FALSE	FALSE	FALSE	FALSE	FALSE
rs201411153	spinal stenosis	3.27	0.34	0.0005	ENSG00000134955	SLC37A2	0.0004538	1	FALSE	HC	3114	1	1	1.68	6.36	FALSE	FALSE	FALSE	FALSE	FALSE	FALSE	FALSE	FALSE	FALSE	FALSE	FALSE	FALSE	FALSE	FALSE	FALSE	FALSE	FALSE	FALSE	FALSE	FALSE	FALSE	FALSE	FALSE	FALSE	FALSE	FALSE	FALSE	FALSE	FALSE	FALSE	FALSE	FALSE	FALSE	FALSE
rs201819308	peripheral vascular disease	4.98	0.46	0.0005	ENSG00000120262	CCDC170	0.0001602	1	FALSE	HC	3517	1	1	2.02	12.3	FALSE	FALSE	FALSE	FALSE	FALSE	FALSE	FALSE	FALSE	FALSE	FALSE	FALSE	FALSE	FALSE	FALSE	FALSE	FALSE	FALSE	FALSE	FALSE	FALSE	TRUE	FALSE	FALSE	FALSE	FALSE	FALSE	FALSE	FALSE	FALSE	FALSE	FALSE	FALSE	FALSE	FALSE
Affx-80260216	Bowel cancer	2.13	0.22	0.0005	ENSG00000187266	EPOR	0.0001335	1	FALSE	FH	74244	1	1	1.39	3.27	FALSE	FALSE	FALSE	TRUE	FALSE	FALSE	FALSE	TRUE	FALSE	FALSE	FALSE	FALSE	FALSE	FALSE	FALSE	FALSE	FALSE	FALSE	TRUE	FALSE	FALSE	FALSE	FALSE	TRUE	FALSE	FALSE	FALSE	FALSE	FALSE	FALSE	FALSE	FALSE	FALSE	FALSE
rs188378669	kidney stone/ureter stone/bladder stone	4.95	0.46	0.0005	ENSG00000169429	IL8	0.0001898	1	FALSE	HC	2812	1	1	2.01	12.18	FALSE	FALSE	FALSE	FALSE	FALSE	FALSE	FALSE	FALSE	FALSE	TRUE	FALSE	FALSE	FALSE	TRUE	FALSE	FALSE	FALSE	FALSE	FALSE	FALSE	FALSE	FALSE	FALSE	FALSE	FALSE	FALSE	FALSE	FALSE	FALSE	FALSE	FALSE	FALSE	FALSE	FALSE
rs11571833	skin cancer	1.2	0.05	0.0005	ENSG00000139618	BRCA2	0.00934	1	FALSE	CA	19170	1	1	1.08	1.32	FALSE	FALSE	FALSE	FALSE	FALSE	FALSE	FALSE	TRUE	FALSE	FALSE	FALSE	TRUE	FALSE	FALSE	FALSE	FALSE	FALSE	FALSE	FALSE	TRUE	TRUE	TRUE	FALSE	FALSE	FALSE	TRUE	FALSE	FALSE	FALSE	FALSE	FALSE	FALSE	FALSE	FALSE
Affx-89019054	cholecystitis	3.13	0.33	0.0005	ENSG00000134571	MYBPC3	0.0001247	1	FALSE	HC	12963	1	1	1.65	5.94	FALSE	FALSE	FALSE	TRUE	FALSE	FALSE	FALSE	FALSE	FALSE	FALSE	FALSE	FALSE	FALSE	FALSE	FALSE	FALSE	FALSE	FALSE	TRUE	FALSE	TRUE	FALSE	FALSE	FALSE	FALSE	FALSE	FALSE	FALSE	FALSE	FALSE	FALSE	TRUE	FALSE	FALSE
rs181048567	tonsiltis	5.94	0.51	0.0005	ENSG00000141198	TOM1L1	0.0001395	1	FALSE	HC	2608	1	1	2.18	16.19	FALSE	FALSE	FALSE	FALSE	FALSE	FALSE	FALSE	FALSE	FALSE	FALSE	FALSE	FALSE	FALSE	FALSE	FALSE	FALSE	FALSE	FALSE	FALSE	FALSE	FALSE	FALSE	FALSE	FALSE	FALSE	FALSE	FALSE	FALSE	FALSE	FALSE	FALSE	FALSE	FALSE	FALSE
Affx-89006113	sciatica	5.03	0.46	0.0005	ENSG00000162542	TMCO4	0.0001053	1	FALSE	HC	5152	1	1	2.02	12.49	FALSE	FALSE	FALSE	FALSE	FALSE	FALSE	FALSE	FALSE	FALSE	FALSE	FALSE	FALSE	FALSE	FALSE	FALSE	FALSE	FALSE	FALSE	FALSE	FALSE	FALSE	FALSE	FALSE	FALSE	FALSE	FALSE	FALSE	FALSE	FALSE	FALSE	FALSE	FALSE	FALSE	FALSE
Affx-80279266	chronic obstructive airways disease/copd	4.09	0.41	0.00051	ENSG00000198924	DCLRE1A	0.0001248	1	FALSE	HC	7287	1	1	1.85	9.04	FALSE	FALSE	FALSE	FALSE	FALSE	FALSE	FALSE	FALSE	FALSE	FALSE	FALSE	FALSE	FALSE	FALSE	FALSE	FALSE	FALSE	FALSE	FALSE	TRUE	FALSE	TRUE	FALSE	FALSE	FALSE	FALSE	FALSE	FALSE	FALSE	FALSE	FALSE	FALSE	FALSE	FALSE
rs11078928	female genital tract cancer	1.07	0.02	0.00051	ENSG00000073605	GSDMB	0.4715	1	FALSE	CA	4947	1	1	1.03	1.12	FALSE	FALSE	FALSE	FALSE	FALSE	FALSE	FALSE	FALSE	FALSE	FALSE	FALSE	FALSE	FALSE	FALSE	FALSE	FALSE	FALSE	FALSE	FALSE	FALSE	TRUE	FALSE	FALSE	FALSE	FALSE	FALSE	FALSE	FALSE	FALSE	FALSE	FALSE	FALSE	FALSE	FALSE
Affx-52361136	male genital tract cancer	3.54	0.36	0.00051	ENSG00000101213	PTK6	0.0003769	1	FALSE	CA	3449	1	1	1.73	7.21	FALSE	FALSE	FALSE	FALSE	FALSE	TRUE	FALSE	FALSE	FALSE	FALSE	FALSE	FALSE	FALSE	FALSE	FALSE	FALSE	FALSE	FALSE	FALSE	FALSE	FALSE	FALSE	FALSE	TRUE	FALSE	FALSE	FALSE	FALSE	FALSE	FALSE	FALSE	FALSE	FALSE	FALSE
rs45627840	other joint disorder	1.07	0.02	0.00052	ENSG00000134508	CABLES1	0.0431	1	FALSE	HC	31606	1	1	1.03	1.12	FALSE	FALSE	FALSE	FALSE	FALSE	FALSE	FALSE	FALSE	FALSE	FALSE	FALSE	FALSE	FALSE	FALSE	FALSE	FALSE	FALSE	FALSE	FALSE	FALSE	TRUE	FALSE	FALSE	FALSE	FALSE	FALSE	FALSE	FALSE	FALSE	FALSE	FALSE	FALSE	FALSE	FALSE
rs146112514	sciatica	3.87	0.39	0.00052	ENSG00000115556	PLCD4	0.0001804	1	FALSE	HC	5152	1	1	1.8	8.31	FALSE	FALSE	FALSE	FALSE	FALSE	FALSE	FALSE	FALSE	FALSE	FALSE	FALSE	FALSE	FALSE	FALSE	FALSE	FALSE	FALSE	FALSE	FALSE	FALSE	FALSE	FALSE	FALSE	FALSE	FALSE	FALSE	FALSE	FALSE	FALSE	FALSE	FALSE	FALSE	FALSE	FALSE
rs138995642	atrial flutter	3.15	0.33	0.00052	ENSG00000089639	GMIP	0.0001588	1	FALSE	HC	12186	1	1	1.65	6.03	FALSE	FALSE	FALSE	FALSE	FALSE	FALSE	FALSE	FALSE	FALSE	FALSE	FALSE	FALSE	FALSE	FALSE	FALSE	FALSE	FALSE	FALSE	FALSE	FALSE	FALSE	FALSE	FALSE	FALSE	FALSE	FALSE	FALSE	FALSE	FALSE	FALSE	FALSE	FALSE	FALSE	FALSE
Affx-52332968	osteoporosis	2.83	0.3	0.00052	ENSG00000105072	C19orf44	0.0002615	1	FALSE	HC	9135	1	1	1.57	5.1	FALSE	FALSE	FALSE	FALSE	FALSE	FALSE	FALSE	FALSE	FALSE	FALSE	FALSE	FALSE	FALSE	FALSE	FALSE	FALSE	FALSE	FALSE	FALSE	FALSE	FALSE	FALSE	FALSE	FALSE	FALSE	FALSE	FALSE	FALSE	FALSE	FALSE	FALSE	FALSE	FALSE	FALSE
rs199779324	pneumonia	1.53	0.12	0.00052	ENSG00000148513	ANKRD30A	0.001908	1	FALSE	HC	12614	1	1	1.2	1.94	FALSE	FALSE	FALSE	FALSE	FALSE	FALSE	FALSE	FALSE	FALSE	FALSE	FALSE	FALSE	FALSE	FALSE	FALSE	FALSE	FALSE	FALSE	FALSE	FALSE	TRUE	FALSE	FALSE	FALSE	FALSE	FALSE	FALSE	FALSE	FALSE	FALSE	FALSE	FALSE	FALSE	FALSE
rs149122915	fracture hand	4.87	0.46	0.00052	ENSG00000173212	MAB21L3	0.0002211	1	FALSE	HC	2438	1	1	1.99	11.91	FALSE	FALSE	FALSE	FALSE	FALSE	FALSE	FALSE	FALSE	FALSE	FALSE	FALSE	FALSE	FALSE	FALSE	FALSE	FALSE	FALSE	FALSE	FALSE	FALSE	FALSE	FALSE	FALSE	FALSE	FALSE	FALSE	FALSE	FALSE	FALSE	FALSE	FALSE	FALSE	FALSE	FALSE
rs199752008	kidney stone/ureter stone/bladder stone	2.48	0.26	0.00053	ENSG00000179532	DNHD1	0.00109	1	FALSE	HC	2812	1	1	1.49	4.15	FALSE	FALSE	FALSE	FALSE	FALSE	FALSE	FALSE	FALSE	FALSE	FALSE	FALSE	FALSE	FALSE	FALSE	FALSE	FALSE	FALSE	FALSE	FALSE	FALSE	FALSE	FALSE	FALSE	FALSE	FALSE	FALSE	FALSE	FALSE	FALSE	FALSE	FALSE	FALSE	FALSE	FALSE
Affx-80267612	oesophagitis/barretts oesophagus	4.03	0.4	0.00053	ENSG00000187801	ZFP69B	0.0001024	1	FALSE	HC	9528	1	1	1.83	8.85	FALSE	FALSE	FALSE	FALSE	FALSE	FALSE	FALSE	FALSE	FALSE	FALSE	FALSE	FALSE	FALSE	FALSE	FALSE	FALSE	FALSE	FALSE	FALSE	FALSE	FALSE	FALSE	FALSE	FALSE	FALSE	FALSE	FALSE	FALSE	FALSE	FALSE	FALSE	FALSE	FALSE	FALSE
Affx-89021157	headaches (not migraine)	5.95	0.51	0.00053	ENSG00000137070	IL11RA	0.0001186	1	FALSE	HC	2974	1	1	2.17	16.33	FALSE	FALSE	FALSE	FALSE	FALSE	FALSE	FALSE	TRUE	FALSE	FALSE	FALSE	FALSE	FALSE	FALSE	FALSE	FALSE	FALSE	FALSE	FALSE	FALSE	FALSE	FALSE	FALSE	FALSE	FALSE	FALSE	FALSE	FALSE	FALSE	FALSE	FALSE	FALSE	FALSE	FALSE
Affx-80282030	fracture hand	4.22	0.42	0.00053	ENSG00000130921	C12orf65	0.0003011	1	FALSE	HC	2438	1	1	1.87	9.53	TRUE	FALSE	FALSE	FALSE	FALSE	FALSE	FALSE	FALSE	FALSE	FALSE	FALSE	FALSE	FALSE	FALSE	FALSE	FALSE	FALSE	FALSE	FALSE	FALSE	TRUE	FALSE	FALSE	FALSE	FALSE	FALSE	FALSE	FALSE	FALSE	FALSE	FALSE	FALSE	FALSE	FALSE
Affx-80294693	hypertension	0.64	0.13	0.00054	ENSG00000104671	DCTN6	0.0005327	1	FALSE	HC	107407	1	1	0.5	0.83	FALSE	FALSE	FALSE	FALSE	FALSE	FALSE	FALSE	FALSE	FALSE	FALSE	FALSE	FALSE	FALSE	FALSE	FALSE	FALSE	FALSE	FALSE	FALSE	FALSE	FALSE	FALSE	FALSE	FALSE	FALSE	FALSE	FALSE	FALSE	FALSE	FALSE	FALSE	FALSE	FALSE	FALSE
Affx-80280278	male genital tract cancer	6.01	0.52	0.00054	ENSG00000173465	SSSCA1	0.0001439	1	FALSE	CA	3449	1	1	2.18	16.57	FALSE	FALSE	FALSE	FALSE	FALSE	FALSE	FALSE	FALSE	FALSE	FALSE	FALSE	FALSE	FALSE	FALSE	FALSE	FALSE	FALSE	FALSE	FALSE	FALSE	TRUE	FALSE	FALSE	FALSE	FALSE	FALSE	FALSE	FALSE	FALSE	FALSE	FALSE	FALSE	FALSE	FALSE
rs140752679	atrial flutter	3.14	0.33	0.00054	ENSG00000180817	PPA1	0.0001617	1	FALSE	HC	12186	1	1	1.64	6.01	FALSE	FALSE	FALSE	FALSE	FALSE	FALSE	FALSE	FALSE	FALSE	FALSE	FALSE	FALSE	FALSE	FALSE	FALSE	FALSE	FALSE	FALSE	FALSE	FALSE	FALSE	FALSE	FALSE	FALSE	FALSE	FALSE	FALSE	FALSE	FALSE	FALSE	FALSE	FALSE	FALSE	FALSE
Affx-80290560	sciatica	3.07	0.32	0.00054	ENSG00000162592	CCDC27	0.0003265	1	FALSE	HC	5152	1	1	1.63	5.8	FALSE	FALSE	FALSE	FALSE	FALSE	FALSE	FALSE	FALSE	FALSE	FALSE	FALSE	FALSE	FALSE	FALSE	FALSE	FALSE	FALSE	FALSE	FALSE	FALSE	FALSE	FALSE	FALSE	FALSE	FALSE	FALSE	FALSE	FALSE	FALSE	FALSE	FALSE	FALSE	FALSE	FALSE
rs149868801	Diabetes	1.1	0.03	0.00054	ENSG00000185069	KRT76	0.01015	1	FALSE	FH	79177	1	1	1.04	1.16	FALSE	FALSE	FALSE	FALSE	FALSE	FALSE	FALSE	FALSE	FALSE	FALSE	FALSE	FALSE	FALSE	FALSE	FALSE	FALSE	FALSE	FALSE	FALSE	FALSE	FALSE	FALSE	FALSE	FALSE	FALSE	FALSE	FALSE	FALSE	FALSE	FALSE	FALSE	FALSE	FALSE	FALSE
Affx-80272269	dyspepsia / indigestion	3.66	0.38	0.00054	ENSG00000163728	TTC14	0.0001142	1	FALSE	HC	10003	1	1	1.76	7.64	FALSE	FALSE	FALSE	FALSE	FALSE	FALSE	FALSE	FALSE	FALSE	FALSE	FALSE	FALSE	FALSE	FALSE	FALSE	FALSE	FALSE	FALSE	FALSE	FALSE	FALSE	FALSE	FALSE	FALSE	FALSE	FALSE	FALSE	FALSE	FALSE	FALSE	FALSE	FALSE	FALSE	FALSE
rs200646322	svt / supraventricular tachycardia	4.23	0.42	0.00054	ENSG00000160767	FAM189B	0.0002628	1	FALSE	HC	2653	1	1	1.87	9.56	FALSE	FALSE	FALSE	FALSE	FALSE	FALSE	FALSE	FALSE	FALSE	FALSE	FALSE	FALSE	FALSE	FALSE	FALSE	FALSE	FALSE	FALSE	FALSE	FALSE	FALSE	FALSE	FALSE	FALSE	FALSE	FALSE	FALSE	FALSE	FALSE	FALSE	FALSE	FALSE	FALSE	FALSE
rs139935693	measles / morbillivirus	5.83	0.51	0.00054	ENSG00000103319	EEF2K	0.0001691	1	FALSE	HC	2120	1	1	2.15	15.82	FALSE	FALSE	FALSE	FALSE	FALSE	FALSE	FALSE	FALSE	FALSE	FALSE	FALSE	FALSE	FALSE	FALSE	FALSE	FALSE	FALSE	FALSE	FALSE	FALSE	FALSE	FALSE	FALSE	TRUE	TRUE	FALSE	FALSE	FALSE	FALSE	FALSE	FALSE	FALSE	FALSE	FALSE
Affx-52347748	ovarian cyst or cysts	4.66	0.45	0.00054	ENSG00000134668	SPOCD1	0.0002078	1	FALSE	HC	2831	1	1	1.95	11.16	FALSE	FALSE	FALSE	FALSE	FALSE	FALSE	FALSE	FALSE	FALSE	FALSE	FALSE	FALSE	FALSE	FALSE	FALSE	FALSE	FALSE	FALSE	FALSE	FALSE	FALSE	FALSE	FALSE	FALSE	FALSE	FALSE	FALSE	FALSE	FALSE	FALSE	FALSE	FALSE	FALSE	FALSE
Affx-80272552	anxiety/panic attacks	2.05	0.21	0.00054	ENSG00000214367	HAUS3	0.001189	1	FALSE	HC	4986	1	1	1.37	3.09	FALSE	FALSE	FALSE	FALSE	FALSE	FALSE	FALSE	FALSE	FALSE	FALSE	FALSE	FALSE	FALSE	FALSE	FALSE	FALSE	FALSE	FALSE	FALSE	FALSE	FALSE	FALSE	FALSE	FALSE	FALSE	FALSE	FALSE	FALSE	FALSE	FALSE	FALSE	FALSE	FALSE	FALSE
rs139304381	cholecystitis	3.44	0.36	0.00054	ENSG00000177692	DNAJC28	0.0001172	1	FALSE	HC	12963	1	1	1.71	6.94	FALSE	FALSE	FALSE	FALSE	FALSE	FALSE	FALSE	FALSE	FALSE	FALSE	FALSE	FALSE	FALSE	FALSE	FALSE	FALSE	FALSE	FALSE	FALSE	FALSE	FALSE	FALSE	FALSE	FALSE	FALSE	FALSE	FALSE	FALSE	FALSE	FALSE	FALSE	FALSE	FALSE	FALSE
Affx-52323626	synovitis	3.82	0.39	0.00055	ENSG00000117400	MPL	0.000233	1	FALSE	HC	4303	1	1	1.79	8.17	TRUE	FALSE	FALSE	FALSE	FALSE	FALSE	FALSE	FALSE	FALSE	FALSE	FALSE	FALSE	FALSE	FALSE	FALSE	FALSE	FALSE	FALSE	FALSE	FALSE	FALSE	FALSE	FALSE	TRUE	FALSE	FALSE	TRUE	FALSE	TRUE	FALSE	FALSE	FALSE	FALSE	FALSE
Affx-52318396	Severe depression	2.35	0.25	0.00055	ENSG00000248383	PCDHAC1	0.0001127	1	FALSE	FH	54576	1	1	1.45	3.83	FALSE	FALSE	FALSE	FALSE	FALSE	FALSE	FALSE	FALSE	FALSE	FALSE	FALSE	FALSE	FALSE	FALSE	FALSE	FALSE	FALSE	FALSE	FALSE	FALSE	FALSE	FALSE	FALSE	FALSE	FALSE	FALSE	FALSE	FALSE	FALSE	FALSE	FALSE	FALSE	FALSE	FALSE
rs16910526	migraine	1.08	0.02	0.00055	ENSG00000172243	CLEC7A	0.08419	1	FALSE	HC	12180	1	1	1.03	1.13	FALSE	FALSE	FALSE	TRUE	FALSE	FALSE	FALSE	FALSE	FALSE	FALSE	FALSE	FALSE	FALSE	FALSE	FALSE	FALSE	FALSE	FALSE	TRUE	FALSE	FALSE	FALSE	FALSE	FALSE	FALSE	FALSE	FALSE	FALSE	FALSE	FALSE	FALSE	FALSE	FALSE	FALSE
rs111780165	angina	1.07	0.02	0.00055	ENSG00000266733	TBC1D29	0.06986	1	FALSE	HC	18473	1	1	1.03	1.12	FALSE	FALSE	FALSE	FALSE	FALSE	FALSE	FALSE	FALSE	FALSE	FALSE	FALSE	FALSE	FALSE	FALSE	FALSE	FALSE	FALSE	FALSE	FALSE	FALSE	FALSE	FALSE	FALSE	FALSE	FALSE	FALSE	FALSE	FALSE	FALSE	FALSE	FALSE	FALSE	FALSE	FALSE
rs80356487	gout	2.75	0.29	0.00055	ENSG00000131482	G6PC	0.0004094	1	FALSE	HC	6278	1	1	1.55	4.87	TRUE	FALSE	FALSE	FALSE	FALSE	FALSE	FALSE	FALSE	FALSE	FALSE	FALSE	FALSE	FALSE	FALSE	FALSE	FALSE	FALSE	FALSE	FALSE	FALSE	FALSE	FALSE	FALSE	FALSE	FALSE	FALSE	FALSE	FALSE	TRUE	FALSE	FALSE	FALSE	FALSE	FALSE
rs147900465	renal/kidney failure	4.54	0.44	0.00055	ENSG00000146378	TAAR2	0.0001009	1	FALSE	HC	7081	1	1	1.92	10.7	FALSE	FALSE	FALSE	FALSE	FALSE	FALSE	FALSE	FALSE	FALSE	FALSE	FALSE	FALSE	FALSE	FALSE	FALSE	FALSE	FALSE	FALSE	FALSE	FALSE	FALSE	FALSE	FALSE	TRUE	FALSE	FALSE	FALSE	FALSE	FALSE	FALSE	FALSE	FALSE	FALSE	FALSE
rs148001278	respiratory infection	3.13	0.33	0.00055	ENSG00000163885	CCDC37	0.0002195	1	FALSE	HC	8173	1	1	1.64	5.98	FALSE	FALSE	FALSE	FALSE	FALSE	FALSE	FALSE	FALSE	FALSE	FALSE	FALSE	FALSE	FALSE	FALSE	FALSE	FALSE	FALSE	FALSE	FALSE	FALSE	FALSE	FALSE	FALSE	FALSE	FALSE	FALSE	FALSE	FALSE	FALSE	FALSE	FALSE	FALSE	FALSE	FALSE
rs140830820	asthma	1.52	0.12	0.00055	ENSG00000126337	KRT36	0.0006719	1	FALSE	HC	43626	1	1	1.2	1.93	FALSE	FALSE	FALSE	FALSE	FALSE	FALSE	FALSE	FALSE	FALSE	FALSE	FALSE	FALSE	FALSE	FALSE	FALSE	FALSE	FALSE	FALSE	FALSE	FALSE	FALSE	FALSE	FALSE	FALSE	FALSE	FALSE	FALSE	FALSE	FALSE	FALSE	FALSE	FALSE	FALSE	FALSE
Affx-52326257	hypothyroidism/myxoedema	1.04	0.01	0.00055	ENSG00000177042	TMEM80	0.4465	1	FALSE	HC	19920	1	1	1.02	1.06	FALSE	FALSE	FALSE	FALSE	FALSE	FALSE	FALSE	FALSE	FALSE	FALSE	FALSE	FALSE	FALSE	FALSE	FALSE	FALSE	FALSE	FALSE	FALSE	FALSE	FALSE	FALSE	FALSE	FALSE	FALSE	FALSE	FALSE	FALSE	FALSE	FALSE	FALSE	FALSE	FALSE	FALSE
Affx-89011138	back pain	2.81	0.3	0.00055	ENSG00000173250	GPR151	0.0002583	1	FALSE	HC	8709	1	1	1.56	5.05	FALSE	FALSE	FALSE	FALSE	FALSE	FALSE	FALSE	FALSE	FALSE	FALSE	FALSE	FALSE	FALSE	FALSE	FALSE	FALSE	FALSE	FALSE	FALSE	FALSE	FALSE	FALSE	FALSE	TRUE	FALSE	FALSE	FALSE	FALSE	FALSE	FALSE	FALSE	FALSE	FALSE	FALSE
rs145219619	retinal detachment	2.89	0.31	0.00055	ENSG00000163239	TDRD10	0.0005964	1	FALSE	HC	3247	1	1	1.58	5.28	FALSE	FALSE	FALSE	FALSE	FALSE	FALSE	FALSE	FALSE	FALSE	FALSE	FALSE	FALSE	FALSE	FALSE	FALSE	FALSE	FALSE	FALSE	FALSE	FALSE	FALSE	FALSE	FALSE	FALSE	FALSE	FALSE	FALSE	FALSE	FALSE	FALSE	FALSE	FALSE	FALSE	FALSE
Affx-80278089	headaches (not migraine)	5.94	0.52	0.00056	ENSG00000158079	PTPDC1	0.0001144	1	FALSE	HC	2974	1	1	2.16	16.35	FALSE	FALSE	FALSE	FALSE	FALSE	FALSE	FALSE	FALSE	FALSE	FALSE	FALSE	FALSE	FALSE	FALSE	FALSE	FALSE	FALSE	FALSE	FALSE	FALSE	FALSE	FALSE	FALSE	FALSE	FALSE	FALSE	FALSE	FALSE	FALSE	FALSE	FALSE	FALSE	FALSE	FALSE
rs36102575	spinal stenosis	0.75	0.08	0.00056	ENSG00000140798	ABCC12	0.0329	1	FALSE	HC	3114	1	1	0.64	0.89	FALSE	FALSE	FALSE	FALSE	FALSE	FALSE	FALSE	FALSE	FALSE	FALSE	FALSE	FALSE	FALSE	FALSE	FALSE	FALSE	FALSE	FALSE	FALSE	FALSE	FALSE	FALSE	FALSE	FALSE	FALSE	FALSE	FALSE	FALSE	FALSE	FALSE	FALSE	FALSE	FALSE	FALSE
Affx-52364935	rectal cancer	1.56	0.13	0.00056	ENSG00000144792	ZNF660	0.009581	1	FALSE	CA	2026	1	1	1.21	2.02	FALSE	FALSE	FALSE	FALSE	FALSE	FALSE	FALSE	FALSE	FALSE	FALSE	FALSE	FALSE	FALSE	FALSE	FALSE	FALSE	FALSE	FALSE	FALSE	FALSE	FALSE	FALSE	FALSE	FALSE	FALSE	FALSE	FALSE	FALSE	FALSE	FALSE	FALSE	FALSE	FALSE	FALSE
Affx-52317803	back problem	3.86	0.39	0.00056	ENSG00000073331	ALPK1	0.0001617	1	FALSE	HC	5950	1	1	1.79	8.31	FALSE	FALSE	FALSE	FALSE	FALSE	TRUE	FALSE	FALSE	FALSE	FALSE	FALSE	FALSE	FALSE	FALSE	FALSE	FALSE	FALSE	FALSE	FALSE	FALSE	FALSE	FALSE	FALSE	TRUE	FALSE	FALSE	FALSE	FALSE	FALSE	FALSE	FALSE	FALSE	FALSE	FALSE
rs61745752	male genital tract cancer	2.58	0.27	0.00056	ENSG00000119714	GPR68	0.0008025	1	FALSE	CA	3449	1	1	1.51	4.41	FALSE	FALSE	FALSE	FALSE	FALSE	FALSE	FALSE	FALSE	FALSE	FALSE	FALSE	FALSE	FALSE	FALSE	FALSE	FALSE	FALSE	FALSE	FALSE	FALSE	FALSE	FALSE	FALSE	TRUE	FALSE	FALSE	FALSE	FALSE	FALSE	FALSE	FALSE	FALSE	FALSE	FALSE
rs147019139	other joint disorder	0.95	0.01	0.00056	ENSG00000214078	CPNE1	0.0989	1	FALSE	HC	31606	1	1	0.93	0.98	FALSE	FALSE	FALSE	FALSE	FALSE	FALSE	FALSE	FALSE	FALSE	FALSE	FALSE	FALSE	FALSE	FALSE	FALSE	FALSE	FALSE	FALSE	FALSE	FALSE	FALSE	FALSE	FALSE	FALSE	FALSE	FALSE	FALSE	FALSE	FALSE	FALSE	FALSE	FALSE	FALSE	FALSE
rs147006695	atrial flutter	1.46	0.11	0.00056	ENSG00000005421,ENSG00000105852		0.002637	1	FALSE	HC	12186	1	1	1.18	1.82
Affx-80213135	osteoporosis	2.69	0.29	0.00056	ENSG00000197852	FAM212B	0.0002744	1	FALSE	HC	9135	1	1	1.53	4.73	FALSE	FALSE	FALSE	FALSE	FALSE	FALSE	FALSE	FALSE	FALSE	FALSE	FALSE	FALSE	FALSE	FALSE	FALSE	FALSE	FALSE	FALSE	FALSE	FALSE	FALSE	FALSE	FALSE	FALSE	FALSE	FALSE	FALSE	FALSE	FALSE	FALSE	FALSE	FALSE	FALSE	FALSE
Affx-52353117	respiratory infection	0.27	0.38	0.00056	ENSG00000136153	LMO7	0.001574	1	FALSE	HC	8173	1	1	0.13	0.57	FALSE	FALSE	FALSE	FALSE	FALSE	FALSE	FALSE	TRUE	FALSE	FALSE	FALSE	FALSE	FALSE	FALSE	FALSE	FALSE	FALSE	FALSE	FALSE	FALSE	TRUE	FALSE	FALSE	FALSE	FALSE	FALSE	FALSE	FALSE	FALSE	FALSE	FALSE	FALSE	FALSE	TRUE
Affx-86893339	spine arthritis/spondylitis	4.23	0.42	0.00056	ENSG00000197299	BLM	0.0002434	1	FALSE	HC	3031	1	1	1.86	9.58	TRUE	FALSE	FALSE	FALSE	FALSE	FALSE	FALSE	TRUE	FALSE	FALSE	FALSE	FALSE	FALSE	FALSE	FALSE	FALSE	FALSE	FALSE	FALSE	TRUE	FALSE	TRUE	FALSE	FALSE	FALSE	FALSE	FALSE	FALSE	TRUE	FALSE	FALSE	FALSE	FALSE	FALSE
Affx-52361053	fracture neck of femur / hip	5.85	0.51	0.00056	ENSG00000125872	LRRN4	0.0001557	1	FALSE	HC	2335	1	1	2.14	15.97	FALSE	FALSE	FALSE	FALSE	FALSE	FALSE	FALSE	FALSE	FALSE	FALSE	FALSE	FALSE	FALSE	FALSE	FALSE	FALSE	FALSE	FALSE	FALSE	FALSE	FALSE	FALSE	FALSE	FALSE	FALSE	FALSE	FALSE	FALSE	FALSE	FALSE	FALSE	FALSE	FALSE	FALSE
Affx-80272201	measles / morbillivirus	7.68	0.59	0.00056	ENSG00000182447	OTOL1	0.0001068	1	FALSE	HC	2120	1	1	2.41	24.45	FALSE	FALSE	FALSE	FALSE	FALSE	FALSE	FALSE	FALSE	FALSE	FALSE	FALSE	FALSE	FALSE	FALSE	FALSE	FALSE	FALSE	FALSE	FALSE	FALSE	FALSE	FALSE	FALSE	FALSE	FALSE	FALSE	FALSE	FALSE	FALSE	FALSE	FALSE	FALSE	FALSE	FALSE
rs147006695	atrial fibrillation	1.45	0.11	0.00057	ENSG00000005421,ENSG00000105852		0.002637	1	FALSE	HC	12665	1	1	1.18	1.8
Affx-80276242	gastric/stomach ulcers	2.14	0.22	0.00057	ENSG00000005469	CROT	0.002072	1	FALSE	HC	2408	1	1	1.39	3.31	FALSE	FALSE	FALSE	FALSE	FALSE	FALSE	FALSE	FALSE	FALSE	FALSE	FALSE	FALSE	FALSE	FALSE	FALSE	FALSE	FALSE	FALSE	FALSE	FALSE	FALSE	FALSE	FALSE	FALSE	FALSE	FALSE	FALSE	FALSE	FALSE	FALSE	FALSE	FALSE	FALSE	FALSE
Affx-80281374	carpal tunnel syndrome	3.92	0.4	0.00057	ENSG00000167779	IGFBP6	0.0001276	1	FALSE	HC	8152	1	1	1.8	8.54	FALSE	FALSE	FALSE	FALSE	FALSE	FALSE	FALSE	FALSE	FALSE	FALSE	FALSE	FALSE	FALSE	FALSE	FALSE	FALSE	FALSE	FALSE	FALSE	FALSE	FALSE	FALSE	FALSE	FALSE	FALSE	FALSE	FALSE	FALSE	FALSE	FALSE	FALSE	FALSE	FALSE	FALSE
rs3745540	fracture hand	0.9	0.03	0.00057	ENSG00000186474	KLK12	0.416	1	FALSE	HC	2438	1	1	0.85	0.96	FALSE	FALSE	FALSE	FALSE	FALSE	FALSE	FALSE	FALSE	FALSE	FALSE	FALSE	FALSE	FALSE	FALSE	FALSE	FALSE	FALSE	FALSE	FALSE	FALSE	FALSE	FALSE	FALSE	FALSE	FALSE	FALSE	FALSE	FALSE	FALSE	FALSE	FALSE	FALSE	FALSE	FALSE
Affx-80253296	oesophagitis/barretts oesophagus	3.36	0.35	0.00057	ENSG00000158486	DNAH3	0.0001543	1	FALSE	HC	9528	1	1	1.69	6.69	FALSE	FALSE	FALSE	FALSE	FALSE	FALSE	FALSE	FALSE	FALSE	FALSE	FALSE	FALSE	FALSE	FALSE	FALSE	FALSE	FALSE	FALSE	FALSE	FALSE	FALSE	FALSE	FALSE	FALSE	FALSE	FALSE	FALSE	FALSE	FALSE	FALSE	FALSE	FALSE	FALSE	FALSE
Affx-80274597	pleural effusion	5.01	0.47	0.00057	ENSG00000172197	MBOAT1	0.0001112	1	FALSE	HC	4391	1	1	2	12.55	FALSE	FALSE	FALSE	FALSE	FALSE	FALSE	FALSE	FALSE	FALSE	FALSE	FALSE	FALSE	FALSE	FALSE	FALSE	FALSE	FALSE	FALSE	FALSE	FALSE	FALSE	FALSE	FALSE	FALSE	FALSE	FALSE	FALSE	FALSE	FALSE	FALSE	FALSE	FALSE	FALSE	FALSE
rs201196388	uterine fibroids	2.52	0.27	0.00057	ENSG00000164949	GEM	0.0005949	1	FALSE	HC	5417	1	1	1.49	4.28	FALSE	FALSE	FALSE	FALSE	TRUE	FALSE	FALSE	FALSE	FALSE	FALSE	FALSE	FALSE	FALSE	FALSE	FALSE	FALSE	FALSE	FALSE	FALSE	FALSE	FALSE	FALSE	FALSE	FALSE	FALSE	FALSE	FALSE	FALSE	FALSE	FALSE	FALSE	FALSE	FALSE	FALSE
Affx-89024236	pancreatitis	7.68	0.59	0.00058	ENSG00000176927	EFCAB5	0.0001009	1	FALSE	HC	2106	1	1	2.41	24.5	FALSE	FALSE	FALSE	FALSE	FALSE	FALSE	FALSE	FALSE	FALSE	FALSE	FALSE	FALSE	FALSE	FALSE	FALSE	FALSE	FALSE	FALSE	FALSE	FALSE	FALSE	FALSE	FALSE	FALSE	FALSE	FALSE	FALSE	FALSE	FALSE	FALSE	FALSE	FALSE	FALSE	FALSE
rs149579601	cervical spondylosis	2.9	0.31	0.00058	ENSG00000251201,ENSG00000243414		0.0004331	1	FALSE	HC	4317	1	1	1.58	5.31
Affx-52356585	Prostate cancer	1.99	0.2	0.00058	ENSG00000188888	GPR179	0.0002528	1	FALSE	FH	34359	1	1	1.34	2.94	FALSE	FALSE	FALSE	FALSE	FALSE	FALSE	FALSE	FALSE	FALSE	FALSE	FALSE	FALSE	FALSE	FALSE	FALSE	FALSE	FALSE	FALSE	FALSE	FALSE	FALSE	FALSE	FALSE	TRUE	FALSE	FALSE	FALSE	FALSE	FALSE	FALSE	FALSE	FALSE	FALSE	FALSE
Affx-80218630	umbilical hernia	4.88	0.46	0.00058	ENSG00000144395	CCDC150	0.0001707	1	FALSE	HC	3311	1	1	1.98	12.05	FALSE	FALSE	FALSE	FALSE	FALSE	FALSE	FALSE	FALSE	FALSE	FALSE	FALSE	FALSE	FALSE	FALSE	FALSE	FALSE	FALSE	FALSE	FALSE	FALSE	FALSE	FALSE	FALSE	FALSE	FALSE	FALSE	FALSE	FALSE	FALSE	FALSE	FALSE	FALSE	FALSE	FALSE
rs200345966	synovitis	3.48	0.36	0.00058	ENSG00000099256	PRTFDC1	0.0002702	1	FALSE	HC	4303	1	1	1.71	7.08	FALSE	FALSE	FALSE	FALSE	FALSE	FALSE	FALSE	FALSE	FALSE	FALSE	FALSE	FALSE	FALSE	FALSE	FALSE	FALSE	FALSE	FALSE	FALSE	FALSE	FALSE	FALSE	FALSE	FALSE	FALSE	FALSE	FALSE	FALSE	FALSE	FALSE	FALSE	FALSE	FALSE	FALSE
rs1853636	measles / morbillivirus	5.77	0.51	0.00058	ENSG00000179813	FAM216B	0.0001692	1	FALSE	HC	2120	1	1	2.13	15.67	FALSE	FALSE	FALSE	FALSE	FALSE	FALSE	FALSE	FALSE	FALSE	FALSE	FALSE	FALSE	FALSE	FALSE	FALSE	FALSE	FALSE	FALSE	FALSE	FALSE	FALSE	FALSE	FALSE	FALSE	FALSE	FALSE	FALSE	FALSE	FALSE	FALSE	FALSE	FALSE	FALSE	FALSE
rs144191761	respiratory infection	2.95	0.31	0.00058	ENSG00000213265	TSGA13	0.0002448	1	FALSE	HC	8173	1	1	1.59	5.47	FALSE	FALSE	FALSE	FALSE	FALSE	FALSE	FALSE	FALSE	FALSE	FALSE	FALSE	FALSE	FALSE	FALSE	FALSE	FALSE	FALSE	FALSE	FALSE	FALSE	FALSE	FALSE	FALSE	FALSE	FALSE	FALSE	FALSE	FALSE	FALSE	FALSE	FALSE	FALSE	FALSE	FALSE
rs274624	eczema/dermatitis	0.95	0.01	0.00058	ENSG00000198822	GRM3	0.37	1	FALSE	HC	11643	1	1	0.93	0.98	FALSE	FALSE	FALSE	FALSE	FALSE	FALSE	FALSE	FALSE	FALSE	FALSE	FALSE	FALSE	FALSE	FALSE	FALSE	FALSE	FALSE	FALSE	FALSE	FALSE	FALSE	FALSE	FALSE	TRUE	FALSE	FALSE	FALSE	FALSE	FALSE	FALSE	FALSE	FALSE	FALSE	FALSE
Affx-89023678	Diabetes	2.04	0.21	0.00058	ENSG00000183287	CCBE1	0.0001454	1	FALSE	FH	79177	1	1	1.36	3.06	TRUE	FALSE	FALSE	FALSE	FALSE	FALSE	FALSE	FALSE	FALSE	FALSE	FALSE	FALSE	FALSE	FALSE	FALSE	FALSE	FALSE	FALSE	FALSE	FALSE	FALSE	FALSE	FALSE	FALSE	FALSE	FALSE	FALSE	FALSE	FALSE	FALSE	FALSE	FALSE	FALSE	FALSE
Affx-80288797	renal/kidney failure	3.95	0.4	0.00058	ENSG00000152443	ZNF776	0.0001409	1	FALSE	HC	7081	1	1	1.81	8.63	FALSE	FALSE	FALSE	FALSE	FALSE	FALSE	FALSE	FALSE	FALSE	FALSE	FALSE	FALSE	FALSE	FALSE	FALSE	FALSE	FALSE	FALSE	FALSE	FALSE	FALSE	FALSE	FALSE	FALSE	FALSE	FALSE	FALSE	FALSE	FALSE	FALSE	FALSE	FALSE	FALSE	FALSE
Affx-80299085	inguinal hernia	2.81	0.3	0.00058	ENSG00000032444	PNPLA6	0.0002062	1	FALSE	HC	14042	1	1	1.56	5.06	TRUE	FALSE	FALSE	FALSE	FALSE	FALSE	FALSE	TRUE	FALSE	FALSE	FALSE	FALSE	FALSE	FALSE	FALSE	FALSE	FALSE	FALSE	FALSE	FALSE	FALSE	FALSE	FALSE	FALSE	FALSE	FALSE	FALSE	FALSE	FALSE	FALSE	FALSE	FALSE	FALSE	FALSE
rs117674278	pulmonary embolism +/- dvt	0.78	0.07	0.00058	ENSG00000146833	TRIM4	0.02591	1	FALSE	HC	4968	1	1	0.68	0.9	FALSE	FALSE	FALSE	FALSE	FALSE	FALSE	FALSE	FALSE	FALSE	FALSE	FALSE	FALSE	FALSE	FALSE	FALSE	FALSE	FALSE	FALSE	FALSE	FALSE	TRUE	FALSE	FALSE	FALSE	FALSE	FALSE	FALSE	FALSE	FALSE	FALSE	FALSE	FALSE	FALSE	FALSE
rs182018947	male genital tract cancer	3.82	0.39	0.00059	ENSG00000103995	CEP152	0.0002997	1	FALSE	CA	3449	1	1	1.78	8.21	TRUE	FALSE	FALSE	FALSE	FALSE	FALSE	FALSE	FALSE	FALSE	FALSE	FALSE	FALSE	FALSE	FALSE	FALSE	FALSE	FALSE	FALSE	FALSE	FALSE	FALSE	FALSE	FALSE	FALSE	FALSE	FALSE	FALSE	FALSE	FALSE	FALSE	FALSE	FALSE	FALSE	FALSE
Affx-89015027	cellulitis	4.33	0.43	0.00059	ENSG00000183072	NKX2-5	0.0001187	1	FALSE	HC	6168	1	1	1.88	9.99	FALSE	FALSE	FALSE	TRUE	FALSE	FALSE	FALSE	TRUE	FALSE	FALSE	FALSE	FALSE	FALSE	FALSE	FALSE	FALSE	FALSE	FALSE	TRUE	FALSE	TRUE	FALSE	FALSE	FALSE	FALSE	TRUE	FALSE	FALSE	FALSE	FALSE	FALSE	TRUE	FALSE	FALSE
Affx-80271786	fracture skull / head	7.69	0.59	0.00059	ENSG00000172139	SLC9C1	0.0001039	1	FALSE	HC	2012	1	1	2.4	24.59	FALSE	FALSE	FALSE	FALSE	FALSE	FALSE	FALSE	FALSE	FALSE	FALSE	FALSE	FALSE	FALSE	FALSE	FALSE	FALSE	FALSE	FALSE	FALSE	FALSE	FALSE	FALSE	FALSE	FALSE	FALSE	FALSE	FALSE	FALSE	FALSE	FALSE	FALSE	FALSE	FALSE	FALSE
rs72887331	diverticular disease/diverticulitis	4.96	0.47	0.00059	ENSG00000084636	COL16A1	0.0001322	1	FALSE	HC	4036	1	1	1.99	12.35	FALSE	FALSE	FALSE	FALSE	FALSE	FALSE	FALSE	FALSE	FALSE	FALSE	FALSE	FALSE	FALSE	FALSE	FALSE	FALSE	FALSE	FALSE	FALSE	FALSE	FALSE	FALSE	FALSE	FALSE	FALSE	FALSE	FALSE	FALSE	FALSE	FALSE	FALSE	FALSE	FALSE	FALSE
Affx-52365309	muscle/soft tissue problem	2.18	0.23	0.00059	ENSG00000144736	SHQ1	0.001653	1	FALSE	HC	2836	1	1	1.4	3.39	FALSE	FALSE	FALSE	FALSE	FALSE	FALSE	FALSE	FALSE	FALSE	FALSE	FALSE	FALSE	FALSE	FALSE	FALSE	FALSE	FALSE	FALSE	FALSE	FALSE	FALSE	FALSE	FALSE	FALSE	FALSE	FALSE	FALSE	FALSE	FALSE	FALSE	FALSE	FALSE	FALSE	FALSE
rs601338	hypothyroidism/myxoedema	1.04	0.01	0.00059	ENSG00000176920	FUT2	0.4908	1	FALSE	HC	19920	1	1	1.02	1.06	FALSE	FALSE	FALSE	FALSE	FALSE	FALSE	FALSE	FALSE	FALSE	FALSE	FALSE	FALSE	FALSE	FALSE	FALSE	FALSE	FALSE	FALSE	FALSE	FALSE	TRUE	FALSE	FALSE	FALSE	FALSE	FALSE	FALSE	FALSE	FALSE	FALSE	FALSE	FALSE	FALSE	FALSE
Affx-52350243	colon cancer/sigmoid cancer	1.87	0.18	0.00059	ENSG00000125703	ATG4C	0.002564	1	FALSE	CA	3251	1	1	1.31	2.67	FALSE	FALSE	FALSE	FALSE	FALSE	FALSE	FALSE	FALSE	FALSE	FALSE	FALSE	FALSE	FALSE	FALSE	FALSE	FALSE	FALSE	FALSE	FALSE	FALSE	TRUE	FALSE	FALSE	FALSE	FALSE	FALSE	FALSE	FALSE	FALSE	FALSE	FALSE	FALSE	FALSE	FALSE
Affx-80261286	joint pain	2.79	0.3	0.00059	ENSG00000099338	CATSPERG	0.0002878	1	FALSE	HC	7726	1	1	1.55	5.01	FALSE	FALSE	FALSE	FALSE	FALSE	FALSE	FALSE	FALSE	FALSE	FALSE	FALSE	FALSE	FALSE	FALSE	FALSE	FALSE	FALSE	FALSE	FALSE	FALSE	FALSE	FALSE	FALSE	FALSE	FALSE	FALSE	FALSE	FALSE	FALSE	FALSE	FALSE	FALSE	FALSE	FALSE
Affx-80239397	vaginal prolapse/uterine prolapse	7.13	0.57	0.00059	ENSG00000079393	DUSP13	0.0001009	1	FALSE	HC	2041	1	1	2.32	21.87	FALSE	FALSE	FALSE	FALSE	FALSE	FALSE	FALSE	FALSE	FALSE	FALSE	FALSE	FALSE	FALSE	FALSE	FALSE	FALSE	FALSE	FALSE	FALSE	FALSE	FALSE	FALSE	FALSE	FALSE	FALSE	FALSE	FALSE	FALSE	FALSE	FALSE	FALSE	FALSE	FALSE	FALSE
Affx-80257349	atrial fibrillation	2.24	0.23	0.00059	ENSG00000005381	MPO	0.0003812	1	FALSE	HC	12665	1	1	1.41	3.55	TRUE	FALSE	FALSE	FALSE	FALSE	FALSE	FALSE	FALSE	FALSE	FALSE	FALSE	FALSE	FALSE	FALSE	FALSE	FALSE	FALSE	FALSE	FALSE	FALSE	TRUE	FALSE	FALSE	TRUE	FALSE	FALSE	FALSE	FALSE	TRUE	FALSE	FALSE	FALSE	FALSE	FALSE
rs2425068	Breast cancer	0.96	0.01	0.00059	ENSG00000214078	CPNE1	0.06644	1	FALSE	FH	62401	1	1	0.93	0.98	FALSE	FALSE	FALSE	FALSE	FALSE	FALSE	FALSE	FALSE	FALSE	FALSE	FALSE	FALSE	FALSE	FALSE	FALSE	FALSE	FALSE	FALSE	FALSE	FALSE	FALSE	FALSE	FALSE	FALSE	FALSE	FALSE	FALSE	FALSE	FALSE	FALSE	FALSE	FALSE	FALSE	FALSE
rs61729058	malignant melanoma	4.88	0.46	0.00059	ENSG00000197993	KEL	0.0001501	1	FALSE	CA	4099	1	1	1.97	12.06	FALSE	FALSE	FALSE	FALSE	FALSE	FALSE	FALSE	FALSE	FALSE	FALSE	FALSE	FALSE	FALSE	FALSE	FALSE	FALSE	FALSE	FALSE	FALSE	FALSE	FALSE	FALSE	FALSE	FALSE	FALSE	FALSE	FALSE	FALSE	FALSE	FALSE	FALSE	FALSE	FALSE	FALSE
rs201819308	anaemia	2.77	0.3	0.0006	ENSG00000120262	CCDC170	0.0001602	1	FALSE	HC	15944	1	1	1.55	4.96	FALSE	FALSE	FALSE	FALSE	FALSE	FALSE	FALSE	FALSE	FALSE	FALSE	FALSE	FALSE	FALSE	FALSE	FALSE	FALSE	FALSE	FALSE	FALSE	FALSE	TRUE	FALSE	FALSE	FALSE	FALSE	FALSE	FALSE	FALSE	FALSE	FALSE	FALSE	FALSE	FALSE	FALSE
rs35744605	hypothyroidism/myxoedema	0.78	0.07	0.0006	ENSG00000115267	IFIH1	0.006706	1	FALSE	HC	19920	1	1	0.68	0.9	FALSE	FALSE	FALSE	FALSE	FALSE	FALSE	FALSE	FALSE	FALSE	FALSE	FALSE	FALSE	FALSE	FALSE	FALSE	FALSE	FALSE	FALSE	FALSE	FALSE	TRUE	FALSE	FALSE	FALSE	FALSE	FALSE	FALSE	FALSE	FALSE	FALSE	FALSE	FALSE	FALSE	FALSE
rs10897158	gout	0.92	0.02	0.0006	ENSG00000187049	TMEM216	0.1587	1	FALSE	HC	6278	1	1	0.88	0.96	TRUE	FALSE	FALSE	FALSE	FALSE	FALSE	FALSE	FALSE	FALSE	FALSE	FALSE	FALSE	FALSE	FALSE	FALSE	FALSE	FALSE	FALSE	FALSE	FALSE	FALSE	FALSE	FALSE	FALSE	FALSE	FALSE	FALSE	FALSE	FALSE	FALSE	FALSE	FALSE	FALSE	FALSE
Affx-80270894	anxiety/panic attacks	3.8	0.39	0.0006	ENSG00000169031	COL4A3	0.0001988	1	FALSE	HC	4986	1	1	1.77	8.15	TRUE	FALSE	FALSE	FALSE	FALSE	FALSE	FALSE	FALSE	FALSE	FALSE	FALSE	FALSE	FALSE	FALSE	FALSE	FALSE	FALSE	FALSE	FALSE	FALSE	TRUE	FALSE	FALSE	FALSE	FALSE	FALSE	FALSE	FALSE	TRUE	FALSE	FALSE	FALSE	FALSE	FALSE
rs201471552	uterine fibroids	1.68	0.15	0.0006	ENSG00000213462	ERV3-1	0.00262	1	FALSE	HC	5417	1	1	1.25	2.26	FALSE	FALSE	FALSE	FALSE	FALSE	FALSE	FALSE	FALSE	FALSE	FALSE	FALSE	FALSE	FALSE	FALSE	FALSE	FALSE	FALSE	FALSE	FALSE	FALSE	FALSE	FALSE	FALSE	FALSE	FALSE	FALSE	FALSE	FALSE	FALSE	FALSE	FALSE	FALSE	FALSE	FALSE
Affx-36928759	kidney stone/ureter stone/bladder stone	2.27	0.24	0.0006	ENSG00000113600	C9	0.001423	1	FALSE	HC	2812	1	1	1.42	3.63	TRUE	FALSE	FALSE	FALSE	FALSE	FALSE	FALSE	FALSE	FALSE	FALSE	FALSE	FALSE	FALSE	FALSE	FALSE	FALSE	FALSE	FALSE	FALSE	FALSE	FALSE	FALSE	FALSE	FALSE	FALSE	FALSE	FALSE	FALSE	FALSE	FALSE	FALSE	FALSE	FALSE	FALSE
Affx-89006034	rectal cancer	7.73	0.6	0.0006	ENSG00000100359	SGSM3	0.0001039	1	FALSE	CA	2026	1	1	2.4	24.83	FALSE	FALSE	FALSE	FALSE	FALSE	FALSE	FALSE	FALSE	FALSE	FALSE	FALSE	FALSE	FALSE	FALSE	FALSE	FALSE	FALSE	FALSE	FALSE	FALSE	FALSE	FALSE	FALSE	FALSE	FALSE	FALSE	FALSE	FALSE	FALSE	FALSE	FALSE	FALSE	FALSE	FALSE
rs74853476	High blood pressure	0.84	0.05	0.00061	ENSG00000123454	DBH	0.002212	1	FALSE	FH	199068	1	1	0.75	0.93	TRUE	FALSE	FALSE	FALSE	FALSE	FALSE	FALSE	TRUE	FALSE	FALSE	FALSE	FALSE	FALSE	FALSE	FALSE	FALSE	FALSE	FALSE	FALSE	FALSE	TRUE	FALSE	FALSE	TRUE	FALSE	FALSE	FALSE	FALSE	TRUE	FALSE	FALSE	FALSE	FALSE	FALSE
rs201422368	tonsiltis	3.73	0.38	0.00061	ENSG00000156171	DRAM2	0.0003694	1	FALSE	HC	2608	1	1	1.76	7.92	FALSE	FALSE	FALSE	FALSE	FALSE	FALSE	FALSE	FALSE	FALSE	FALSE	FALSE	FALSE	FALSE	FALSE	FALSE	FALSE	FALSE	FALSE	FALSE	FALSE	TRUE	FALSE	FALSE	FALSE	FALSE	FALSE	FALSE	FALSE	FALSE	FALSE	FALSE	FALSE	FALSE	FALSE
Affx-80278137	whooping cough / pertussis	3.74	0.38	0.00061	ENSG00000196597	ZNF782	0.0003426	1	FALSE	HC	2964	1	1	1.76	7.94	FALSE	FALSE	FALSE	FALSE	FALSE	FALSE	FALSE	FALSE	FALSE	FALSE	FALSE	FALSE	FALSE	FALSE	FALSE	FALSE	FALSE	FALSE	FALSE	FALSE	FALSE	FALSE	FALSE	FALSE	FALSE	FALSE	FALSE	FALSE	FALSE	FALSE	FALSE	FALSE	FALSE	FALSE
rs121965075	cystitis	5.83	0.51	0.00061	ENSG00000103876	FAH	0.000135	1	FALSE	HC	2713	1	1	2.13	15.99	FALSE	FALSE	FALSE	FALSE	FALSE	FALSE	FALSE	FALSE	FALSE	FALSE	FALSE	FALSE	FALSE	FALSE	FALSE	FALSE	FALSE	FALSE	FALSE	FALSE	TRUE	FALSE	FALSE	FALSE	FALSE	FALSE	FALSE	FALSE	FALSE	FALSE	FALSE	FALSE	FALSE	FALSE
rs202236680	benign breast lump	5.92	0.52	0.00061	ENSG00000154258	ABCA9	0.0001424	1	FALSE	HC	2354	1	1	2.14	16.39	FALSE	FALSE	FALSE	FALSE	FALSE	FALSE	FALSE	FALSE	FALSE	FALSE	FALSE	FALSE	FALSE	FALSE	FALSE	FALSE	FALSE	FALSE	FALSE	FALSE	FALSE	FALSE	FALSE	FALSE	FALSE	FALSE	FALSE	FALSE	FALSE	FALSE	FALSE	FALSE	FALSE	FALSE
Affx-80297180	malignant melanoma	3.46	0.36	0.00061	ENSG00000165501	LRR1	0.000288	1	FALSE	CA	4099	1	1	1.7	7.03	FALSE	FALSE	FALSE	FALSE	FALSE	FALSE	FALSE	FALSE	FALSE	FALSE	FALSE	FALSE	FALSE	FALSE	FALSE	FALSE	FALSE	FALSE	FALSE	FALSE	FALSE	FALSE	FALSE	FALSE	FALSE	FALSE	FALSE	FALSE	FALSE	FALSE	FALSE	FALSE	FALSE	FALSE
rs111033538	transient ischaemic attack (tia)	3.02	0.32	0.00061	ENSG00000124370	MCEE	0.0006082	1	FALSE	HC	2828	1	1	1.61	5.69	TRUE	FALSE	FALSE	FALSE	FALSE	FALSE	FALSE	FALSE	FALSE	FALSE	FALSE	FALSE	FALSE	FALSE	FALSE	FALSE	FALSE	FALSE	FALSE	FALSE	FALSE	FALSE	FALSE	FALSE	FALSE	FALSE	FALSE	FALSE	FALSE	FALSE	FALSE	FALSE	FALSE	FALSE
rs3085861	fracture skull / head	1.12	0.03	0.00062	ENSG00000152217	SETBP1	0.4374	1	FALSE	HC	2012	1	1	1.05	1.19	FALSE	FALSE	FALSE	FALSE	FALSE	FALSE	FALSE	FALSE	FALSE	FALSE	FALSE	FALSE	FALSE	FALSE	FALSE	FALSE	FALSE	FALSE	FALSE	FALSE	FALSE	FALSE	FALSE	FALSE	FALSE	FALSE	FALSE	FALSE	FALSE	FALSE	FALSE	FALSE	FALSE	FALSE
Affx-80272769	large bowel cancer/colorectal cancer	4.28	0.43	0.00062	ENSG00000184178	SCFD2	0.0001647	1	FALSE	CA	4382	1	1	1.86	9.85	FALSE	FALSE	FALSE	FALSE	FALSE	FALSE	FALSE	FALSE	FALSE	FALSE	FALSE	FALSE	FALSE	FALSE	FALSE	FALSE	FALSE	FALSE	FALSE	FALSE	FALSE	FALSE	FALSE	FALSE	FALSE	FALSE	FALSE	FALSE	FALSE	FALSE	FALSE	FALSE	FALSE	FALSE
rs141803474	prolapsed disc/slipped disc	3.81	0.39	0.00062	ENSG00000138640	FAM13A	0.0001617	1	FALSE	HC	5942	1	1	1.77	8.2	FALSE	FALSE	FALSE	FALSE	FALSE	FALSE	FALSE	FALSE	FALSE	FALSE	FALSE	FALSE	FALSE	FALSE	FALSE	FALSE	FALSE	FALSE	FALSE	FALSE	TRUE	FALSE	FALSE	FALSE	FALSE	FALSE	FALSE	FALSE	FALSE	FALSE	FALSE	FALSE	FALSE	FALSE
rs201162007	heart valve problem/heart murmur	2.82	0.3	0.00063	ENSG00000166183	ASPG	0.000832	1	FALSE	HC	2326	1	1	1.56	5.12	FALSE	FALSE	FALSE	FALSE	FALSE	FALSE	FALSE	FALSE	FALSE	FALSE	FALSE	FALSE	FALSE	FALSE	FALSE	FALSE	FALSE	FALSE	FALSE	FALSE	FALSE	FALSE	FALSE	TRUE	FALSE	FALSE	FALSE	FALSE	FALSE	FALSE	FALSE	FALSE	FALSE	FALSE
Affx-80294146	gastric/stomach ulcers	4.15	0.42	0.00063	ENSG00000106268	NUDT1	0.0002982	1	FALSE	HC	2408	1	1	1.84	9.39	FALSE	FALSE	FALSE	FALSE	FALSE	FALSE	FALSE	FALSE	FALSE	FALSE	FALSE	FALSE	FALSE	FALSE	FALSE	FALSE	FALSE	FALSE	FALSE	TRUE	FALSE	TRUE	FALSE	FALSE	FALSE	FALSE	FALSE	FALSE	FALSE	FALSE	FALSE	FALSE	FALSE	FALSE
Affx-86893339	breast cancer	2.85	0.31	0.00063	ENSG00000197299	BLM	0.0002434	1	FALSE	CA	11243	1	1	1.56	5.2	TRUE	FALSE	FALSE	FALSE	FALSE	FALSE	FALSE	TRUE	FALSE	FALSE	FALSE	FALSE	FALSE	FALSE	FALSE	FALSE	FALSE	FALSE	FALSE	TRUE	FALSE	TRUE	FALSE	FALSE	FALSE	FALSE	FALSE	FALSE	TRUE	FALSE	FALSE	FALSE	FALSE	FALSE
Affx-80288606	joint pain	2.91	0.31	0.00063	ENSG00000182909	LENG9	0.0002537	1	FALSE	HC	7726	1	1	1.58	5.36	FALSE	FALSE	FALSE	FALSE	FALSE	FALSE	FALSE	FALSE	FALSE	FALSE	FALSE	FALSE	FALSE	FALSE	FALSE	FALSE	FALSE	FALSE	FALSE	FALSE	FALSE	FALSE	FALSE	FALSE	FALSE	FALSE	FALSE	FALSE	FALSE	FALSE	FALSE	FALSE	FALSE	FALSE
rs140673721	transient ischaemic attack (tia)	5.92	0.52	0.00063	ENSG00000198951	NAGA	0.0001173	1	FALSE	HC	2828	1	1	2.14	16.41	TRUE	FALSE	FALSE	FALSE	FALSE	FALSE	FALSE	FALSE	FALSE	FALSE	FALSE	FALSE	FALSE	FALSE	FALSE	FALSE	FALSE	FALSE	FALSE	FALSE	FALSE	FALSE	FALSE	FALSE	FALSE	FALSE	FALSE	FALSE	TRUE	FALSE	FALSE	FALSE	FALSE	FALSE
Affx-52362521	peritonitis	1.78	0.17	0.00063	ENSG00000115392	FANCL	0.003945	1	FALSE	HC	2585	1	1	1.28	2.48	TRUE	FALSE	FALSE	FALSE	FALSE	FALSE	FALSE	TRUE	FALSE	FALSE	FALSE	FALSE	FALSE	FALSE	FALSE	FALSE	FALSE	FALSE	FALSE	TRUE	FALSE	TRUE	FALSE	FALSE	FALSE	FALSE	FALSE	FALSE	TRUE	FALSE	FALSE	FALSE	FALSE	FALSE
Affx-80288858	chronic obstructive airways disease/copd	4.01	0.41	0.00063	ENSG00000131849	ZNF132	0.0001187	1	FALSE	HC	7287	1	1	1.81	8.9	FALSE	FALSE	FALSE	FALSE	FALSE	FALSE	FALSE	FALSE	FALSE	FALSE	FALSE	FALSE	FALSE	FALSE	FALSE	FALSE	FALSE	FALSE	FALSE	FALSE	FALSE	FALSE	FALSE	FALSE	FALSE	FALSE	FALSE	FALSE	FALSE	FALSE	FALSE	FALSE	FALSE	FALSE
Affx-80287841	vaginal prolapse/uterine prolapse	6.97	0.57	0.00063	ENSG00000188227	ZNF793	0.000135	1	FALSE	HC	2041	1	1	2.29	21.23	FALSE	FALSE	FALSE	FALSE	FALSE	FALSE	FALSE	FALSE	FALSE	FALSE	FALSE	FALSE	FALSE	FALSE	FALSE	FALSE	FALSE	FALSE	FALSE	FALSE	FALSE	FALSE	FALSE	FALSE	FALSE	FALSE	FALSE	FALSE	FALSE	FALSE	FALSE	FALSE	FALSE	FALSE
Affx-80288797	peritonitis	5.74	0.51	0.00063	ENSG00000152443	ZNF776	0.0001409	1	FALSE	HC	2585	1	1	2.11	15.66	FALSE	FALSE	FALSE	FALSE	FALSE	FALSE	FALSE	FALSE	FALSE	FALSE	FALSE	FALSE	FALSE	FALSE	FALSE	FALSE	FALSE	FALSE	FALSE	FALSE	FALSE	FALSE	FALSE	FALSE	FALSE	FALSE	FALSE	FALSE	FALSE	FALSE	FALSE	FALSE	FALSE	FALSE
Affx-52328426	connective tissue disorder	3.42	0.36	0.00063	ENSG00000100823	APEX1	0.0005122	1	FALSE	HC	2515	1	1	1.69	6.93	FALSE	FALSE	FALSE	FALSE	FALSE	FALSE	FALSE	TRUE	FALSE	FALSE	FALSE	FALSE	FALSE	FALSE	FALSE	FALSE	FALSE	FALSE	FALSE	TRUE	FALSE	TRUE	FALSE	FALSE	FALSE	FALSE	FALSE	FALSE	FALSE	FALSE	FALSE	FALSE	FALSE	FALSE
Affx-80275009	male genital tract cancer	3.23	0.34	0.00063	ENSG00000124602	UNC5CL	0.0004629	1	FALSE	CA	3449	1	1	1.65	6.32	FALSE	FALSE	FALSE	FALSE	FALSE	FALSE	FALSE	FALSE	FALSE	FALSE	FALSE	FALSE	FALSE	FALSE	FALSE	FALSE	FALSE	FALSE	FALSE	FALSE	FALSE	FALSE	FALSE	FALSE	FALSE	FALSE	FALSE	FALSE	FALSE	FALSE	FALSE	FALSE	FALSE	FALSE
rs201025211	eye/eyelid problem	1.84	0.18	0.00064	ENSG00000101473	ACOT8	0.003256	1	FALSE	HC	2698	1	1	1.3	2.61	FALSE	FALSE	FALSE	FALSE	FALSE	FALSE	FALSE	FALSE	FALSE	FALSE	FALSE	FALSE	FALSE	FALSE	FALSE	FALSE	FALSE	FALSE	FALSE	FALSE	FALSE	FALSE	FALSE	FALSE	FALSE	FALSE	FALSE	FALSE	FALSE	FALSE	FALSE	FALSE	FALSE	FALSE
Affx-80272242	osteoarthritis	2.69	0.29	0.00064	ENSG00000121853	GHSR	0.0001142	1	FALSE	HC	29946	1	1	1.53	4.76	TRUE	FALSE	FALSE	FALSE	FALSE	FALSE	FALSE	FALSE	FALSE	FALSE	TRUE	FALSE	FALSE	FALSE	FALSE	FALSE	FALSE	FALSE	FALSE	FALSE	TRUE	FALSE	FALSE	TRUE	FALSE	FALSE	FALSE	FALSE	FALSE	FALSE	FALSE	FALSE	FALSE	FALSE
rs144240667	eczema/dermatitis	3.33	0.35	0.00064	ENSG00000155026	RSPH10B	0.000129	1	FALSE	HC	11643	1	1	1.67	6.65	FALSE	FALSE	FALSE	FALSE	FALSE	FALSE	FALSE	FALSE	FALSE	FALSE	FALSE	FALSE	FALSE	FALSE	FALSE	FALSE	FALSE	FALSE	FALSE	FALSE	FALSE	FALSE	FALSE	FALSE	FALSE	FALSE	FALSE	FALSE	FALSE	FALSE	FALSE	FALSE	FALSE	FALSE
rs11231341	female genital tract cancer	1.1	0.03	0.00065	ENSG00000197658	SLC22A24	0.1894	1	FALSE	CA	4947	1	1	1.04	1.16	FALSE	FALSE	FALSE	FALSE	FALSE	FALSE	FALSE	FALSE	FALSE	FALSE	FALSE	FALSE	FALSE	FALSE	FALSE	FALSE	FALSE	FALSE	FALSE	FALSE	FALSE	FALSE	FALSE	TRUE	FALSE	FALSE	FALSE	FALSE	FALSE	FALSE	FALSE	FALSE	FALSE	FALSE
rs201509172	nasal polyps	4.22	0.42	0.00065	ENSG00000137960	GIPC2	0.0001648	1	FALSE	HC	4608	1	1	1.84	9.65	FALSE	FALSE	FALSE	FALSE	FALSE	FALSE	FALSE	FALSE	FALSE	FALSE	FALSE	FALSE	FALSE	FALSE	FALSE	FALSE	FALSE	FALSE	FALSE	FALSE	FALSE	FALSE	FALSE	FALSE	FALSE	FALSE	FALSE	FALSE	FALSE	FALSE	FALSE	FALSE	FALSE	FALSE
rs121908576	prolapsed disc/slipped disc	3.47	0.36	0.00065	ENSG00000074582	BCS1L	0.0002019	1	FALSE	HC	5942	1	1	1.7	7.09	TRUE	FALSE	FALSE	FALSE	FALSE	FALSE	FALSE	FALSE	FALSE	FALSE	FALSE	FALSE	FALSE	FALSE	FALSE	FALSE	FALSE	FALSE	FALSE	FALSE	FALSE	FALSE	FALSE	FALSE	FALSE	FALSE	FALSE	FALSE	FALSE	FALSE	FALSE	FALSE	FALSE	FALSE
rs201849759	umbilical hernia	3.43	0.36	0.00065	ENSG00000186393	KRT26	0.0003635	1	FALSE	HC	3311	1	1	1.69	6.97	FALSE	FALSE	FALSE	FALSE	FALSE	FALSE	FALSE	FALSE	FALSE	FALSE	FALSE	FALSE	FALSE	FALSE	FALSE	FALSE	FALSE	FALSE	FALSE	FALSE	FALSE	FALSE	FALSE	FALSE	FALSE	FALSE	FALSE	FALSE	FALSE	FALSE	FALSE	FALSE	FALSE	FALSE
Affx-52326257	cataract	1.04	0.01	0.00066	ENSG00000177042	TMEM80	0.4465	1	FALSE	HC	19448	1	1	1.02	1.06	FALSE	FALSE	FALSE	FALSE	FALSE	FALSE	FALSE	FALSE	FALSE	FALSE	FALSE	FALSE	FALSE	FALSE	FALSE	FALSE	FALSE	FALSE	FALSE	FALSE	FALSE	FALSE	FALSE	FALSE	FALSE	FALSE	FALSE	FALSE	FALSE	FALSE	FALSE	FALSE	FALSE	FALSE
rs142902080	cataract	3.05	0.33	0.00066	ENSG00000111199	TRPV4	0.0001261	1	FALSE	HC	19448	1	1	1.61	5.79	FALSE	TRUE	FALSE	TRUE	FALSE	FALSE	FALSE	FALSE	FALSE	FALSE	FALSE	FALSE	FALSE	FALSE	FALSE	FALSE	FALSE	FALSE	TRUE	FALSE	FALSE	FALSE	FALSE	TRUE	FALSE	FALSE	FALSE	FALSE	FALSE	FALSE	FALSE	FALSE	FALSE	FALSE
Affx-80273102	svt / supraventricular tachycardia	2.7	0.29	0.00066	ENSG00000138658	C4orf21	0.0008501	1	FALSE	HC	2653	1	1	1.53	4.78	FALSE	FALSE	FALSE	FALSE	FALSE	FALSE	FALSE	FALSE	FALSE	FALSE	FALSE	FALSE	FALSE	FALSE	FALSE	FALSE	FALSE	FALSE	FALSE	FALSE	FALSE	FALSE	FALSE	FALSE	FALSE	FALSE	FALSE	FALSE	FALSE	FALSE	FALSE	FALSE	FALSE	FALSE
rs10471773	back problem	0.78	0.07	0.00066	ENSG00000183323	CCDC125	0.02093	1	FALSE	HC	5950	1	1	0.68	0.9	FALSE	FALSE	FALSE	FALSE	FALSE	FALSE	FALSE	FALSE	FALSE	FALSE	FALSE	FALSE	FALSE	FALSE	FALSE	FALSE	FALSE	FALSE	FALSE	FALSE	FALSE	FALSE	FALSE	FALSE	FALSE	FALSE	FALSE	FALSE	FALSE	FALSE	FALSE	FALSE	FALSE	FALSE
Affx-52354862	retinal detachment	3.74	0.39	0.00066	ENSG00000080644	CHRNA3	0.0002967	1	FALSE	HC	3247	1	1	1.75	7.99	FALSE	FALSE	FALSE	FALSE	FALSE	FALSE	FALSE	TRUE	FALSE	FALSE	TRUE	FALSE	FALSE	FALSE	FALSE	FALSE	FALSE	FALSE	FALSE	FALSE	TRUE	FALSE	FALSE	TRUE	FALSE	FALSE	FALSE	FALSE	FALSE	FALSE	FALSE	FALSE	FALSE	FALSE
rs144240398	enlarged prostate	4.15	0.42	0.00066	ENSG00000130779	CLIP1	0.0002269	1	FALSE	HC	5078	1	1	1.83	9.41	FALSE	FALSE	FALSE	FALSE	FALSE	FALSE	FALSE	FALSE	FALSE	FALSE	FALSE	FALSE	FALSE	FALSE	FALSE	FALSE	FALSE	FALSE	FALSE	FALSE	FALSE	FALSE	FALSE	FALSE	FALSE	FALSE	FALSE	FALSE	FALSE	FALSE	FALSE	FALSE	FALSE	FALSE
rs677830	Chronic bronchitis/emphysema	1.02	0.01	0.00066	ENSG00000112038	OPRM1	0.2536	1	FALSE	FH	78578	1	1	1.01	1.04	FALSE	FALSE	FALSE	FALSE	FALSE	FALSE	FALSE	FALSE	FALSE	FALSE	TRUE	FALSE	TRUE	FALSE	FALSE	FALSE	FALSE	FALSE	FALSE	FALSE	TRUE	FALSE	FALSE	TRUE	FALSE	FALSE	FALSE	FALSE	FALSE	FALSE	FALSE	FALSE	FALSE	FALSE
rs146972949	fracture skull / head	5.69	0.51	0.00066	ENSG00000160791	CCR5	0.0001825	1	FALSE	HC	2012	1	1	2.09	15.49	FALSE	FALSE	FALSE	FALSE	FALSE	FALSE	FALSE	FALSE	FALSE	FALSE	TRUE	FALSE	FALSE	TRUE	FALSE	FALSE	FALSE	FALSE	FALSE	FALSE	FALSE	FALSE	FALSE	TRUE	FALSE	FALSE	FALSE	FALSE	FALSE	FALSE	FALSE	FALSE	FALSE	FALSE
rs142615985	gout	1.36	0.09	0.00067	ENSG00000163885	CCDC37	0.007965	1	FALSE	HC	6278	1	1	1.14	1.62	FALSE	FALSE	FALSE	FALSE	FALSE	FALSE	FALSE	FALSE	FALSE	FALSE	FALSE	FALSE	FALSE	FALSE	FALSE	FALSE	FALSE	FALSE	FALSE	FALSE	FALSE	FALSE	FALSE	FALSE	FALSE	FALSE	FALSE	FALSE	FALSE	FALSE	FALSE	FALSE	FALSE	FALSE
Affx-80239634	anal fissure	5.72	0.51	0.00067	ENSG00000138119	MYOF	0.000132	1	FALSE	HC	2721	1	1	2.09	15.62	FALSE	FALSE	FALSE	FALSE	FALSE	FALSE	FALSE	FALSE	FALSE	FALSE	FALSE	FALSE	FALSE	FALSE	FALSE	FALSE	FALSE	FALSE	FALSE	FALSE	FALSE	FALSE	FALSE	FALSE	TRUE	FALSE	FALSE	FALSE	FALSE	FALSE	FALSE	FALSE	FALSE	FALSE
rs145230616	deep venous thrombosis (dvt)	2.34	0.25	0.00067	ENSG00000136699	SMPD4	0.0005311	1	FALSE	HC	6929	1	1	1.43	3.81	FALSE	FALSE	FALSE	FALSE	FALSE	FALSE	FALSE	FALSE	FALSE	FALSE	FALSE	FALSE	FALSE	FALSE	FALSE	FALSE	FALSE	FALSE	FALSE	FALSE	FALSE	FALSE	FALSE	FALSE	FALSE	FALSE	FALSE	FALSE	FALSE	FALSE	FALSE	FALSE	FALSE	FALSE
Affx-80281341	High blood pressure	0.67	0.12	0.00067	ENSG00000170454	KRT75	0.0004392	1	FALSE	FH	199068	1	1	0.54	0.85	FALSE	FALSE	FALSE	FALSE	FALSE	FALSE	FALSE	FALSE	FALSE	FALSE	FALSE	FALSE	FALSE	FALSE	FALSE	FALSE	FALSE	FALSE	FALSE	FALSE	FALSE	FALSE	FALSE	FALSE	FALSE	FALSE	FALSE	FALSE	FALSE	FALSE	FALSE	FALSE	FALSE	FALSE
rs145035679	cholelithiasis/gall stones	1.31	0.08	0.00067	ENSG00000156413	FUT6	0.004556	1	FALSE	HC	14940	1	1	1.12	1.53	FALSE	FALSE	FALSE	FALSE	FALSE	FALSE	FALSE	FALSE	FALSE	FALSE	FALSE	FALSE	FALSE	FALSE	FALSE	FALSE	FALSE	FALSE	FALSE	FALSE	TRUE	FALSE	FALSE	FALSE	FALSE	FALSE	FALSE	FALSE	FALSE	FALSE	FALSE	FALSE	FALSE	FALSE
Affx-80269154	eye/eyelid problem	2.81	0.3	0.00068	ENSG00000174606	ANGEL2	0.0007328	1	FALSE	HC	2698	1	1	1.55	5.11	FALSE	FALSE	FALSE	FALSE	FALSE	FALSE	FALSE	FALSE	FALSE	FALSE	FALSE	FALSE	FALSE	FALSE	FALSE	FALSE	FALSE	FALSE	FALSE	FALSE	FALSE	FALSE	FALSE	FALSE	FALSE	FALSE	FALSE	FALSE	FALSE	FALSE	FALSE	FALSE	FALSE	FALSE
rs370850	osteoporosis	0.94	0.02	0.00068	ENSG00000154734	ADAMTS1	0.2257	1	FALSE	HC	9135	1	1	0.91	0.97	FALSE	FALSE	FALSE	FALSE	FALSE	FALSE	FALSE	TRUE	FALSE	FALSE	FALSE	FALSE	FALSE	FALSE	FALSE	FALSE	FALSE	FALSE	FALSE	FALSE	FALSE	FALSE	FALSE	TRUE	TRUE	FALSE	FALSE	FALSE	FALSE	FALSE	FALSE	FALSE	FALSE	FALSE
Affx-80247177	varicose veins	2.16	0.23	0.00068	ENSG00000111325	OGFOD2	0.0004851	1	FALSE	HC	10153	1	1	1.39	3.36	FALSE	FALSE	FALSE	FALSE	FALSE	FALSE	FALSE	FALSE	FALSE	FALSE	FALSE	FALSE	FALSE	FALSE	FALSE	FALSE	FALSE	FALSE	FALSE	FALSE	FALSE	FALSE	FALSE	FALSE	FALSE	FALSE	FALSE	FALSE	FALSE	FALSE	FALSE	FALSE	FALSE	FALSE
Affx-52348128	fracture neck of femur / hip	3.7	0.38	0.00068	ENSG00000116209	TMEM59	0.0004081	1	FALSE	HC	2335	1	1	1.74	7.85	FALSE	FALSE	FALSE	FALSE	FALSE	FALSE	FALSE	FALSE	FALSE	FALSE	FALSE	FALSE	FALSE	FALSE	FALSE	FALSE	FALSE	FALSE	FALSE	FALSE	FALSE	FALSE	FALSE	FALSE	FALSE	FALSE	FALSE	FALSE	FALSE	FALSE	FALSE	FALSE	FALSE	FALSE
rs137852700	Prostate cancer	1.58	0.13	0.00068	ENSG00000131238	PPT1	0.0006495	1	FALSE	FH	34359	1	1	1.21	2.05	TRUE	FALSE	FALSE	FALSE	FALSE	FALSE	FALSE	FALSE	FALSE	FALSE	FALSE	FALSE	FALSE	FALSE	FALSE	FALSE	FALSE	FALSE	FALSE	FALSE	FALSE	FALSE	FALSE	FALSE	FALSE	FALSE	FALSE	FALSE	TRUE	FALSE	FALSE	FALSE	FALSE	FALSE
rs121912628	angina	3.32	0.35	0.00069	ENSG00000113522	RAD50	0.0001069	1	FALSE	HC	18473	1	1	1.66	6.63	TRUE	FALSE	FALSE	FALSE	FALSE	FALSE	FALSE	TRUE	FALSE	FALSE	FALSE	FALSE	FALSE	FALSE	FALSE	FALSE	FALSE	FALSE	FALSE	TRUE	TRUE	TRUE	FALSE	FALSE	FALSE	FALSE	FALSE	FALSE	FALSE	FALSE	FALSE	FALSE	FALSE	FALSE
Affx-80291760	kidney stone/ureter stone/bladder stone	3.17	0.34	0.00069	ENSG00000168878	SFTPB	0.0005221	1	FALSE	HC	2812	1	1	1.63	6.16	TRUE	FALSE	FALSE	FALSE	FALSE	FALSE	FALSE	TRUE	FALSE	FALSE	FALSE	FALSE	FALSE	FALSE	FALSE	FALSE	FALSE	FALSE	FALSE	FALSE	FALSE	FALSE	FALSE	FALSE	FALSE	FALSE	FALSE	FALSE	TRUE	FALSE	FALSE	FALSE	FALSE	FALSE
rs148627602	constipation	3.26	0.35	0.00069	ENSG00000144407	PTH2R	0.0001796	1	FALSE	HC	8691	1	1	1.65	6.44	FALSE	FALSE	FALSE	FALSE	FALSE	FALSE	FALSE	FALSE	FALSE	FALSE	FALSE	FALSE	FALSE	FALSE	FALSE	FALSE	FALSE	FALSE	FALSE	FALSE	FALSE	FALSE	FALSE	TRUE	FALSE	FALSE	FALSE	FALSE	FALSE	FALSE	FALSE	FALSE	FALSE	FALSE
rs10897158	vaginal prolapse/uterine prolapse	0.87	0.04	0.00069	ENSG00000187049	TMEM216	0.1587	1	FALSE	HC	2041	1	1	0.8	0.94	TRUE	FALSE	FALSE	FALSE	FALSE	FALSE	FALSE	FALSE	FALSE	FALSE	FALSE	FALSE	FALSE	FALSE	FALSE	FALSE	FALSE	FALSE	FALSE	FALSE	FALSE	FALSE	FALSE	FALSE	FALSE	FALSE	FALSE	FALSE	FALSE	FALSE	FALSE	FALSE	FALSE	FALSE
Affx-80292835	deep venous thrombosis (dvt)	2.55	0.28	0.00069	ENSG00000109625	CPZ	0.0004187	1	FALSE	HC	6929	1	1	1.48	4.37	FALSE	FALSE	FALSE	FALSE	FALSE	FALSE	FALSE	FALSE	FALSE	FALSE	FALSE	FALSE	FALSE	FALSE	FALSE	FALSE	FALSE	FALSE	FALSE	FALSE	FALSE	FALSE	FALSE	TRUE	FALSE	FALSE	FALSE	FALSE	FALSE	FALSE	FALSE	FALSE	FALSE	FALSE
Affx-80289486	anaemia	2.85	0.31	0.00069	ENSG00000159231	CBR3	0.0001498	1	FALSE	HC	15944	1	1	1.56	5.22	FALSE	FALSE	FALSE	FALSE	FALSE	FALSE	FALSE	FALSE	FALSE	FALSE	FALSE	FALSE	FALSE	FALSE	FALSE	FALSE	FALSE	FALSE	FALSE	FALSE	FALSE	FALSE	FALSE	FALSE	FALSE	FALSE	FALSE	FALSE	FALSE	FALSE	FALSE	FALSE	FALSE	TRUE
Affx-80211458	sciatica	4.82	0.46	0.00069	ENSG00000092850	TEKT2	0.0001083	1	FALSE	HC	5152	1	1	1.94	11.95	FALSE	FALSE	FALSE	FALSE	FALSE	FALSE	FALSE	FALSE	FALSE	FALSE	FALSE	FALSE	FALSE	FALSE	FALSE	FALSE	FALSE	FALSE	FALSE	FALSE	FALSE	FALSE	FALSE	FALSE	FALSE	FALSE	TRUE	FALSE	FALSE	FALSE	FALSE	FALSE	FALSE	FALSE
rs11089781	cholelithiasis/gall stones	2.47	0.27	0.00069	ENSG00000128284	APOL3	0.0002493	1	FALSE	HC	14940	1	1	1.46	4.15	FALSE	FALSE	FALSE	FALSE	FALSE	FALSE	FALSE	FALSE	FALSE	FALSE	FALSE	FALSE	FALSE	FALSE	FALSE	FALSE	FALSE	FALSE	FALSE	FALSE	FALSE	FALSE	FALSE	FALSE	FALSE	FALSE	FALSE	FALSE	FALSE	FALSE	FALSE	FALSE	FALSE	FALSE
Affx-89012405	Parkinson's disease	2.69	0.29	0.00069	ENSG00000167972	ABCA3	0.0001365	1	FALSE	FH	21755	1	1	1.52	4.77	TRUE	FALSE	FALSE	FALSE	FALSE	FALSE	FALSE	TRUE	FALSE	FALSE	FALSE	FALSE	FALSE	FALSE	FALSE	FALSE	FALSE	FALSE	FALSE	FALSE	FALSE	FALSE	FALSE	FALSE	FALSE	FALSE	FALSE	TRUE	FALSE	FALSE	FALSE	FALSE	FALSE	FALSE
rs5758511	atrial flutter	0.95	0.01	0.0007	ENSG00000100162	CENPM	0.2754	1	FALSE	HC	12186	1	1	0.92	0.98	FALSE	FALSE	FALSE	FALSE	FALSE	FALSE	FALSE	FALSE	FALSE	FALSE	FALSE	FALSE	FALSE	FALSE	FALSE	FALSE	FALSE	FALSE	FALSE	FALSE	FALSE	FALSE	FALSE	FALSE	FALSE	FALSE	FALSE	FALSE	FALSE	FALSE	FALSE	FALSE	FALSE	FALSE
rs55759912	allergy or anaphylactic reaction to drug	4.75	0.46	0.0007	ENSG00000121101	TEX14	0.0001574	1	FALSE	HC	3397	1	1	1.93	11.67	FALSE	FALSE	FALSE	FALSE	FALSE	TRUE	FALSE	FALSE	FALSE	FALSE	FALSE	FALSE	FALSE	FALSE	FALSE	FALSE	FALSE	FALSE	FALSE	FALSE	TRUE	FALSE	FALSE	TRUE	FALSE	FALSE	FALSE	FALSE	FALSE	FALSE	FALSE	FALSE	FALSE	FALSE
rs3918290	hypothyroidism/myxoedema	1.28	0.07	0.0007	ENSG00000188641	DPYD	0.00436	1	FALSE	HC	19920	1	1	1.11	1.47	TRUE	FALSE	FALSE	FALSE	FALSE	FALSE	FALSE	FALSE	FALSE	FALSE	FALSE	FALSE	FALSE	FALSE	FALSE	FALSE	FALSE	FALSE	FALSE	FALSE	FALSE	FALSE	FALSE	FALSE	TRUE	FALSE	FALSE	FALSE	TRUE	FALSE	FALSE	FALSE	FALSE	FALSE
Affx-80219483	back problem	2.53	0.27	0.0007	ENSG00000163464	CXCR1	0.0004795	1	FALSE	HC	5950	1	1	1.48	4.32	FALSE	FALSE	FALSE	FALSE	FALSE	FALSE	FALSE	FALSE	FALSE	FALSE	FALSE	FALSE	FALSE	TRUE	FALSE	FALSE	FALSE	FALSE	FALSE	FALSE	TRUE	FALSE	FALSE	TRUE	FALSE	FALSE	FALSE	FALSE	FALSE	FALSE	FALSE	FALSE	FALSE	FALSE
rs115503334	chronic sinusitis	1.62	0.14	0.0007	ENSG00000125122	LRRC29	0.003644	1	FALSE	HC	4395	1	1	1.23	2.14	FALSE	FALSE	FALSE	FALSE	FALSE	FALSE	FALSE	FALSE	FALSE	FALSE	FALSE	FALSE	FALSE	FALSE	FALSE	FALSE	FALSE	FALSE	FALSE	FALSE	FALSE	FALSE	FALSE	FALSE	FALSE	FALSE	FALSE	FALSE	FALSE	FALSE	FALSE	FALSE	FALSE	FALSE
rs199514206	anal fissure	1.35	0.09	0.0007	ENSG00000124003	MOGAT1	0.01836	1	FALSE	HC	2721	1	1	1.13	1.6	FALSE	FALSE	FALSE	FALSE	FALSE	FALSE	FALSE	TRUE	FALSE	FALSE	FALSE	FALSE	FALSE	FALSE	FALSE	FALSE	FALSE	FALSE	FALSE	FALSE	FALSE	FALSE	FALSE	FALSE	FALSE	FALSE	FALSE	FALSE	FALSE	FALSE	FALSE	FALSE	FALSE	FALSE
Affx-89006132	bladder problem (not cancer)	7.47	0.59	0.0007	ENSG00000100505	TRIM9	0.0001009	1	FALSE	HC	2066	1	1	2.33	23.9	FALSE	FALSE	FALSE	FALSE	FALSE	FALSE	FALSE	FALSE	FALSE	FALSE	FALSE	FALSE	FALSE	FALSE	FALSE	FALSE	FALSE	FALSE	FALSE	FALSE	FALSE	FALSE	FALSE	FALSE	FALSE	FALSE	FALSE	TRUE	FALSE	FALSE	FALSE	FALSE	FALSE	FALSE
Affx-89010937	cholecystitis	3.37	0.36	0.00071	ENSG00000102886	GDPD3	0.0001099	1	FALSE	HC	12963	1	1	1.67	6.82	FALSE	FALSE	FALSE	FALSE	FALSE	FALSE	FALSE	FALSE	FALSE	FALSE	FALSE	FALSE	FALSE	FALSE	FALSE	FALSE	FALSE	FALSE	FALSE	FALSE	FALSE	FALSE	FALSE	FALSE	FALSE	FALSE	FALSE	FALSE	FALSE	FALSE	FALSE	FALSE	FALSE	FALSE
rs150570593	peritonitis	4.09	0.42	0.00071	ENSG00000151005	TKTL2	0.0002848	1	FALSE	HC	2585	1	1	1.81	9.23	FALSE	FALSE	FALSE	FALSE	FALSE	FALSE	FALSE	FALSE	FALSE	FALSE	FALSE	FALSE	FALSE	FALSE	FALSE	FALSE	FALSE	FALSE	FALSE	FALSE	FALSE	FALSE	FALSE	FALSE	FALSE	FALSE	FALSE	FALSE	FALSE	FALSE	FALSE	FALSE	FALSE	FALSE
Affx-80285766	emphysema/chronic bronchitis	4.26	0.43	0.00071	ENSG00000108733	PEX12	0.0001291	1	FALSE	HC	5601	1	1	1.84	9.86	FALSE	FALSE	FALSE	FALSE	FALSE	FALSE	FALSE	FALSE	FALSE	FALSE	FALSE	FALSE	FALSE	FALSE	FALSE	FALSE	FALSE	FALSE	FALSE	FALSE	FALSE	FALSE	FALSE	FALSE	FALSE	FALSE	FALSE	FALSE	FALSE	FALSE	FALSE	FALSE	FALSE	FALSE
Affx-80289307	breast cancer	3.3	0.35	0.00071	ENSG00000064787	BCAS1	0.0001587	1	FALSE	CA	11243	1	1	1.65	6.58	FALSE	FALSE	FALSE	FALSE	FALSE	FALSE	FALSE	FALSE	FALSE	FALSE	FALSE	FALSE	FALSE	FALSE	FALSE	FALSE	FALSE	FALSE	FALSE	FALSE	FALSE	FALSE	FALSE	FALSE	FALSE	FALSE	FALSE	FALSE	FALSE	FALSE	FALSE	FALSE	FALSE	FALSE
rs117612447	benign breast lump	1.3	0.08	0.00071	ENSG00000094796	KRT31	0.02954	1	FALSE	HC	2354	1	1	1.12	1.51	FALSE	FALSE	FALSE	FALSE	FALSE	FALSE	FALSE	FALSE	FALSE	FALSE	FALSE	FALSE	FALSE	FALSE	FALSE	FALSE	FALSE	FALSE	FALSE	FALSE	FALSE	FALSE	FALSE	FALSE	FALSE	FALSE	FALSE	FALSE	FALSE	FALSE	FALSE	FALSE	FALSE	FALSE
Affx-80288858	whooping cough / pertussis	5.7	0.51	0.00072	ENSG00000131849	ZNF132	0.0001187	1	FALSE	HC	2964	1	1	2.08	15.61	FALSE	FALSE	FALSE	FALSE	FALSE	FALSE	FALSE	FALSE	FALSE	FALSE	FALSE	FALSE	FALSE	FALSE	FALSE	FALSE	FALSE	FALSE	FALSE	FALSE	FALSE	FALSE	FALSE	FALSE	FALSE	FALSE	FALSE	FALSE	FALSE	FALSE	FALSE	FALSE	FALSE	FALSE
rs199836040	cervical spondylosis	2.12	0.22	0.00072	ENSG00000176927	EFCAB5	0.001148	1	FALSE	HC	4317	1	1	1.37	3.28	FALSE	FALSE	FALSE	FALSE	FALSE	FALSE	FALSE	FALSE	FALSE	FALSE	FALSE	FALSE	FALSE	FALSE	FALSE	FALSE	FALSE	FALSE	FALSE	FALSE	FALSE	FALSE	FALSE	FALSE	FALSE	FALSE	FALSE	FALSE	FALSE	FALSE	FALSE	FALSE	FALSE	FALSE
Affx-80288589	svt / supraventricular tachycardia	4.08	0.42	0.00072	ENSG00000167608	TMC4	0.0002938	1	FALSE	HC	2653	1	1	1.81	9.23	FALSE	FALSE	FALSE	FALSE	FALSE	FALSE	FALSE	FALSE	FALSE	FALSE	FALSE	FALSE	FALSE	FALSE	FALSE	FALSE	FALSE	FALSE	FALSE	FALSE	TRUE	FALSE	FALSE	FALSE	FALSE	FALSE	FALSE	FALSE	FALSE	FALSE	FALSE	FALSE	FALSE	FALSE
rs62622799	cholecystitis	0.84	0.05	0.00072	ENSG00000136546	SCN7A	0.01849	1	FALSE	HC	12963	1	1	0.76	0.93	FALSE	FALSE	FALSE	FALSE	FALSE	FALSE	FALSE	FALSE	FALSE	FALSE	FALSE	FALSE	FALSE	FALSE	FALSE	FALSE	FALSE	FALSE	FALSE	FALSE	FALSE	FALSE	FALSE	FALSE	FALSE	FALSE	FALSE	FALSE	FALSE	FALSE	FALSE	FALSE	FALSE	FALSE
Affx-80277610	Parkinson's disease	2.8	0.3	0.00072	ENSG00000227184	EPPK1	0.0001188	1	FALSE	FH	21755	1	1	1.54	5.09	FALSE	FALSE	FALSE	FALSE	FALSE	FALSE	FALSE	FALSE	FALSE	FALSE	FALSE	FALSE	FALSE	FALSE	FALSE	FALSE	FALSE	FALSE	FALSE	FALSE	FALSE	FALSE	FALSE	FALSE	TRUE	FALSE	FALSE	FALSE	FALSE	FALSE	FALSE	FALSE	FALSE	FALSE
rs140205664	skin cancer	2.6	0.28	0.00072	ENSG00000172728	FUT10	0.0001661	1	FALSE	CA	19170	1	1	1.49	4.51	FALSE	FALSE	FALSE	FALSE	FALSE	FALSE	FALSE	FALSE	FALSE	FALSE	FALSE	FALSE	FALSE	FALSE	FALSE	FALSE	FALSE	FALSE	FALSE	FALSE	FALSE	FALSE	FALSE	FALSE	FALSE	FALSE	FALSE	FALSE	FALSE	FALSE	FALSE	FALSE	FALSE	FALSE
Affx-80284484	tonsiltis	2.5	0.27	0.00073	ENSG00000005189	AC004381.6	0.001077	1	FALSE	HC	2608	1	1	1.47	4.25	FALSE	FALSE	FALSE	FALSE	FALSE	FALSE	FALSE	FALSE	FALSE	FALSE	FALSE	FALSE	FALSE	FALSE	FALSE	FALSE	FALSE	FALSE	FALSE	FALSE	FALSE	FALSE	FALSE	FALSE	FALSE	FALSE	FALSE	FALSE	FALSE	FALSE	FALSE	FALSE	FALSE	FALSE
rs144122846	connective tissue disorder	4.71	0.46	0.00073	ENSG00000196188	CTSE	0.0002226	1	FALSE	HC	2515	1	1	1.92	11.59	FALSE	FALSE	FALSE	FALSE	FALSE	FALSE	FALSE	FALSE	FALSE	FALSE	FALSE	FALSE	FALSE	FALSE	FALSE	FALSE	FALSE	FALSE	FALSE	FALSE	FALSE	FALSE	FALSE	TRUE	FALSE	FALSE	FALSE	FALSE	FALSE	FALSE	FALSE	FALSE	FALSE	FALSE
Affx-52331345	hyperthyroidism/thyrotoxicosis	2.08	0.22	0.00073	ENSG00000126337	KRT36	0.001462	1	FALSE	HC	3647	1	1	1.36	3.19	FALSE	FALSE	FALSE	FALSE	FALSE	FALSE	FALSE	FALSE	FALSE	FALSE	FALSE	FALSE	FALSE	FALSE	FALSE	FALSE	FALSE	FALSE	FALSE	FALSE	FALSE	FALSE	FALSE	FALSE	FALSE	FALSE	FALSE	FALSE	FALSE	FALSE	FALSE	FALSE	FALSE	FALSE
rs186386786	bladder problem (not cancer)	3.66	0.38	0.00073	ENSG00000170959	DCDC1	0.0004675	1	FALSE	HC	2066	1	1	1.72	7.76	FALSE	FALSE	FALSE	FALSE	FALSE	FALSE	FALSE	FALSE	FALSE	FALSE	FALSE	FALSE	FALSE	FALSE	FALSE	FALSE	FALSE	FALSE	FALSE	FALSE	TRUE	FALSE	FALSE	FALSE	FALSE	FALSE	FALSE	FALSE	FALSE	FALSE	FALSE	FALSE	FALSE	FALSE
rs11574410	constipation	1.68	0.15	0.00073	ENSG00000165392	WRN	0.00159	1	FALSE	HC	8691	1	1	1.24	2.26	TRUE	FALSE	FALSE	FALSE	FALSE	FALSE	FALSE	TRUE	FALSE	FALSE	FALSE	FALSE	FALSE	FALSE	FALSE	FALSE	FALSE	FALSE	FALSE	TRUE	FALSE	TRUE	FALSE	FALSE	TRUE	FALSE	FALSE	FALSE	TRUE	FALSE	FALSE	FALSE	FALSE	FALSE
rs35732034	ulcerative colitis	1.44	0.11	0.00073	ENSG00000115267	IFIH1	0.009646	1	FALSE	HC	3147	1	1	1.17	1.79	FALSE	FALSE	FALSE	FALSE	FALSE	FALSE	FALSE	FALSE	FALSE	FALSE	FALSE	FALSE	FALSE	FALSE	FALSE	FALSE	FALSE	FALSE	FALSE	FALSE	TRUE	FALSE	FALSE	FALSE	FALSE	FALSE	FALSE	FALSE	FALSE	FALSE	FALSE	FALSE	FALSE	FALSE
rs201382928	fracture skull / head	4.67	0.46	0.00073	ENSG00000100228	RAB36	0.000258	1	FALSE	HC	2012	1	1	1.91	11.4	FALSE	FALSE	FALSE	FALSE	FALSE	FALSE	FALSE	FALSE	FALSE	FALSE	FALSE	FALSE	FALSE	FALSE	FALSE	FALSE	FALSE	FALSE	FALSE	FALSE	FALSE	FALSE	FALSE	FALSE	FALSE	FALSE	FALSE	FALSE	FALSE	FALSE	FALSE	FALSE	FALSE	FALSE
Affx-80289030	skin cancer	2.44	0.26	0.00073	ENSG00000101435	CST9L	0.0002004	1	FALSE	CA	19170	1	1	1.45	4.1	FALSE	FALSE	FALSE	FALSE	FALSE	FALSE	FALSE	FALSE	FALSE	FALSE	FALSE	FALSE	FALSE	FALSE	FALSE	FALSE	FALSE	FALSE	FALSE	FALSE	TRUE	FALSE	FALSE	FALSE	FALSE	FALSE	FALSE	FALSE	FALSE	FALSE	FALSE	FALSE	FALSE	FALSE
Affx-80267209	constipation	3.84	0.4	0.00073	ENSG00000049247	UTS2	0.0001158	1	FALSE	HC	8691	1	1	1.76	8.37	FALSE	FALSE	FALSE	FALSE	FALSE	FALSE	FALSE	FALSE	FALSE	FALSE	FALSE	FALSE	FALSE	FALSE	FALSE	FALSE	FALSE	FALSE	FALSE	FALSE	TRUE	FALSE	FALSE	FALSE	FALSE	FALSE	FALSE	FALSE	FALSE	FALSE	FALSE	FALSE	FALSE	FALSE
rs201978922	skin cancer	2.8	0.3	0.00073	ENSG00000135596	MICAL1	0.000135	1	FALSE	CA	19170	1	1	1.54	5.08	FALSE	FALSE	FALSE	FALSE	FALSE	FALSE	FALSE	FALSE	FALSE	FALSE	FALSE	FALSE	FALSE	FALSE	FALSE	FALSE	FALSE	FALSE	FALSE	FALSE	TRUE	FALSE	FALSE	FALSE	FALSE	FALSE	FALSE	FALSE	FALSE	FALSE	FALSE	FALSE	FALSE	FALSE
Affx-80299531	chronic obstructive airways disease/copd	3.89	0.4	0.00073	ENSG00000118162	KPTN	0.0001351	1	FALSE	HC	7287	1	1	1.77	8.56	FALSE	FALSE	FALSE	FALSE	FALSE	FALSE	FALSE	FALSE	FALSE	FALSE	FALSE	FALSE	FALSE	FALSE	FALSE	FALSE	FALSE	FALSE	FALSE	FALSE	FALSE	FALSE	FALSE	FALSE	FALSE	FALSE	FALSE	FALSE	FALSE	FALSE	FALSE	FALSE	FALSE	FALSE
Affx-80254287	bowel / intestinal obstruction	4.73	0.46	0.00074	ENSG00000102904	TSNAXIP1	0.0001561	1	FALSE	HC	3599	1	1	1.92	11.67	FALSE	FALSE	FALSE	FALSE	FALSE	FALSE	FALSE	FALSE	FALSE	FALSE	FALSE	FALSE	FALSE	FALSE	FALSE	FALSE	FALSE	FALSE	FALSE	FALSE	FALSE	FALSE	FALSE	FALSE	FALSE	FALSE	FALSE	FALSE	FALSE	FALSE	FALSE	FALSE	FALSE	FALSE
Affx-80267415	atrial flutter	2.49	0.27	0.00074	ENSG00000188822	CNR2	0.0002941	1	FALSE	HC	12186	1	1	1.47	4.23	FALSE	FALSE	FALSE	FALSE	FALSE	FALSE	FALSE	FALSE	FALSE	FALSE	TRUE	FALSE	FALSE	FALSE	FALSE	FALSE	FALSE	FALSE	FALSE	FALSE	FALSE	FALSE	FALSE	TRUE	FALSE	FALSE	FALSE	FALSE	FALSE	FALSE	FALSE	FALSE	FALSE	FALSE
rs370850	umbilical hernia	0.91	0.03	0.00074	ENSG00000154734	ADAMTS1	0.2257	1	FALSE	HC	3311	1	1	0.86	0.96	FALSE	FALSE	FALSE	FALSE	FALSE	FALSE	FALSE	TRUE	FALSE	FALSE	FALSE	FALSE	FALSE	FALSE	FALSE	FALSE	FALSE	FALSE	FALSE	FALSE	FALSE	FALSE	FALSE	TRUE	TRUE	FALSE	FALSE	FALSE	FALSE	FALSE	FALSE	FALSE	FALSE	FALSE
Affx-80283201	male genital tract cancer	5.8	0.52	0.00074	ENSG00000187581	COX8C	0.0001486	1	FALSE	CA	3449	1	1	2.09	16.12	FALSE	FALSE	FALSE	FALSE	FALSE	FALSE	FALSE	FALSE	FALSE	FALSE	FALSE	FALSE	FALSE	FALSE	FALSE	FALSE	FALSE	FALSE	FALSE	FALSE	FALSE	FALSE	FALSE	FALSE	FALSE	FALSE	FALSE	FALSE	FALSE	FALSE	FALSE	FALSE	FALSE	FALSE
rs201585182	respiratory / intrathoracic cancer	4.72	0.46	0.00074	ENSG00000179520	SLC17A8	0.0002151	1	FALSE	CA	2392	1	1	1.92	11.64	FALSE	FALSE	FALSE	TRUE	FALSE	FALSE	FALSE	FALSE	FALSE	FALSE	FALSE	FALSE	FALSE	FALSE	FALSE	FALSE	FALSE	FALSE	TRUE	FALSE	TRUE	FALSE	FALSE	FALSE	FALSE	FALSE	FALSE	FALSE	FALSE	FALSE	FALSE	FALSE	FALSE	FALSE
Affx-89011834	peripheral vascular disease	2.59	0.28	0.00074	ENSG00000173250	GPR151	0.0007661	1	FALSE	HC	3517	1	1	1.49	4.51	FALSE	FALSE	FALSE	FALSE	FALSE	FALSE	FALSE	FALSE	FALSE	FALSE	FALSE	FALSE	FALSE	FALSE	FALSE	FALSE	FALSE	FALSE	FALSE	FALSE	FALSE	FALSE	FALSE	TRUE	FALSE	FALSE	FALSE	FALSE	FALSE	FALSE	FALSE	FALSE	FALSE	FALSE
rs201535569	urinary tract infection/kidney infection	2.29	0.25	0.00074	ENSG00000177398	UMODL1	0.0003695	1	FALSE	HC	11509	1	1	1.42	3.71	FALSE	FALSE	FALSE	FALSE	FALSE	FALSE	FALSE	FALSE	FALSE	FALSE	FALSE	FALSE	FALSE	FALSE	FALSE	FALSE	FALSE	FALSE	FALSE	FALSE	FALSE	FALSE	FALSE	FALSE	FALSE	FALSE	FALSE	FALSE	FALSE	FALSE	FALSE	FALSE	FALSE	FALSE
rs147204809	cervical spondylosis	3.19	0.34	0.00074	ENSG00000135521	LTV1	0.0003027	1	FALSE	HC	4317	1	1	1.62	6.25	FALSE	FALSE	FALSE	FALSE	FALSE	FALSE	FALSE	FALSE	FALSE	FALSE	FALSE	FALSE	FALSE	FALSE	FALSE	FALSE	FALSE	FALSE	FALSE	FALSE	FALSE	FALSE	FALSE	FALSE	FALSE	FALSE	FALSE	FALSE	FALSE	FALSE	FALSE	FALSE	FALSE	FALSE
rs121965066	vaginal prolapse/uterine prolapse	3.56	0.38	0.00074	ENSG00000088926	F11	0.0004645	1	FALSE	HC	2041	1	1	1.7	7.46	FALSE	FALSE	FALSE	FALSE	FALSE	FALSE	FALSE	FALSE	FALSE	FALSE	FALSE	FALSE	FALSE	FALSE	FALSE	FALSE	FALSE	FALSE	FALSE	FALSE	TRUE	FALSE	FALSE	FALSE	FALSE	FALSE	FALSE	FALSE	FALSE	FALSE	FALSE	FALSE	FALSE	FALSE
Affx-80288293	diabetes	1.37	0.09	0.00074	ENSG00000063176	SPHK2	0.00233	1	FALSE	HC	20440	1	1	1.14	1.65	FALSE	FALSE	FALSE	FALSE	FALSE	FALSE	FALSE	FALSE	FALSE	FALSE	FALSE	FALSE	FALSE	FALSE	FALSE	FALSE	FALSE	FALSE	FALSE	FALSE	FALSE	FALSE	FALSE	TRUE	FALSE	FALSE	FALSE	FALSE	FALSE	FALSE	FALSE	FALSE	FALSE	FALSE
rs139049409	head injury	1.99	0.2	0.00074	ENSG00000005469	CROT	0.001439	1	FALSE	HC	4399	1	1	1.33	2.96	FALSE	FALSE	FALSE	FALSE	FALSE	FALSE	FALSE	FALSE	FALSE	FALSE	FALSE	FALSE	FALSE	FALSE	FALSE	FALSE	FALSE	FALSE	FALSE	FALSE	FALSE	FALSE	FALSE	FALSE	FALSE	FALSE	FALSE	FALSE	FALSE	FALSE	FALSE	FALSE	FALSE	FALSE
rs145611288	fracture skull / head	5.6	0.51	0.00075	ENSG00000163482	STK36	0.0001765	1	FALSE	HC	2012	1	1	2.06	15.24	FALSE	FALSE	FALSE	FALSE	FALSE	TRUE	FALSE	TRUE	FALSE	FALSE	FALSE	FALSE	FALSE	FALSE	FALSE	FALSE	FALSE	FALSE	FALSE	FALSE	FALSE	FALSE	FALSE	TRUE	FALSE	FALSE	FALSE	FALSE	FALSE	FALSE	FALSE	FALSE	FALSE	FALSE
rs3831366	inflammatory bowel disease	1.2	0.05	0.00075	ENSG00000221978	CCNL2	0.04177	1	FALSE	HC	3783	1	1	1.08	1.33	FALSE	FALSE	FALSE	FALSE	FALSE	FALSE	FALSE	FALSE	FALSE	FALSE	FALSE	FALSE	FALSE	FALSE	FALSE	FALSE	FALSE	FALSE	FALSE	FALSE	FALSE	FALSE	FALSE	FALSE	FALSE	FALSE	FALSE	FALSE	FALSE	FALSE	FALSE	FALSE	FALSE	FALSE
Affx-80274176	heart attack/myocardial infarction	2.26	0.24	0.00075	ENSG00000253485	PCDHGA5	0.0003812	1	FALSE	HC	12138	1	1	1.41	3.62	FALSE	FALSE	FALSE	FALSE	FALSE	FALSE	FALSE	FALSE	FALSE	FALSE	FALSE	FALSE	FALSE	FALSE	FALSE	FALSE	FALSE	FALSE	FALSE	FALSE	FALSE	FALSE	FALSE	FALSE	FALSE	FALSE	FALSE	FALSE	FALSE	FALSE	FALSE	FALSE	FALSE	FALSE
Affx-80271247	cholecystitis	3.14	0.34	0.00075	ENSG00000144681	STAC	0.0001292	1	FALSE	HC	12963	1	1	1.61	6.1	FALSE	FALSE	FALSE	FALSE	FALSE	FALSE	FALSE	FALSE	FALSE	FALSE	FALSE	FALSE	FALSE	FALSE	FALSE	FALSE	FALSE	FALSE	FALSE	FALSE	FALSE	FALSE	FALSE	FALSE	FALSE	FALSE	FALSE	FALSE	FALSE	FALSE	FALSE	FALSE	FALSE	FALSE
rs60415199	breast cancer	0.89	0.04	0.00076	ENSG00000100565	C14orf166B	0.04384	1	FALSE	CA	11243	1	1	0.83	0.95	FALSE	FALSE	FALSE	FALSE	FALSE	FALSE	FALSE	FALSE	FALSE	FALSE	FALSE	FALSE	FALSE	FALSE	FALSE	FALSE	FALSE	FALSE	FALSE	FALSE	FALSE	FALSE	FALSE	FALSE	FALSE	FALSE	FALSE	FALSE	FALSE	FALSE	FALSE	FALSE	FALSE	FALSE
Affx-80286703	vaginal prolapse/uterine prolapse	4.44	0.44	0.00076	ENSG00000175065	DSG4	0.0002821	1	FALSE	HC	2041	1	1	1.86	10.57	TRUE	FALSE	FALSE	FALSE	FALSE	FALSE	FALSE	TRUE	FALSE	FALSE	FALSE	FALSE	FALSE	FALSE	FALSE	FALSE	FALSE	FALSE	FALSE	FALSE	FALSE	FALSE	FALSE	FALSE	FALSE	FALSE	FALSE	FALSE	FALSE	FALSE	FALSE	FALSE	FALSE	FALSE
rs11574410	deep venous thrombosis (dvt)	0.22	0.45	0.00076	ENSG00000165392	WRN	0.00159	1	FALSE	HC	6929	1	1	0.09	0.53	TRUE	FALSE	FALSE	FALSE	FALSE	FALSE	FALSE	TRUE	FALSE	FALSE	FALSE	FALSE	FALSE	FALSE	FALSE	FALSE	FALSE	FALSE	FALSE	TRUE	FALSE	TRUE	FALSE	FALSE	TRUE	FALSE	FALSE	FALSE	TRUE	FALSE	FALSE	FALSE	FALSE	FALSE
Affx-80277600	ovarian cyst or cysts	4.46	0.44	0.00076	ENSG00000227184	EPPK1	0.0002434	1	FALSE	HC	2831	1	1	1.87	10.65	FALSE	FALSE	FALSE	FALSE	FALSE	FALSE	FALSE	FALSE	FALSE	FALSE	FALSE	FALSE	FALSE	FALSE	FALSE	FALSE	FALSE	FALSE	FALSE	FALSE	FALSE	FALSE	FALSE	FALSE	TRUE	FALSE	FALSE	FALSE	FALSE	FALSE	FALSE	FALSE	FALSE	FALSE
Affx-80288636	emphysema/chronic bronchitis	4.87	0.47	0.00076	ENSG00000022556	NLRP2	0.0001024	1	FALSE	HC	5601	1	1	1.94	12.22	FALSE	FALSE	FALSE	FALSE	FALSE	FALSE	FALSE	FALSE	FALSE	FALSE	FALSE	FALSE	FALSE	FALSE	FALSE	FALSE	FALSE	FALSE	FALSE	FALSE	FALSE	FALSE	FALSE	FALSE	FALSE	FALSE	FALSE	FALSE	FALSE	FALSE	FALSE	FALSE	FALSE	FALSE
Affx-80262000	vaginal prolapse/uterine prolapse	5.26	0.49	0.00076	ENSG00000105499	PLA2G4C	0.00023	1	FALSE	HC	2041	1	1	2	13.81	FALSE	FALSE	FALSE	FALSE	FALSE	FALSE	FALSE	FALSE	FALSE	FALSE	FALSE	FALSE	FALSE	FALSE	FALSE	FALSE	FALSE	FALSE	FALSE	FALSE	FALSE	FALSE	FALSE	FALSE	FALSE	FALSE	FALSE	FALSE	FALSE	FALSE	FALSE	FALSE	FALSE	FALSE
rs200365809	tonsiltis	4.64	0.46	0.00076	ENSG00000113593	PPWD1	0.0002137	1	FALSE	HC	2608	1	1	1.9	11.34	FALSE	FALSE	FALSE	FALSE	FALSE	FALSE	FALSE	FALSE	FALSE	FALSE	FALSE	FALSE	FALSE	FALSE	FALSE	FALSE	FALSE	FALSE	FALSE	FALSE	FALSE	FALSE	FALSE	FALSE	FALSE	FALSE	FALSE	FALSE	FALSE	FALSE	FALSE	FALSE	FALSE	FALSE
rs147300527	enlarged prostate	5.2	0.49	0.00076	ENSG00000188175	HEPACAM2	0.0001113	1	FALSE	HC	5078	1	1	1.99	13.57	FALSE	FALSE	FALSE	FALSE	FALSE	FALSE	FALSE	FALSE	FALSE	FALSE	FALSE	FALSE	FALSE	FALSE	FALSE	FALSE	FALSE	FALSE	FALSE	FALSE	FALSE	FALSE	FALSE	FALSE	FALSE	FALSE	FALSE	FALSE	FALSE	FALSE	FALSE	FALSE	FALSE	FALSE
rs148100796	endometriosis	4.92	0.47	0.00076	ENSG00000187741	FANCA	0.0001113	1	FALSE	HC	5391	1	1	1.95	12.46	TRUE	FALSE	FALSE	FALSE	FALSE	FALSE	FALSE	TRUE	FALSE	FALSE	FALSE	FALSE	FALSE	FALSE	FALSE	FALSE	FALSE	FALSE	FALSE	TRUE	TRUE	TRUE	FALSE	FALSE	FALSE	FALSE	FALSE	FALSE	TRUE	FALSE	FALSE	FALSE	FALSE	FALSE
Affx-80274372	bowel / intestinal obstruction	5.69	0.52	0.00076	ENSG00000221886	C5orf54	0.0001069	1	FALSE	HC	3599	1	1	2.07	15.66	FALSE	FALSE	FALSE	FALSE	FALSE	FALSE	FALSE	FALSE	FALSE	FALSE	FALSE	FALSE	FALSE	FALSE	FALSE	FALSE	FALSE	FALSE	FALSE	FALSE	FALSE	FALSE	FALSE	FALSE	FALSE	FALSE	FALSE	FALSE	FALSE	FALSE	FALSE	FALSE	FALSE	FALSE
Affx-80260216	vaginal prolapse/uterine prolapse	6.76	0.57	0.00077	ENSG00000187266	EPOR	0.0001335	1	FALSE	HC	2041	1	1	2.22	20.59	FALSE	FALSE	FALSE	TRUE	FALSE	FALSE	FALSE	TRUE	FALSE	FALSE	FALSE	FALSE	FALSE	FALSE	FALSE	FALSE	FALSE	FALSE	TRUE	FALSE	FALSE	FALSE	FALSE	TRUE	FALSE	FALSE	FALSE	FALSE	FALSE	FALSE	FALSE	FALSE	FALSE	FALSE
Affx-80272643	high cholesterol	1.84	0.18	0.00077	ENSG00000048342	CC2D2A	0.0003011	1	FALSE	HC	43054	1	1	1.29	2.61	TRUE	FALSE	FALSE	FALSE	FALSE	FALSE	FALSE	FALSE	FALSE	FALSE	FALSE	FALSE	FALSE	FALSE	FALSE	FALSE	FALSE	FALSE	FALSE	FALSE	FALSE	FALSE	FALSE	FALSE	FALSE	FALSE	FALSE	FALSE	FALSE	FALSE	FALSE	FALSE	FALSE	FALSE
rs62624965	pulmonary embolism +/- dvt	4.14	0.42	0.00077	ENSG00000066279	ASPM	0.0001544	1	FALSE	HC	4968	1	1	1.81	9.47	TRUE	FALSE	FALSE	FALSE	FALSE	FALSE	FALSE	FALSE	FALSE	FALSE	FALSE	FALSE	FALSE	FALSE	FALSE	FALSE	FALSE	FALSE	FALSE	FALSE	TRUE	FALSE	FALSE	FALSE	FALSE	FALSE	FALSE	FALSE	TRUE	FALSE	FALSE	FALSE	FALSE	FALSE
Affx-80288858	subdural haemorrhage/haematoma	4.74	0.46	0.00077	ENSG00000131849	ZNF132	0.0001187	1	FALSE	HC	4451	1	1	1.91	11.74	FALSE	FALSE	FALSE	FALSE	FALSE	FALSE	FALSE	FALSE	FALSE	FALSE	FALSE	FALSE	FALSE	FALSE	FALSE	FALSE	FALSE	FALSE	FALSE	FALSE	FALSE	FALSE	FALSE	FALSE	FALSE	FALSE	FALSE	FALSE	FALSE	FALSE	FALSE	FALSE	FALSE	FALSE
Affx-80281519	ear/vestibular disorder	4.51	0.45	0.00077	ENSG00000185633	NDUFA4L2	0.0001765	1	FALSE	HC	3088	1	1	1.87	10.85	FALSE	FALSE	FALSE	FALSE	FALSE	FALSE	FALSE	FALSE	FALSE	FALSE	FALSE	FALSE	FALSE	FALSE	FALSE	FALSE	FALSE	FALSE	FALSE	FALSE	FALSE	FALSE	FALSE	FALSE	FALSE	FALSE	FALSE	FALSE	FALSE	FALSE	FALSE	FALSE	FALSE	FALSE
rs3043838	inflammatory bowel disease	1.11	0.03	0.00077	ENSG00000164398	ACSL6	0.1921	1	FALSE	HC	3783	1	1	1.04	1.18	FALSE	FALSE	FALSE	FALSE	FALSE	FALSE	FALSE	FALSE	FALSE	FALSE	FALSE	FALSE	FALSE	FALSE	FALSE	FALSE	FALSE	FALSE	FALSE	FALSE	FALSE	FALSE	FALSE	FALSE	FALSE	FALSE	FALSE	FALSE	FALSE	FALSE	FALSE	FALSE	FALSE	TRUE
rs121908119	non-melanoma skin cancer	1.43	0.11	0.00077	ENSG00000135925	WNT10A	0.002171	1	FALSE	CA	16791	1	1	1.16	1.75	TRUE	FALSE	FALSE	FALSE	FALSE	FALSE	FALSE	FALSE	FALSE	FALSE	FALSE	FALSE	FALSE	FALSE	FALSE	FALSE	FALSE	FALSE	FALSE	FALSE	TRUE	FALSE	FALSE	FALSE	FALSE	FALSE	FALSE	FALSE	FALSE	FALSE	FALSE	FALSE	FALSE	FALSE
rs201057016	heart valve problem/heart murmur	5.56	0.51	0.00077	ENSG00000177398	UMODL1	0.0001618	1	FALSE	HC	2326	1	1	2.05	15.13	FALSE	FALSE	FALSE	FALSE	FALSE	FALSE	FALSE	FALSE	FALSE	FALSE	FALSE	FALSE	FALSE	FALSE	FALSE	FALSE	FALSE	FALSE	FALSE	FALSE	FALSE	FALSE	FALSE	FALSE	FALSE	FALSE	FALSE	FALSE	FALSE	FALSE	FALSE	FALSE	FALSE	FALSE
Affx-80288797	svt / supraventricular tachycardia	5.6	0.51	0.00077	ENSG00000152443	ZNF776	0.0001409	1	FALSE	HC	2653	1	1	2.05	15.29	FALSE	FALSE	FALSE	FALSE	FALSE	FALSE	FALSE	FALSE	FALSE	FALSE	FALSE	FALSE	FALSE	FALSE	FALSE	FALSE	FALSE	FALSE	FALSE	FALSE	FALSE	FALSE	FALSE	FALSE	FALSE	FALSE	FALSE	FALSE	FALSE	FALSE	FALSE	FALSE	FALSE	FALSE
rs144009342	rectal cancer	4.05	0.42	0.00077	ENSG00000166788	SAAL1	0.0003709	1	FALSE	CA	2026	1	1	1.79	9.16	FALSE	FALSE	FALSE	FALSE	FALSE	FALSE	FALSE	FALSE	FALSE	FALSE	FALSE	FALSE	FALSE	FALSE	FALSE	FALSE	FALSE	FALSE	FALSE	FALSE	FALSE	FALSE	FALSE	FALSE	FALSE	FALSE	FALSE	FALSE	FALSE	FALSE	FALSE	FALSE	FALSE	FALSE
Affx-52310412	sciatica	3.15	0.34	0.00078	ENSG00000135372	NAT10	0.000288	1	FALSE	HC	5152	1	1	1.61	6.16	FALSE	FALSE	FALSE	FALSE	FALSE	FALSE	FALSE	FALSE	FALSE	FALSE	FALSE	FALSE	FALSE	FALSE	FALSE	FALSE	FALSE	FALSE	FALSE	FALSE	FALSE	FALSE	FALSE	FALSE	FALSE	FALSE	FALSE	FALSE	FALSE	FALSE	FALSE	FALSE	FALSE	FALSE
rs142358325	spine arthritis/spondylitis	3.62	0.38	0.00078	ENSG00000188163	FAM166A	0.0003162	1	FALSE	HC	3031	1	1	1.71	7.67	FALSE	FALSE	FALSE	FALSE	FALSE	FALSE	FALSE	FALSE	FALSE	FALSE	FALSE	FALSE	FALSE	FALSE	FALSE	FALSE	FALSE	FALSE	FALSE	FALSE	FALSE	FALSE	FALSE	FALSE	FALSE	FALSE	FALSE	FALSE	FALSE	FALSE	FALSE	FALSE	FALSE	FALSE
Affx-80288566	measles / morbillivirus	7.3	0.59	0.00078	ENSG00000196417	ZNF765	0.000101	1	FALSE	HC	2120	1	1	2.29	23.26	FALSE	FALSE	FALSE	FALSE	FALSE	FALSE	FALSE	FALSE	FALSE	FALSE	FALSE	FALSE	FALSE	FALSE	FALSE	FALSE	FALSE	FALSE	FALSE	FALSE	FALSE	FALSE	FALSE	FALSE	FALSE	FALSE	FALSE	FALSE	FALSE	FALSE	FALSE	FALSE	FALSE	FALSE
rs11955293	connective tissue disorder	1.19	0.05	0.00078	ENSG00000113282	CLINT1	0.06662	1	FALSE	HC	2515	1	1	1.08	1.32	FALSE	FALSE	FALSE	FALSE	FALSE	FALSE	FALSE	FALSE	FALSE	FALSE	FALSE	FALSE	FALSE	FALSE	FALSE	FALSE	FALSE	FALSE	FALSE	FALSE	FALSE	FALSE	FALSE	FALSE	FALSE	FALSE	FALSE	FALSE	FALSE	FALSE	FALSE	FALSE	FALSE	FALSE
Affx-80271247	cholelithiasis/gall stones	3	0.33	0.00078	ENSG00000144681	STAC	0.0001292	1	FALSE	HC	14940	1	1	1.58	5.69	FALSE	FALSE	FALSE	FALSE	FALSE	FALSE	FALSE	FALSE	FALSE	FALSE	FALSE	FALSE	FALSE	FALSE	FALSE	FALSE	FALSE	FALSE	FALSE	FALSE	FALSE	FALSE	FALSE	FALSE	FALSE	FALSE	FALSE	FALSE	FALSE	FALSE	FALSE	FALSE	FALSE	FALSE
Affx-80233363	hayfever/allergic rhinitis	1.78	0.17	0.00078	ENSG00000146809	ASB15	0.0005401	1	FALSE	HC	20724	1	1	1.27	2.49	FALSE	FALSE	FALSE	FALSE	FALSE	FALSE	FALSE	FALSE	FALSE	FALSE	FALSE	FALSE	FALSE	FALSE	FALSE	FALSE	FALSE	FALSE	FALSE	FALSE	FALSE	FALSE	FALSE	FALSE	FALSE	FALSE	FALSE	FALSE	FALSE	FALSE	FALSE	FALSE	FALSE	FALSE
Affx-52354612	fracture neck of femur / hip	3.34	0.36	0.00079	ENSG00000166035	LIPC	0.0005212	1	FALSE	HC	2335	1	1	1.65	6.75	FALSE	FALSE	FALSE	TRUE	FALSE	FALSE	FALSE	FALSE	FALSE	FALSE	FALSE	FALSE	FALSE	FALSE	FALSE	FALSE	FALSE	FALSE	TRUE	FALSE	TRUE	FALSE	FALSE	FALSE	FALSE	FALSE	FALSE	FALSE	FALSE	FALSE	FALSE	FALSE	FALSE	FALSE
Affx-80267415	dyspepsia / indigestion	2.54	0.28	0.00079	ENSG00000188822	CNR2	0.0002941	1	FALSE	HC	10003	1	1	1.47	4.39	FALSE	FALSE	FALSE	FALSE	FALSE	FALSE	FALSE	FALSE	FALSE	FALSE	TRUE	FALSE	FALSE	FALSE	FALSE	FALSE	FALSE	FALSE	FALSE	FALSE	FALSE	FALSE	FALSE	TRUE	FALSE	FALSE	FALSE	FALSE	FALSE	FALSE	FALSE	FALSE	FALSE	FALSE
rs148545964	heart attack/myocardial infarction	3.43	0.37	0.00079	ENSG00000164953	TMEM67	0.0001262	1	FALSE	HC	12138	1	1	1.67	7.05	TRUE	FALSE	FALSE	FALSE	FALSE	FALSE	FALSE	TRUE	FALSE	FALSE	FALSE	FALSE	FALSE	FALSE	FALSE	FALSE	FALSE	FALSE	FALSE	FALSE	FALSE	FALSE	FALSE	FALSE	FALSE	FALSE	FALSE	FALSE	FALSE	FALSE	FALSE	FALSE	FALSE	FALSE
rs113994130	muscle or soft tissue injuries	4.64	0.46	0.00079	ENSG00000162688	AGL	0.0002017	1	FALSE	HC	2822	1	1	1.89	11.36	TRUE	FALSE	FALSE	FALSE	FALSE	FALSE	TRUE	FALSE	FALSE	FALSE	FALSE	FALSE	FALSE	FALSE	FALSE	FALSE	FALSE	FALSE	FALSE	FALSE	FALSE	FALSE	FALSE	FALSE	FALSE	FALSE	FALSE	FALSE	TRUE	FALSE	FALSE	FALSE	FALSE	FALSE
rs140471517	chronic obstructive airways disease/copd	2.85	0.31	0.00079	ENSG00000166262	FAM227B	0.0003013	1	FALSE	HC	7287	1	1	1.55	5.25	FALSE	FALSE	FALSE	FALSE	FALSE	FALSE	FALSE	FALSE	FALSE	FALSE	FALSE	FALSE	FALSE	FALSE	FALSE	FALSE	FALSE	FALSE	FALSE	FALSE	TRUE	FALSE	FALSE	FALSE	FALSE	FALSE	FALSE	FALSE	FALSE	FALSE	FALSE	FALSE	FALSE	FALSE
Affx-52338977	anxiety/panic attacks	4.74	0.46	0.00079	ENSG00000186867	QRFPR	0.0001098	1	FALSE	HC	4986	1	1	1.91	11.78	FALSE	FALSE	FALSE	FALSE	FALSE	FALSE	FALSE	FALSE	FALSE	FALSE	FALSE	FALSE	FALSE	FALSE	FALSE	FALSE	FALSE	FALSE	FALSE	FALSE	FALSE	FALSE	FALSE	TRUE	FALSE	FALSE	FALSE	FALSE	FALSE	FALSE	FALSE	FALSE	FALSE	FALSE
rs150945432	hypertension	0.74	0.09	0.00079	ENSG00000160505	NLRP4	0.0009946	1	FALSE	HC	107407	1	1	0.62	0.88	FALSE	FALSE	FALSE	FALSE	FALSE	FALSE	FALSE	FALSE	FALSE	FALSE	FALSE	FALSE	FALSE	FALSE	FALSE	FALSE	FALSE	FALSE	FALSE	FALSE	FALSE	FALSE	FALSE	FALSE	FALSE	FALSE	FALSE	FALSE	FALSE	FALSE	FALSE	FALSE	FALSE	FALSE
Affx-80245604	subdural haemorrhage/haematoma	3.67	0.39	0.00079	ENSG00000012822	CALCOCO1	0.0002225	1	FALSE	HC	4451	1	1	1.72	7.86	FALSE	FALSE	FALSE	FALSE	FALSE	FALSE	FALSE	FALSE	FALSE	FALSE	FALSE	FALSE	FALSE	FALSE	FALSE	FALSE	FALSE	FALSE	FALSE	FALSE	FALSE	FALSE	FALSE	FALSE	FALSE	FALSE	FALSE	FALSE	FALSE	FALSE	FALSE	FALSE	FALSE	FALSE
Affx-52316222	endometriosis	1.31	0.08	0.00079	ENSG00000219016	CTA-299D3.8	0.01209	1	FALSE	HC	5391	1	1	1.12	1.53	FALSE	FALSE	FALSE	FALSE	FALSE	FALSE	FALSE	FALSE	FALSE	FALSE	FALSE	FALSE	FALSE	FALSE	FALSE	FALSE	FALSE	FALSE	FALSE	FALSE	FALSE	FALSE	FALSE	FALSE	FALSE	FALSE	FALSE	FALSE	FALSE	FALSE	FALSE	FALSE	FALSE	FALSE
Affx-80281374	headaches (not migraine)	5.62	0.51	0.00079	ENSG00000167779	IGFBP6	0.0001276	1	FALSE	HC	2974	1	1	2.05	15.41	FALSE	FALSE	FALSE	FALSE	FALSE	FALSE	FALSE	FALSE	FALSE	FALSE	FALSE	FALSE	FALSE	FALSE	FALSE	FALSE	FALSE	FALSE	FALSE	FALSE	FALSE	FALSE	FALSE	FALSE	FALSE	FALSE	FALSE	FALSE	FALSE	FALSE	FALSE	FALSE	FALSE	FALSE
rs139762456	high cholesterol	1.27	0.07	0.00079	ENSG00000150076	C10orf68	0.002492	1	FALSE	HC	43054	1	1	1.1	1.45	FALSE	FALSE	FALSE	FALSE	FALSE	FALSE	FALSE	FALSE	FALSE	FALSE	FALSE	FALSE	FALSE	FALSE	FALSE	FALSE	FALSE	FALSE	FALSE	FALSE	FALSE	FALSE	FALSE	FALSE	FALSE	FALSE	FALSE	FALSE	FALSE	FALSE	FALSE	FALSE	FALSE	FALSE
rs7220814	hypertension	0.96	0.01	0.00079	ENSG00000174292	TNK1	0.06176	1	FALSE	HC	107407	1	1	0.94	0.98	FALSE	FALSE	FALSE	FALSE	FALSE	TRUE	FALSE	FALSE	FALSE	FALSE	FALSE	FALSE	FALSE	FALSE	FALSE	FALSE	FALSE	FALSE	FALSE	FALSE	FALSE	FALSE	FALSE	FALSE	FALSE	FALSE	FALSE	FALSE	FALSE	FALSE	FALSE	FALSE	FALSE	FALSE
rs35732034	hypothyroidism/myxoedema	0.82	0.06	0.00079	ENSG00000115267	IFIH1	0.009646	1	FALSE	HC	19920	1	1	0.73	0.92	FALSE	FALSE	FALSE	FALSE	FALSE	FALSE	FALSE	FALSE	FALSE	FALSE	FALSE	FALSE	FALSE	FALSE	FALSE	FALSE	FALSE	FALSE	FALSE	FALSE	TRUE	FALSE	FALSE	FALSE	FALSE	FALSE	FALSE	FALSE	FALSE	FALSE	FALSE	FALSE	FALSE	FALSE
rs200856233	fracture radius	3.39	0.36	0.0008	ENSG00000107651	SEC23IP	0.0002699	1	FALSE	HC	4584	1	1	1.66	6.91	FALSE	FALSE	FALSE	FALSE	FALSE	FALSE	FALSE	FALSE	FALSE	FALSE	FALSE	FALSE	FALSE	FALSE	FALSE	FALSE	FALSE	FALSE	FALSE	FALSE	FALSE	FALSE	FALSE	FALSE	FALSE	FALSE	FALSE	FALSE	FALSE	FALSE	FALSE	FALSE	FALSE	FALSE
rs146701095	chronic sinusitis	2.14	0.23	0.0008	ENSG00000168101	NUDT16L1	0.001074	1	FALSE	HC	4395	1	1	1.37	3.35	FALSE	FALSE	FALSE	FALSE	FALSE	FALSE	FALSE	FALSE	FALSE	FALSE	FALSE	FALSE	FALSE	FALSE	FALSE	FALSE	FALSE	FALSE	FALSE	FALSE	FALSE	FALSE	FALSE	FALSE	FALSE	FALSE	FALSE	FALSE	FALSE	FALSE	FALSE	FALSE	FALSE	FALSE
rs142090504	inflammatory bowel disease	3.65	0.39	0.0008	ENSG00000090402	SI	0.00026	1	FALSE	HC	3783	1	1	1.71	7.79	TRUE	FALSE	FALSE	FALSE	FALSE	FALSE	FALSE	FALSE	FALSE	FALSE	FALSE	FALSE	FALSE	FALSE	FALSE	FALSE	FALSE	FALSE	FALSE	FALSE	FALSE	FALSE	FALSE	FALSE	FALSE	FALSE	FALSE	FALSE	TRUE	FALSE	FALSE	FALSE	FALSE	FALSE
Affx-80269437	muscle/soft tissue problem	4.62	0.46	0.0008	ENSG00000153230	OR14K1	0.0001943	1	FALSE	HC	2836	1	1	1.89	11.32	FALSE	FALSE	FALSE	FALSE	FALSE	FALSE	FALSE	FALSE	FALSE	FALSE	FALSE	FALSE	FALSE	FALSE	FALSE	FALSE	FALSE	FALSE	FALSE	FALSE	FALSE	FALSE	FALSE	FALSE	FALSE	FALSE	FALSE	FALSE	FALSE	FALSE	FALSE	FALSE	FALSE	FALSE
rs185040955	measles / morbillivirus	7.27	0.59	0.0008	ENSG00000149742	SLC22A9	0.0001009	1	FALSE	HC	2120	1	1	2.28	23.18	FALSE	FALSE	FALSE	FALSE	FALSE	FALSE	FALSE	FALSE	FALSE	FALSE	FALSE	FALSE	FALSE	FALSE	FALSE	FALSE	FALSE	FALSE	FALSE	FALSE	FALSE	FALSE	FALSE	TRUE	FALSE	FALSE	FALSE	FALSE	FALSE	FALSE	FALSE	FALSE	FALSE	FALSE
rs201341558	duodenal ulcer	4.11	0.42	0.0008	ENSG00000047578	KIAA0556	0.0002003	1	FALSE	HC	3621	1	1	1.8	9.39	FALSE	FALSE	FALSE	FALSE	FALSE	FALSE	FALSE	FALSE	FALSE	FALSE	FALSE	FALSE	FALSE	FALSE	FALSE	FALSE	FALSE	FALSE	FALSE	FALSE	FALSE	FALSE	FALSE	FALSE	FALSE	FALSE	FALSE	FALSE	FALSE	FALSE	FALSE	FALSE	FALSE	FALSE
rs138908129	tonsiltis	4.03	0.42	0.00081	ENSG00000121316	PLBD1	0.0002849	1	FALSE	HC	2608	1	1	1.78	9.09	FALSE	FALSE	FALSE	FALSE	FALSE	FALSE	FALSE	FALSE	FALSE	FALSE	FALSE	FALSE	FALSE	FALSE	FALSE	FALSE	FALSE	FALSE	FALSE	FALSE	FALSE	FALSE	FALSE	FALSE	FALSE	FALSE	FALSE	FALSE	FALSE	FALSE	FALSE	FALSE	FALSE	FALSE
rs142485597	respiratory infection	2.45	0.27	0.00081	ENSG00000085433	WDR47	0.0004021	1	FALSE	HC	8173	1	1	1.45	4.14	FALSE	FALSE	FALSE	FALSE	FALSE	FALSE	FALSE	FALSE	FALSE	FALSE	FALSE	FALSE	FALSE	FALSE	FALSE	FALSE	FALSE	FALSE	FALSE	FALSE	FALSE	FALSE	FALSE	FALSE	FALSE	FALSE	FALSE	FALSE	FALSE	FALSE	FALSE	FALSE	FALSE	FALSE
Affx-80286694	cataract	2.83	0.31	0.00081	ENSG00000134762	DSC3	0.0001439	1	FALSE	HC	19448	1	1	1.54	5.2	TRUE	FALSE	FALSE	FALSE	FALSE	FALSE	FALSE	TRUE	FALSE	FALSE	FALSE	FALSE	FALSE	FALSE	FALSE	FALSE	FALSE	FALSE	FALSE	FALSE	FALSE	FALSE	FALSE	FALSE	FALSE	FALSE	FALSE	FALSE	FALSE	FALSE	FALSE	FALSE	FALSE	FALSE
rs202086822	connective tissue disorder	4.64	0.46	0.00081	ENSG00000156253	RWDD2B	0.0002388	1	FALSE	HC	2515	1	1	1.89	11.38	FALSE	FALSE	FALSE	FALSE	FALSE	FALSE	FALSE	FALSE	FALSE	FALSE	FALSE	FALSE	FALSE	FALSE	FALSE	FALSE	FALSE	FALSE	FALSE	FALSE	FALSE	FALSE	FALSE	FALSE	FALSE	FALSE	FALSE	FALSE	FALSE	FALSE	FALSE	FALSE	FALSE	FALSE
rs201023600	Chronic bronchitis/emphysema	1.49	0.12	0.00081	ENSG00000095777	MYO3A	0.0004867	1	FALSE	FH	78578	1	1	1.18	1.89	TRUE	FALSE	FALSE	FALSE	FALSE	TRUE	FALSE	FALSE	FALSE	FALSE	FALSE	FALSE	FALSE	FALSE	FALSE	FALSE	FALSE	FALSE	FALSE	FALSE	FALSE	FALSE	FALSE	TRUE	FALSE	FALSE	FALSE	FALSE	FALSE	FALSE	FALSE	FALSE	FALSE	FALSE
rs55836842	fracture skull / head	2.92	0.32	0.00081	ENSG00000148377	IDI2	0.0008738	1	FALSE	HC	2012	1	1	1.56	5.45	FALSE	FALSE	FALSE	FALSE	FALSE	FALSE	FALSE	FALSE	FALSE	FALSE	FALSE	FALSE	FALSE	FALSE	FALSE	FALSE	FALSE	FALSE	FALSE	FALSE	FALSE	FALSE	FALSE	TRUE	FALSE	FALSE	FALSE	FALSE	FALSE	FALSE	FALSE	FALSE	FALSE	FALSE
Affx-80265467	ovarian cyst or cysts	5.25	0.5	0.00081	ENSG00000198089	SFI1	0.0001306	1	FALSE	HC	2831	1	1	1.99	13.88	FALSE	FALSE	FALSE	FALSE	FALSE	FALSE	FALSE	TRUE	FALSE	FALSE	FALSE	FALSE	FALSE	FALSE	FALSE	FALSE	FALSE	FALSE	FALSE	FALSE	FALSE	FALSE	FALSE	TRUE	FALSE	FALSE	FALSE	FALSE	FALSE	FALSE	FALSE	FALSE	FALSE	FALSE
rs60985508	anxiety/panic attacks	2.09	0.22	0.00081	ENSG00000146205	ANO7	0.001042	1	FALSE	HC	4986	1	1	1.36	3.21	FALSE	FALSE	FALSE	FALSE	FALSE	FALSE	FALSE	FALSE	FALSE	FALSE	FALSE	FALSE	FALSE	FALSE	FALSE	FALSE	FALSE	FALSE	FALSE	FALSE	FALSE	FALSE	FALSE	FALSE	FALSE	FALSE	FALSE	FALSE	FALSE	FALSE	FALSE	FALSE	FALSE	FALSE
Affx-80270143	diverticular disease/diverticulitis	4.1	0.42	0.00081	ENSG00000135953	MFSD9	0.0001915	1	FALSE	HC	4036	1	1	1.79	9.35	FALSE	FALSE	FALSE	FALSE	FALSE	FALSE	FALSE	FALSE	FALSE	FALSE	FALSE	FALSE	FALSE	FALSE	FALSE	FALSE	FALSE	FALSE	FALSE	FALSE	FALSE	FALSE	FALSE	FALSE	FALSE	FALSE	FALSE	FALSE	FALSE	FALSE	FALSE	FALSE	FALSE	FALSE
Affx-80273462	chronic obstructive airways disease/copd	4.31	0.44	0.00081	ENSG00000112941	PAPD7	0.0001098	1	FALSE	HC	7287	1	1	1.83	10.14	FALSE	FALSE	FALSE	FALSE	FALSE	FALSE	FALSE	FALSE	FALSE	FALSE	FALSE	FALSE	FALSE	FALSE	FALSE	FALSE	FALSE	FALSE	FALSE	FALSE	TRUE	FALSE	FALSE	FALSE	FALSE	FALSE	FALSE	FALSE	FALSE	FALSE	FALSE	FALSE	FALSE	FALSE
rs141554661	svt / supraventricular tachycardia	4.61	0.46	0.00081	ENSG00000108433	GOSR2	0.000224	1	FALSE	HC	2653	1	1	1.88	11.29	FALSE	FALSE	FALSE	FALSE	FALSE	FALSE	FALSE	FALSE	FALSE	FALSE	FALSE	FALSE	FALSE	FALSE	FALSE	FALSE	FALSE	FALSE	FALSE	FALSE	TRUE	FALSE	FALSE	FALSE	FALSE	FALSE	FALSE	FALSE	FALSE	FALSE	FALSE	FALSE	FALSE	FALSE
rs147048987	appendicitis	2.29	0.25	0.00082	ENSG00000106328	FSCN3	0.0006781	1	FALSE	HC	5533	1	1	1.41	3.72	FALSE	FALSE	FALSE	FALSE	FALSE	FALSE	FALSE	FALSE	FALSE	FALSE	FALSE	FALSE	FALSE	FALSE	FALSE	FALSE	FALSE	FALSE	FALSE	FALSE	TRUE	FALSE	FALSE	FALSE	FALSE	FALSE	FALSE	FALSE	FALSE	FALSE	FALSE	FALSE	FALSE	FALSE
rs148203332	diverticular disease/diverticulitis	4.74	0.47	0.00082	ENSG00000160185	UBASH3A	0.0001335	1	FALSE	HC	4036	1	1	1.91	11.8	FALSE	FALSE	FALSE	FALSE	FALSE	FALSE	FALSE	FALSE	FALSE	FALSE	FALSE	FALSE	FALSE	FALSE	FALSE	FALSE	FALSE	FALSE	FALSE	FALSE	TRUE	FALSE	FALSE	FALSE	FALSE	FALSE	FALSE	FALSE	FALSE	FALSE	FALSE	FALSE	FALSE	FALSE
rs34599426	tonsiltis	1.88	0.19	0.00082	ENSG00000121053	EPX	0.003037	1	FALSE	HC	2608	1	1	1.3	2.71	TRUE	FALSE	FALSE	FALSE	FALSE	FALSE	FALSE	FALSE	FALSE	FALSE	FALSE	FALSE	FALSE	FALSE	FALSE	FALSE	FALSE	FALSE	FALSE	FALSE	FALSE	FALSE	FALSE	FALSE	FALSE	FALSE	FALSE	FALSE	TRUE	FALSE	FALSE	FALSE	FALSE	FALSE
Affx-89013247	Parkinson's disease	1.8	0.17	0.00082	ENSG00000172554	SNTG2	0.0005058	1	FALSE	FH	21755	1	1	1.27	2.53	FALSE	FALSE	FALSE	FALSE	FALSE	FALSE	FALSE	FALSE	FALSE	FALSE	FALSE	FALSE	FALSE	FALSE	FALSE	FALSE	FALSE	FALSE	FALSE	FALSE	FALSE	FALSE	FALSE	FALSE	FALSE	FALSE	FALSE	FALSE	FALSE	FALSE	FALSE	FALSE	FALSE	FALSE
rs146010728	female genital tract cancer	1.89	0.19	0.00082	ENSG00000140553	UNC45A	0.001658	1	FALSE	CA	4947	1	1	1.3	2.75	FALSE	FALSE	FALSE	FALSE	FALSE	FALSE	FALSE	FALSE	FALSE	FALSE	FALSE	FALSE	FALSE	FALSE	FALSE	FALSE	FALSE	FALSE	FALSE	FALSE	FALSE	FALSE	FALSE	FALSE	FALSE	FALSE	FALSE	FALSE	FALSE	FALSE	FALSE	FALSE	FALSE	FALSE
rs142615985	essential hypertension	1.13	0.04	0.00082	ENSG00000163885	CCDC37	0.007965	1	FALSE	HC	64234	1	1	1.05	1.21	FALSE	FALSE	FALSE	FALSE	FALSE	FALSE	FALSE	FALSE	FALSE	FALSE	FALSE	FALSE	FALSE	FALSE	FALSE	FALSE	FALSE	FALSE	FALSE	FALSE	FALSE	FALSE	FALSE	FALSE	FALSE	FALSE	FALSE	FALSE	FALSE	FALSE	FALSE	FALSE	FALSE	FALSE
Affx-80272210	peripheral vascular disease	4.68	0.46	0.00082	ENSG00000114200	BCHE	0.0001618	1	FALSE	HC	3517	1	1	1.9	11.57	TRUE	FALSE	FALSE	FALSE	FALSE	FALSE	FALSE	FALSE	FALSE	FALSE	FALSE	FALSE	FALSE	FALSE	FALSE	FALSE	FALSE	FALSE	FALSE	FALSE	TRUE	FALSE	FALSE	TRUE	FALSE	FALSE	FALSE	FALSE	TRUE	FALSE	FALSE	FALSE	FALSE	FALSE
rs138995642	atrial fibrillation	3.02	0.33	0.00082	ENSG00000089639	GMIP	0.0001588	1	FALSE	HC	12665	1	1	1.58	5.77	FALSE	FALSE	FALSE	FALSE	FALSE	FALSE	FALSE	FALSE	FALSE	FALSE	FALSE	FALSE	FALSE	FALSE	FALSE	FALSE	FALSE	FALSE	FALSE	FALSE	FALSE	FALSE	FALSE	FALSE	FALSE	FALSE	FALSE	FALSE	FALSE	FALSE	FALSE	FALSE	FALSE	FALSE
rs200669099	spinal stenosis	4.66	0.46	0.00082	ENSG00000122735	DNAI1	0.0001736	1	FALSE	HC	3114	1	1	1.89	11.49	TRUE	FALSE	FALSE	FALSE	FALSE	FALSE	FALSE	FALSE	FALSE	FALSE	FALSE	FALSE	FALSE	FALSE	FALSE	FALSE	FALSE	FALSE	FALSE	FALSE	FALSE	FALSE	FALSE	FALSE	FALSE	FALSE	FALSE	FALSE	TRUE	FALSE	FALSE	FALSE	FALSE	FALSE
Affx-80269275	arthritis (nos)	2.44	0.27	0.00083	ENSG00000154358	OBSCN	0.0002287	1	FALSE	HC	15332	1	1	1.45	4.12	FALSE	FALSE	FALSE	FALSE	FALSE	TRUE	FALSE	FALSE	FALSE	FALSE	FALSE	FALSE	FALSE	FALSE	FALSE	FALSE	FALSE	FALSE	FALSE	FALSE	FALSE	FALSE	FALSE	FALSE	TRUE	FALSE	FALSE	FALSE	FALSE	FALSE	FALSE	FALSE	FALSE	FALSE
rs200063331	female genital tract cancer	3.01	0.33	0.00083	ENSG00000205084	TMEM231	0.000313	1	FALSE	CA	4947	1	1	1.58	5.76	FALSE	FALSE	FALSE	FALSE	FALSE	FALSE	FALSE	FALSE	FALSE	FALSE	FALSE	FALSE	FALSE	FALSE	FALSE	FALSE	FALSE	FALSE	FALSE	FALSE	FALSE	FALSE	FALSE	FALSE	FALSE	FALSE	FALSE	FALSE	FALSE	FALSE	FALSE	FALSE	FALSE	FALSE
rs147143164	muscle or soft tissue injuries	5.55	0.51	0.00083	ENSG00000143954	REG3G	0.000138	1	FALSE	HC	2822	1	1	2.03	15.17	FALSE	FALSE	FALSE	FALSE	FALSE	FALSE	FALSE	FALSE	FALSE	FALSE	FALSE	FALSE	FALSE	FALSE	FALSE	FALSE	FALSE	FALSE	FALSE	FALSE	FALSE	FALSE	FALSE	FALSE	FALSE	FALSE	FALSE	FALSE	FALSE	FALSE	FALSE	FALSE	FALSE	FALSE
Affx-80295204	eczema/dermatitis	1.97	0.2	0.00083	ENSG00000175764	TTLL11	0.0005799	1	FALSE	HC	11643	1	1	1.32	2.94	FALSE	FALSE	FALSE	FALSE	FALSE	FALSE	FALSE	FALSE	FALSE	FALSE	FALSE	FALSE	FALSE	FALSE	FALSE	FALSE	FALSE	FALSE	FALSE	FALSE	FALSE	FALSE	FALSE	FALSE	FALSE	FALSE	FALSE	FALSE	FALSE	FALSE	FALSE	FALSE	FALSE	FALSE
Affx-80299746	male genital tract cancer	1.96	0.2	0.00083	ENSG00000176293	ZNF135	0.001979	1	FALSE	CA	3449	1	1	1.32	2.91	FALSE	FALSE	FALSE	FALSE	FALSE	FALSE	FALSE	FALSE	FALSE	FALSE	FALSE	FALSE	FALSE	FALSE	FALSE	FALSE	FALSE	FALSE	FALSE	FALSE	FALSE	FALSE	FALSE	FALSE	FALSE	FALSE	FALSE	FALSE	FALSE	FALSE	FALSE	FALSE	FALSE	FALSE
rs76330087	angina	2.27	0.25	0.00083	ENSG00000151418	ATP6V1G3	0.0002774	1	FALSE	HC	18473	1	1	1.4	3.68	FALSE	FALSE	FALSE	FALSE	FALSE	FALSE	FALSE	FALSE	FALSE	FALSE	FALSE	FALSE	FALSE	FALSE	FALSE	FALSE	FALSE	FALSE	FALSE	FALSE	TRUE	FALSE	FALSE	FALSE	FALSE	FALSE	FALSE	FALSE	FALSE	FALSE	FALSE	FALSE	FALSE	FALSE
rs145410850	muscle/soft tissue problem	0.38	0.29	0.00083	ENSG00000165487	MICU2	0.005516	1	FALSE	HC	2836	1	1	0.22	0.67	FALSE	FALSE	FALSE	FALSE	FALSE	FALSE	FALSE	FALSE	FALSE	FALSE	FALSE	FALSE	FALSE	FALSE	FALSE	FALSE	FALSE	FALSE	FALSE	FALSE	TRUE	FALSE	FALSE	FALSE	FALSE	FALSE	FALSE	FALSE	FALSE	FALSE	FALSE	FALSE	FALSE	FALSE
rs200691042	fracture skull / head	3.6	0.38	0.00083	ENSG00000170264	FAM161A	0.0005059	1	FALSE	HC	2012	1	1	1.7	7.64	TRUE	FALSE	FALSE	FALSE	FALSE	FALSE	FALSE	FALSE	FALSE	FALSE	FALSE	FALSE	FALSE	FALSE	FALSE	FALSE	FALSE	FALSE	FALSE	FALSE	FALSE	FALSE	FALSE	FALSE	FALSE	FALSE	FALSE	FALSE	FALSE	FALSE	FALSE	FALSE	FALSE	FALSE
rs145176998	connective tissue disorder	2.13	0.23	0.00083	ENSG00000174989	FBXW8	0.001856	1	FALSE	HC	2515	1	1	1.37	3.33	FALSE	FALSE	FALSE	FALSE	FALSE	FALSE	FALSE	TRUE	FALSE	FALSE	FALSE	FALSE	FALSE	FALSE	FALSE	FALSE	FALSE	FALSE	FALSE	FALSE	FALSE	FALSE	FALSE	FALSE	FALSE	FALSE	FALSE	FALSE	FALSE	FALSE	FALSE	FALSE	FALSE	FALSE
rs34291832	colon cancer/sigmoid cancer	0.69	0.11	0.00083	ENSG00000138399	FASTKD1	0.01824	1	FALSE	CA	3251	1	1	0.56	0.86	FALSE	FALSE	FALSE	FALSE	FALSE	FALSE	FALSE	FALSE	FALSE	FALSE	FALSE	FALSE	FALSE	FALSE	FALSE	FALSE	FALSE	FALSE	FALSE	FALSE	FALSE	FALSE	FALSE	FALSE	FALSE	FALSE	FALSE	FALSE	FALSE	FALSE	FALSE	FALSE	FALSE	FALSE
rs144986602	fracture hand	5.51	0.51	0.00083	ENSG00000141977	CIB3	0.0001662	1	FALSE	HC	2438	1	1	2.02	14.98	FALSE	FALSE	FALSE	FALSE	FALSE	FALSE	FALSE	FALSE	FALSE	FALSE	FALSE	FALSE	FALSE	FALSE	FALSE	FALSE	FALSE	FALSE	FALSE	FALSE	FALSE	FALSE	FALSE	FALSE	FALSE	FALSE	FALSE	FALSE	FALSE	FALSE	FALSE	FALSE	FALSE	FALSE
Affx-80234364	connective tissue disorder	5.58	0.51	0.00084	ENSG00000168487	BMP1	0.000144	1	FALSE	HC	2515	1	1	2.03	15.3	FALSE	FALSE	FALSE	FALSE	FALSE	FALSE	FALSE	TRUE	FALSE	FALSE	FALSE	FALSE	FALSE	FALSE	FALSE	FALSE	FALSE	FALSE	FALSE	FALSE	FALSE	FALSE	FALSE	TRUE	FALSE	FALSE	FALSE	FALSE	FALSE	FALSE	FALSE	FALSE	FALSE	FALSE
rs200203460	allergy or anaphylactic reaction to drug	4.62	0.46	0.00084	ENSG00000162129	CLPB	0.0001692	1	FALSE	HC	3397	1	1	1.88	11.36	FALSE	FALSE	FALSE	FALSE	FALSE	FALSE	FALSE	FALSE	FALSE	FALSE	FALSE	FALSE	FALSE	FALSE	FALSE	FALSE	FALSE	FALSE	FALSE	FALSE	FALSE	FALSE	FALSE	FALSE	FALSE	FALSE	FALSE	FALSE	FALSE	FALSE	FALSE	FALSE	FALSE	FALSE
rs200477998	malabsorption/coeliac disease	4.56	0.45	0.00085	ENSG00000005187	ACSM3	0.0002699	1	FALSE	HC	2094	1	1	1.87	11.12	FALSE	FALSE	FALSE	FALSE	FALSE	FALSE	FALSE	FALSE	FALSE	FALSE	FALSE	FALSE	FALSE	FALSE	FALSE	FALSE	FALSE	FALSE	FALSE	FALSE	FALSE	FALSE	FALSE	FALSE	FALSE	FALSE	FALSE	FALSE	FALSE	FALSE	FALSE	FALSE	FALSE	FALSE
Affx-80273462	deep venous thrombosis (dvt)	4.18	0.43	0.00085	ENSG00000112941	PAPD7	0.0001098	1	FALSE	HC	6929	1	1	1.81	9.7	FALSE	FALSE	FALSE	FALSE	FALSE	FALSE	FALSE	FALSE	FALSE	FALSE	FALSE	FALSE	FALSE	FALSE	FALSE	FALSE	FALSE	FALSE	FALSE	FALSE	TRUE	FALSE	FALSE	FALSE	FALSE	FALSE	FALSE	FALSE	FALSE	FALSE	FALSE	FALSE	FALSE	FALSE
rs3763505	fracture forearm / wrist	1.06	0.02	0.00085	ENSG00000183696	UPP1	0.4419	1	FALSE	HC	6014	1	1	1.03	1.1	FALSE	FALSE	FALSE	FALSE	FALSE	FALSE	FALSE	FALSE	FALSE	FALSE	FALSE	FALSE	FALSE	FALSE	FALSE	FALSE	FALSE	FALSE	FALSE	FALSE	FALSE	FALSE	FALSE	FALSE	FALSE	FALSE	FALSE	FALSE	FALSE	FALSE	FALSE	FALSE	FALSE	FALSE
rs72664209	sleep apnoea	2.8	0.31	0.00085	ENSG00000091262	ABCC6	0.0005044	1	FALSE	HC	4082	1	1	1.53	5.13	TRUE	FALSE	FALSE	FALSE	FALSE	FALSE	FALSE	FALSE	FALSE	FALSE	FALSE	FALSE	FALSE	FALSE	FALSE	FALSE	FALSE	FALSE	FALSE	FALSE	FALSE	FALSE	FALSE	FALSE	FALSE	FALSE	FALSE	FALSE	TRUE	FALSE	FALSE	FALSE	FALSE	FALSE
Affx-80268139	eye/eyelid problem	4	0.42	0.00085	ENSG00000121957	GPSM2	0.0002833	1	FALSE	HC	2698	1	1	1.77	9.04	TRUE	FALSE	FALSE	FALSE	FALSE	FALSE	FALSE	FALSE	FALSE	FALSE	FALSE	FALSE	FALSE	FALSE	FALSE	FALSE	FALSE	FALSE	FALSE	FALSE	FALSE	FALSE	FALSE	FALSE	FALSE	FALSE	FALSE	FALSE	FALSE	FALSE	FALSE	FALSE	FALSE	FALSE
Affx-52342474	fracture lower leg / ankle	1.95	0.2	0.00085	ENSG00000146809	ASB15	0.001156	1	FALSE	HC	5881	1	1	1.32	2.88	FALSE	FALSE	FALSE	FALSE	FALSE	FALSE	FALSE	FALSE	FALSE	FALSE	FALSE	FALSE	FALSE	FALSE	FALSE	FALSE	FALSE	FALSE	FALSE	FALSE	FALSE	FALSE	FALSE	FALSE	FALSE	FALSE	FALSE	FALSE	FALSE	FALSE	FALSE	FALSE	FALSE	FALSE
rs149418801	bronchitis	2.06	0.22	0.00086	ENSG00000127129	EDN2	0.001075	1	FALSE	HC	4987	1	1	1.35	3.14	FALSE	FALSE	FALSE	FALSE	FALSE	FALSE	FALSE	FALSE	FALSE	FALSE	FALSE	FALSE	FALSE	FALSE	FALSE	FALSE	FALSE	FALSE	FALSE	FALSE	FALSE	FALSE	FALSE	FALSE	FALSE	FALSE	FALSE	FALSE	FALSE	FALSE	FALSE	FALSE	FALSE	FALSE
Affx-52355622	endometriosis	2.82	0.31	0.00086	ENSG00000103184	SEC14L5	0.0003947	1	FALSE	HC	5391	1	1	1.53	5.18	FALSE	FALSE	FALSE	FALSE	FALSE	FALSE	FALSE	FALSE	FALSE	FALSE	FALSE	FALSE	FALSE	FALSE	FALSE	FALSE	FALSE	FALSE	FALSE	FALSE	FALSE	FALSE	FALSE	FALSE	FALSE	FALSE	FALSE	FALSE	FALSE	FALSE	FALSE	FALSE	FALSE	FALSE
rs140752679	atrial fibrillation	3.01	0.33	0.00086	ENSG00000180817	PPA1	0.0001617	1	FALSE	HC	12665	1	1	1.57	5.76	FALSE	FALSE	FALSE	FALSE	FALSE	FALSE	FALSE	FALSE	FALSE	FALSE	FALSE	FALSE	FALSE	FALSE	FALSE	FALSE	FALSE	FALSE	FALSE	FALSE	FALSE	FALSE	FALSE	FALSE	FALSE	FALSE	FALSE	FALSE	FALSE	FALSE	FALSE	FALSE	FALSE	FALSE
rs148224926	rectal cancer	1.8	0.18	0.00086	ENSG00000187527	ATP13A5	0.004656	1	FALSE	CA	2026	1	1	1.27	2.55	FALSE	FALSE	FALSE	FALSE	FALSE	FALSE	FALSE	FALSE	FALSE	FALSE	FALSE	FALSE	FALSE	FALSE	FALSE	FALSE	FALSE	FALSE	FALSE	FALSE	FALSE	FALSE	FALSE	FALSE	FALSE	FALSE	FALSE	FALSE	FALSE	FALSE	FALSE	FALSE	FALSE	FALSE
rs199820748	deep venous thrombosis (dvt)	2.97	0.33	0.00086	ENSG00000164287	CDC20B	0.0002702	1	FALSE	HC	6929	1	1	1.57	5.64	FALSE	FALSE	FALSE	FALSE	FALSE	FALSE	FALSE	FALSE	FALSE	FALSE	FALSE	FALSE	FALSE	FALSE	FALSE	FALSE	FALSE	FALSE	FALSE	FALSE	FALSE	FALSE	FALSE	FALSE	FALSE	FALSE	FALSE	FALSE	FALSE	FALSE	FALSE	FALSE	FALSE	FALSE
Affx-52327568	colon cancer/sigmoid cancer	1.7	0.16	0.00086	ENSG00000139233	LLPH	0.003786	1	FALSE	CA	3251	1	1	1.24	2.32	FALSE	FALSE	FALSE	FALSE	FALSE	FALSE	FALSE	FALSE	FALSE	FALSE	FALSE	FALSE	FALSE	FALSE	FALSE	FALSE	FALSE	FALSE	FALSE	FALSE	FALSE	FALSE	FALSE	FALSE	FALSE	FALSE	FALSE	FALSE	FALSE	FALSE	FALSE	FALSE	FALSE	FALSE
rs199584830	endometriosis	4.75	0.47	0.00087	ENSG00000198515	CNGA1	0.0001068	1	FALSE	HC	5391	1	1	1.9	11.87	TRUE	FALSE	FALSE	FALSE	FALSE	FALSE	FALSE	FALSE	FALSE	FALSE	FALSE	FALSE	FALSE	FALSE	FALSE	FALSE	FALSE	FALSE	FALSE	FALSE	FALSE	FALSE	FALSE	FALSE	FALSE	FALSE	FALSE	FALSE	FALSE	FALSE	FALSE	FALSE	FALSE	FALSE
rs74959149	fracture neck of femur / hip	1.46	0.11	0.00087	ENSG00000005483	KMT2E	0.01211	1	FALSE	HC	2335	1	1	1.17	1.82	FALSE	FALSE	FALSE	FALSE	FALSE	FALSE	FALSE	TRUE	FALSE	FALSE	FALSE	FALSE	FALSE	FALSE	FALSE	FALSE	FALSE	FALSE	FALSE	FALSE	FALSE	FALSE	FALSE	TRUE	FALSE	FALSE	FALSE	FALSE	FALSE	FALSE	FALSE	FALSE	FALSE	FALSE
Affx-89024595	bladder problem (not cancer)	4.56	0.46	0.00087	ENSG00000070915	SLC12A3	0.0002626	1	FALSE	HC	2066	1	1	1.87	11.14	TRUE	FALSE	FALSE	FALSE	FALSE	FALSE	FALSE	FALSE	FALSE	FALSE	FALSE	FALSE	FALSE	FALSE	FALSE	FALSE	FALSE	FALSE	FALSE	FALSE	FALSE	FALSE	FALSE	FALSE	FALSE	FALSE	FALSE	FALSE	TRUE	FALSE	FALSE	FALSE	FALSE	FALSE
Affx-89013247	prostate cancer	2.47	0.27	0.00087	ENSG00000172554	SNTG2	0.0005058	1	FALSE	CA	6460	1	1	1.45	4.2	FALSE	FALSE	FALSE	FALSE	FALSE	FALSE	FALSE	FALSE	FALSE	FALSE	FALSE	FALSE	FALSE	FALSE	FALSE	FALSE	FALSE	FALSE	FALSE	FALSE	FALSE	FALSE	FALSE	FALSE	FALSE	FALSE	FALSE	FALSE	FALSE	FALSE	FALSE	FALSE	FALSE	FALSE
rs150431221	pulmonary embolism +/- dvt	2.94	0.32	0.00087	ENSG00000104299	INTS9	0.000359	1	FALSE	HC	4968	1	1	1.56	5.56	FALSE	FALSE	FALSE	FALSE	FALSE	FALSE	FALSE	FALSE	FALSE	FALSE	FALSE	FALSE	FALSE	FALSE	FALSE	FALSE	FALSE	FALSE	FALSE	FALSE	FALSE	FALSE	FALSE	FALSE	FALSE	FALSE	TRUE	FALSE	FALSE	FALSE	FALSE	FALSE	FALSE	FALSE
Affx-80289668	female genital tract cancer	3.78	0.4	0.00087	ENSG00000215568	GAB4	0.0001973	1	FALSE	CA	4947	1	1	1.73	8.26	FALSE	FALSE	FALSE	FALSE	FALSE	FALSE	FALSE	FALSE	FALSE	FALSE	FALSE	FALSE	FALSE	FALSE	FALSE	FALSE	FALSE	FALSE	FALSE	FALSE	FALSE	FALSE	FALSE	FALSE	FALSE	FALSE	FALSE	FALSE	FALSE	FALSE	FALSE	FALSE	FALSE	FALSE
rs201162007	bladder problem (not cancer)	2.88	0.32	0.00087	ENSG00000166183	ASPG	0.000832	1	FALSE	HC	2066	1	1	1.55	5.38	FALSE	FALSE	FALSE	FALSE	FALSE	FALSE	FALSE	FALSE	FALSE	FALSE	FALSE	FALSE	FALSE	FALSE	FALSE	FALSE	FALSE	FALSE	FALSE	FALSE	FALSE	FALSE	FALSE	TRUE	FALSE	FALSE	FALSE	FALSE	FALSE	FALSE	FALSE	FALSE	FALSE	FALSE
Affx-80272245	ovarian cyst or cysts	5.19	0.49	0.00087	ENSG00000121858	TNFSF10	0.0001499	1	FALSE	HC	2831	1	1	1.97	13.7	FALSE	FALSE	FALSE	FALSE	FALSE	FALSE	FALSE	FALSE	FALSE	FALSE	FALSE	FALSE	FALSE	FALSE	FALSE	FALSE	FALSE	FALSE	FALSE	FALSE	FALSE	FALSE	FALSE	FALSE	FALSE	FALSE	FALSE	FALSE	FALSE	FALSE	FALSE	FALSE	FALSE	FALSE
rs148724722	chronic sinusitis	2.01	0.21	0.00087	ENSG00000167858	TEKT1	0.001325	1	FALSE	HC	4395	1	1	1.33	3.04	FALSE	FALSE	FALSE	FALSE	FALSE	FALSE	FALSE	FALSE	FALSE	FALSE	FALSE	FALSE	FALSE	FALSE	FALSE	FALSE	FALSE	FALSE	FALSE	FALSE	FALSE	FALSE	FALSE	FALSE	FALSE	FALSE	FALSE	FALSE	FALSE	FALSE	FALSE	FALSE	FALSE	FALSE
Affx-80288040	whooping cough / pertussis	5.52	0.51	0.00088	ENSG00000124469	CEACAM8	0.0001261	1	FALSE	HC	2964	1	1	2.02	15.1	FALSE	FALSE	FALSE	FALSE	FALSE	FALSE	FALSE	FALSE	FALSE	FALSE	FALSE	FALSE	FALSE	FALSE	FALSE	FALSE	FALSE	FALSE	FALSE	FALSE	FALSE	FALSE	FALSE	FALSE	FALSE	FALSE	FALSE	FALSE	FALSE	FALSE	FALSE	FALSE	FALSE	FALSE
rs199581414	emphysema/chronic bronchitis	2.06	0.22	0.00088	ENSG00000041880	PARP3	0.001003	1	FALSE	HC	5601	1	1	1.35	3.16	FALSE	FALSE	FALSE	FALSE	FALSE	FALSE	FALSE	FALSE	FALSE	FALSE	FALSE	FALSE	FALSE	FALSE	FALSE	FALSE	FALSE	FALSE	FALSE	TRUE	FALSE	FALSE	FALSE	FALSE	FALSE	FALSE	FALSE	FALSE	FALSE	FALSE	FALSE	FALSE	FALSE	FALSE
rs139303479	cervical spondylosis	2	0.21	0.00088	ENSG00000007038	PRSS21	0.001441	1	FALSE	HC	4317	1	1	1.33	3	FALSE	FALSE	FALSE	FALSE	FALSE	FALSE	FALSE	FALSE	FALSE	FALSE	FALSE	FALSE	FALSE	FALSE	FALSE	FALSE	FALSE	FALSE	FALSE	FALSE	FALSE	FALSE	FALSE	FALSE	FALSE	FALSE	FALSE	FALSE	FALSE	FALSE	FALSE	FALSE	FALSE	FALSE
rs201692579	benign breast lump	5.6	0.52	0.00088	ENSG00000080166	DCT	0.0001721	1	FALSE	HC	2354	1	1	2.03	15.47	FALSE	FALSE	FALSE	FALSE	FALSE	FALSE	FALSE	FALSE	FALSE	FALSE	FALSE	FALSE	FALSE	FALSE	FALSE	FALSE	FALSE	FALSE	FALSE	FALSE	FALSE	FALSE	FALSE	FALSE	FALSE	FALSE	FALSE	FALSE	FALSE	FALSE	FALSE	FALSE	FALSE	FALSE
rs145843135	asthma	1.05	0.02	0.00088	ENSG00000203837	PNLIPRP3	0.05396	1	FALSE	HC	43626	1	1	1.02	1.09	FALSE	FALSE	FALSE	FALSE	FALSE	FALSE	FALSE	FALSE	FALSE	FALSE	FALSE	FALSE	FALSE	FALSE	FALSE	FALSE	FALSE	FALSE	FALSE	FALSE	FALSE	FALSE	FALSE	FALSE	FALSE	FALSE	FALSE	FALSE	FALSE	FALSE	FALSE	FALSE	FALSE	FALSE
rs145170378	bladder problem (not cancer)	7.19	0.59	0.00088	ENSG00000185875	THNSL1	0.0001083	1	FALSE	HC	2066	1	1	2.25	22.97	FALSE	FALSE	FALSE	FALSE	FALSE	FALSE	FALSE	FALSE	FALSE	FALSE	FALSE	FALSE	FALSE	FALSE	FALSE	FALSE	FALSE	FALSE	FALSE	FALSE	FALSE	FALSE	FALSE	FALSE	FALSE	FALSE	FALSE	FALSE	FALSE	FALSE	FALSE	FALSE	FALSE	FALSE
rs41298712	hypothyroidism/myxoedema	1.09	0.03	0.00088	ENSG00000173818	ENDOV	0.0427	1	FALSE	HC	19920	1	1	1.03	1.14	FALSE	FALSE	FALSE	FALSE	FALSE	FALSE	FALSE	FALSE	FALSE	FALSE	FALSE	FALSE	FALSE	FALSE	FALSE	FALSE	FALSE	FALSE	FALSE	TRUE	FALSE	FALSE	FALSE	FALSE	FALSE	FALSE	FALSE	FALSE	FALSE	FALSE	FALSE	FALSE	FALSE	FALSE
rs201240369	inflammatory bowel disease	2.65	0.29	0.00088	ENSG00000205085	FAM71F2	0.0006113	1	FALSE	HC	3783	1	1	1.49	4.72	FALSE	FALSE	FALSE	FALSE	FALSE	FALSE	FALSE	FALSE	FALSE	FALSE	FALSE	FALSE	FALSE	FALSE	FALSE	FALSE	FALSE	FALSE	FALSE	FALSE	FALSE	FALSE	FALSE	FALSE	FALSE	FALSE	FALSE	FALSE	FALSE	FALSE	FALSE	FALSE	FALSE	FALSE
rs10190751	hypothyroidism/myxoedema	1.04	0.01	0.00088	ENSG00000003402	CFLAR	0.1987	1	FALSE	HC	19920	1	1	1.02	1.07	FALSE	FALSE	FALSE	FALSE	FALSE	FALSE	FALSE	TRUE	FALSE	FALSE	FALSE	FALSE	FALSE	FALSE	FALSE	FALSE	FALSE	FALSE	FALSE	FALSE	FALSE	FALSE	FALSE	FALSE	FALSE	FALSE	FALSE	FALSE	FALSE	FALSE	FALSE	FALSE	FALSE	FALSE
rs80356682	endometriosis	2.19	0.24	0.00088	ENSG00000196878	LAMB3	0.0008726	1	FALSE	HC	5391	1	1	1.38	3.48	TRUE	FALSE	FALSE	FALSE	FALSE	FALSE	FALSE	TRUE	FALSE	FALSE	FALSE	FALSE	FALSE	FALSE	FALSE	FALSE	FALSE	FALSE	FALSE	FALSE	FALSE	FALSE	FALSE	FALSE	FALSE	FALSE	FALSE	FALSE	TRUE	FALSE	FALSE	FALSE	FALSE	FALSE
rs144191761	ulcerative colitis	4	0.42	0.00088	ENSG00000213265	TSGA13	0.0002448	1	FALSE	HC	3147	1	1	1.77	9.05	FALSE	FALSE	FALSE	FALSE	FALSE	FALSE	FALSE	FALSE	FALSE	FALSE	FALSE	FALSE	FALSE	FALSE	FALSE	FALSE	FALSE	FALSE	FALSE	FALSE	FALSE	FALSE	FALSE	FALSE	FALSE	FALSE	FALSE	FALSE	FALSE	FALSE	FALSE	FALSE	FALSE	FALSE
rs201982384	stroke	4.16	0.43	0.00088	ENSG00000172830	SSH3	0.0001306	1	FALSE	HC	5783	1	1	1.8	9.65	FALSE	FALSE	FALSE	FALSE	FALSE	FALSE	FALSE	FALSE	FALSE	FALSE	FALSE	FALSE	FALSE	FALSE	FALSE	FALSE	FALSE	FALSE	FALSE	FALSE	FALSE	FALSE	FALSE	FALSE	FALSE	FALSE	FALSE	FALSE	FALSE	FALSE	FALSE	FALSE	FALSE	FALSE
rs202127120	muscle or soft tissue injuries	5.51	0.51	0.00088	ENSG00000115138	POMC	0.0001305	1	FALSE	HC	2822	1	1	2.02	15.07	TRUE	FALSE	FALSE	FALSE	FALSE	FALSE	FALSE	TRUE	FALSE	FALSE	FALSE	FALSE	FALSE	FALSE	FALSE	FALSE	FALSE	FALSE	FALSE	FALSE	FALSE	FALSE	FALSE	FALSE	FALSE	FALSE	FALSE	FALSE	FALSE	FALSE	FALSE	FALSE	FALSE	FALSE
rs56283966	ovarian cyst or cysts	0.83	0.05	0.00088	ENSG00000160183	TMPRSS3	0.07701	1	FALSE	HC	2831	1	1	0.75	0.93	TRUE	FALSE	FALSE	FALSE	FALSE	FALSE	FALSE	FALSE	FALSE	FALSE	FALSE	FALSE	FALSE	FALSE	FALSE	FALSE	FALSE	FALSE	FALSE	FALSE	FALSE	FALSE	FALSE	FALSE	FALSE	FALSE	FALSE	FALSE	FALSE	FALSE	FALSE	FALSE	FALSE	FALSE
Affx-52338224	inflammatory bowel disease	3.61	0.39	0.00088	ENSG00000145113	MUC4	0.0002656	1	FALSE	HC	3783	1	1	1.69	7.69	FALSE	FALSE	FALSE	FALSE	FALSE	FALSE	FALSE	FALSE	FALSE	FALSE	FALSE	FALSE	FALSE	FALSE	FALSE	FALSE	FALSE	FALSE	FALSE	FALSE	FALSE	FALSE	FALSE	FALSE	FALSE	FALSE	FALSE	FALSE	FALSE	FALSE	FALSE	FALSE	FALSE	FALSE
rs200877889	peritonitis	3.98	0.42	0.00088	ENSG00000133488	SEC14L4	0.0003	1	FALSE	HC	2585	1	1	1.76	8.97	FALSE	FALSE	FALSE	FALSE	FALSE	FALSE	FALSE	FALSE	FALSE	FALSE	FALSE	FALSE	FALSE	FALSE	FALSE	FALSE	FALSE	FALSE	FALSE	FALSE	FALSE	FALSE	FALSE	FALSE	FALSE	FALSE	FALSE	FALSE	FALSE	FALSE	FALSE	FALSE	FALSE	FALSE
rs114514795	arthritis (nos)	3.36	0.36	0.00089	ENSG00000185842	DNAH14	0.0001009	1	FALSE	HC	15332	1	1	1.64	6.85	FALSE	FALSE	FALSE	FALSE	FALSE	FALSE	FALSE	FALSE	FALSE	FALSE	FALSE	FALSE	FALSE	FALSE	FALSE	FALSE	FALSE	FALSE	FALSE	FALSE	FALSE	FALSE	FALSE	FALSE	FALSE	FALSE	FALSE	FALSE	FALSE	FALSE	FALSE	FALSE	FALSE	FALSE
Affx-80222690	cervical cancer	5.66	0.52	0.00089	ENSG00000170893	TRH	0.0001513	1	FALSE	CA	2815	1	1	2.04	15.72	TRUE	FALSE	FALSE	FALSE	FALSE	FALSE	FALSE	FALSE	FALSE	FALSE	FALSE	FALSE	FALSE	FALSE	FALSE	FALSE	FALSE	FALSE	FALSE	FALSE	FALSE	FALSE	FALSE	FALSE	TRUE	FALSE	FALSE	FALSE	TRUE	FALSE	FALSE	FALSE	FALSE	FALSE
Affx-80289424	Lung cancer	1.47	0.12	0.00089	ENSG00000154719	MRPL39	0.0004571	1	FALSE	FH	123832	1	1	1.17	1.84	FALSE	FALSE	FALSE	FALSE	FALSE	FALSE	FALSE	FALSE	FALSE	FALSE	FALSE	FALSE	FALSE	FALSE	FALSE	FALSE	FALSE	FALSE	FALSE	FALSE	FALSE	FALSE	FALSE	FALSE	FALSE	FALSE	FALSE	FALSE	FALSE	FALSE	FALSE	FALSE	FALSE	FALSE
rs145685186	fracture skull / head	5.44	0.51	0.00089	ENSG00000148187	MRRF	0.0001929	1	FALSE	HC	2012	1	1	2	14.78	FALSE	FALSE	FALSE	FALSE	FALSE	FALSE	FALSE	FALSE	FALSE	FALSE	FALSE	FALSE	FALSE	FALSE	FALSE	FALSE	FALSE	FALSE	FALSE	FALSE	FALSE	FALSE	FALSE	FALSE	FALSE	FALSE	FALSE	FALSE	FALSE	FALSE	FALSE	FALSE	FALSE	FALSE
Affx-52350702	Diabetes	1.34	0.09	0.00089	ENSG00000175550	DRAP1	0.0009165	1	FALSE	FH	79177	1	1	1.13	1.6	FALSE	FALSE	FALSE	FALSE	FALSE	FALSE	FALSE	TRUE	FALSE	FALSE	FALSE	FALSE	FALSE	FALSE	FALSE	FALSE	FALSE	FALSE	FALSE	FALSE	FALSE	FALSE	FALSE	FALSE	FALSE	FALSE	FALSE	FALSE	FALSE	FALSE	FALSE	FALSE	FALSE	FALSE
rs62286463	heart attack/myocardial infarction	0.72	0.1	0.00089	ENSG00000125089	SH3TC1	0.006086	1	FALSE	HC	12138	1	1	0.59	0.87	FALSE	FALSE	FALSE	FALSE	FALSE	FALSE	FALSE	FALSE	FALSE	FALSE	FALSE	FALSE	FALSE	FALSE	FALSE	FALSE	FALSE	FALSE	FALSE	FALSE	FALSE	FALSE	FALSE	FALSE	FALSE	FALSE	FALSE	FALSE	FALSE	FALSE	FALSE	FALSE	FALSE	FALSE
Affx-89026605	atrial fibrillation	1.75	0.17	0.00089	ENSG00000124523	SIRT5	0.0009132	1	FALSE	HC	12665	1	1	1.26	2.43	FALSE	FALSE	FALSE	FALSE	FALSE	FALSE	FALSE	FALSE	FALSE	FALSE	TRUE	FALSE	FALSE	TRUE	FALSE	FALSE	FALSE	FALSE	FALSE	FALSE	FALSE	FALSE	FALSE	TRUE	FALSE	FALSE	FALSE	FALSE	FALSE	FALSE	FALSE	FALSE	FALSE	FALSE
rs61737751	back pain	0.88	0.04	0.00089	ENSG00000167618	LAIR2	0.04441	1	FALSE	HC	8709	1	1	0.81	0.95	FALSE	FALSE	FALSE	FALSE	FALSE	FALSE	FALSE	FALSE	FALSE	FALSE	FALSE	FALSE	FALSE	FALSE	FALSE	FALSE	FALSE	FALSE	FALSE	FALSE	FALSE	FALSE	FALSE	FALSE	FALSE	FALSE	FALSE	FALSE	FALSE	FALSE	FALSE	FALSE	FALSE	FALSE
rs201408759	head injury	2.26	0.25	0.0009	ENSG00000262209	PCDHGB3	0.0008641	1	FALSE	HC	4399	1	1	1.4	3.67	FALSE	FALSE	FALSE	FALSE	FALSE	FALSE	FALSE	FALSE	FALSE	FALSE	FALSE	FALSE	FALSE	FALSE	FALSE	FALSE	FALSE	FALSE	FALSE	FALSE	FALSE	FALSE	FALSE	FALSE	FALSE	FALSE	FALSE	FALSE	FALSE	FALSE	FALSE	FALSE	FALSE	FALSE
rs138567234	pneumonia	3.08	0.34	0.0009	ENSG00000129277	CCL4	0.0001291	1	FALSE	HC	12614	1	1	1.58	5.98	FALSE	FALSE	FALSE	FALSE	FALSE	FALSE	FALSE	FALSE	FALSE	FALSE	FALSE	FALSE	FALSE	FALSE	FALSE	FALSE	FALSE	FALSE	FALSE	FALSE	FALSE	FALSE	FALSE	FALSE	FALSE	FALSE	FALSE	FALSE	FALSE	FALSE	FALSE	FALSE	FALSE	FALSE
rs118108631	prolapsed disc/slipped disc	1.27	0.07	0.0009	ENSG00000180264	GPR144	0.01342	1	FALSE	HC	5942	1	1	1.1	1.47	FALSE	FALSE	FALSE	FALSE	FALSE	FALSE	FALSE	FALSE	FALSE	FALSE	FALSE	FALSE	FALSE	FALSE	FALSE	FALSE	FALSE	FALSE	FALSE	FALSE	FALSE	FALSE	FALSE	TRUE	FALSE	FALSE	FALSE	FALSE	FALSE	FALSE	FALSE	FALSE	FALSE	FALSE
rs72664209	Diabetes	1.48	0.12	0.00091	ENSG00000091262	ABCC6	0.0005044	1	FALSE	FH	79177	1	1	1.17	1.86	TRUE	FALSE	FALSE	FALSE	FALSE	FALSE	FALSE	FALSE	FALSE	FALSE	FALSE	FALSE	FALSE	FALSE	FALSE	FALSE	FALSE	FALSE	FALSE	FALSE	FALSE	FALSE	FALSE	FALSE	FALSE	FALSE	FALSE	FALSE	TRUE	FALSE	FALSE	FALSE	FALSE	FALSE
Affx-80289030	muscle/soft tissue problem	4.55	0.46	0.00091	ENSG00000101435	CST9L	0.0002004	1	FALSE	HC	2836	1	1	1.86	11.14	FALSE	FALSE	FALSE	FALSE	FALSE	FALSE	FALSE	FALSE	FALSE	FALSE	FALSE	FALSE	FALSE	FALSE	FALSE	FALSE	FALSE	FALSE	FALSE	FALSE	TRUE	FALSE	FALSE	FALSE	FALSE	FALSE	FALSE	FALSE	FALSE	FALSE	FALSE	FALSE	FALSE	FALSE
Affx-80275768	pleural effusion	4.06	0.42	0.00091	ENSG00000184786	TCTE3	0.0001783	1	FALSE	HC	4391	1	1	1.77	9.29	FALSE	FALSE	FALSE	FALSE	FALSE	FALSE	FALSE	FALSE	FALSE	FALSE	FALSE	FALSE	FALSE	FALSE	FALSE	FALSE	FALSE	FALSE	FALSE	FALSE	FALSE	FALSE	FALSE	FALSE	FALSE	FALSE	FALSE	FALSE	FALSE	FALSE	FALSE	FALSE	FALSE	FALSE
Affx-80278931	duodenal ulcer	4.66	0.46	0.00091	ENSG00000138346	DNA2	0.0001439	1	FALSE	HC	3621	1	1	1.88	11.56	FALSE	FALSE	FALSE	FALSE	FALSE	FALSE	FALSE	FALSE	FALSE	FALSE	FALSE	FALSE	FALSE	FALSE	FALSE	FALSE	FALSE	FALSE	FALSE	FALSE	FALSE	FALSE	FALSE	FALSE	FALSE	FALSE	FALSE	FALSE	FALSE	FALSE	FALSE	FALSE	FALSE	FALSE
rs150179829	Diabetes	1.2	0.05	0.00091	ENSG00000197410	DCHS2	0.002545	1	FALSE	FH	79177	1	1	1.08	1.33	FALSE	FALSE	FALSE	FALSE	FALSE	FALSE	FALSE	FALSE	FALSE	FALSE	FALSE	FALSE	FALSE	FALSE	FALSE	FALSE	FALSE	FALSE	FALSE	FALSE	TRUE	FALSE	FALSE	FALSE	TRUE	FALSE	FALSE	FALSE	FALSE	FALSE	FALSE	FALSE	FALSE	FALSE
Affx-80276986	joint pain	2.69	0.3	0.00091	ENSG00000168495	POLR3D	0.0003028	1	FALSE	HC	7726	1	1	1.5	4.82	FALSE	FALSE	FALSE	FALSE	FALSE	FALSE	FALSE	FALSE	FALSE	FALSE	FALSE	FALSE	FALSE	FALSE	FALSE	FALSE	FALSE	FALSE	FALSE	FALSE	FALSE	FALSE	FALSE	FALSE	FALSE	FALSE	FALSE	FALSE	FALSE	FALSE	FALSE	FALSE	FALSE	FALSE
Affx-89017412	fracture forearm / wrist	4.11	0.43	0.00092	ENSG00000106633	GCK	0.0001261	1	FALSE	HC	6014	1	1	1.78	9.46	FALSE	FALSE	FALSE	FALSE	FALSE	FALSE	FALSE	FALSE	FALSE	FALSE	FALSE	FALSE	FALSE	FALSE	FALSE	FALSE	FALSE	FALSE	FALSE	FALSE	TRUE	FALSE	FALSE	FALSE	FALSE	FALSE	FALSE	FALSE	FALSE	FALSE	TRUE	FALSE	FALSE	FALSE
Affx-16354034	muscle or soft tissue injuries	1.26	0.07	0.00092	ENSG00000185982	DEFB128	0.02975	1	FALSE	HC	2822	1	1	1.1	1.45	FALSE	FALSE	FALSE	FALSE	FALSE	FALSE	FALSE	FALSE	FALSE	FALSE	FALSE	FALSE	FALSE	FALSE	FALSE	FALSE	FALSE	FALSE	FALSE	FALSE	FALSE	FALSE	FALSE	FALSE	FALSE	FALSE	FALSE	FALSE	FALSE	FALSE	FALSE	FALSE	FALSE	FALSE
Affx-80227633	essential hypertension	0.43	0.25	0.00092	ENSG00000120314	WDR55	0.0002997	1	FALSE	HC	64234	1	1	0.26	0.71	FALSE	FALSE	FALSE	FALSE	FALSE	FALSE	FALSE	TRUE	FALSE	FALSE	FALSE	FALSE	FALSE	FALSE	FALSE	FALSE	FALSE	FALSE	FALSE	FALSE	FALSE	FALSE	FALSE	FALSE	FALSE	FALSE	FALSE	FALSE	FALSE	FALSE	FALSE	FALSE	FALSE	FALSE
rs200493277	heart attack/myocardial infarction	1.66	0.15	0.00092	ENSG00000103852	TTC23	0.001193	1	FALSE	HC	12138	1	1	1.23	2.23	FALSE	FALSE	FALSE	FALSE	FALSE	FALSE	FALSE	FALSE	FALSE	FALSE	FALSE	FALSE	FALSE	FALSE	FALSE	FALSE	FALSE	FALSE	FALSE	FALSE	FALSE	FALSE	FALSE	FALSE	FALSE	FALSE	FALSE	FALSE	FALSE	FALSE	FALSE	FALSE	FALSE	FALSE
rs200536888	synovitis	4.62	0.46	0.00092	ENSG00000166220	TBATA	0.0001291	1	FALSE	HC	4303	1	1	1.87	11.41	FALSE	FALSE	FALSE	FALSE	FALSE	FALSE	FALSE	FALSE	FALSE	FALSE	FALSE	FALSE	FALSE	FALSE	FALSE	FALSE	FALSE	FALSE	FALSE	FALSE	FALSE	FALSE	FALSE	FALSE	FALSE	FALSE	FALSE	FALSE	FALSE	FALSE	FALSE	FALSE	FALSE	FALSE
rs199730489	sciatica	4.04	0.42	0.00092	ENSG00000114904	NEK4	0.0001468	1	FALSE	HC	5152	1	1	1.77	9.24	FALSE	FALSE	FALSE	FALSE	FALSE	TRUE	FALSE	FALSE	FALSE	FALSE	FALSE	FALSE	FALSE	FALSE	FALSE	FALSE	FALSE	FALSE	FALSE	FALSE	FALSE	FALSE	FALSE	TRUE	FALSE	FALSE	FALSE	FALSE	FALSE	FALSE	FALSE	FALSE	FALSE	FALSE
Affx-80257439	deep venous thrombosis (dvt)	3.38	0.37	0.00092	ENSG00000141371	C17orf64	0.0001752	1	FALSE	HC	6929	1	1	1.64	6.95	FALSE	FALSE	FALSE	FALSE	FALSE	FALSE	FALSE	FALSE	FALSE	FALSE	FALSE	FALSE	FALSE	FALSE	FALSE	FALSE	FALSE	FALSE	FALSE	FALSE	FALSE	FALSE	FALSE	FALSE	FALSE	FALSE	FALSE	FALSE	FALSE	FALSE	FALSE	FALSE	FALSE	FALSE
Affx-80298786	uterine fibroids	4.96	0.48	0.00093	ENSG00000181523	SGSH	0.0001039	1	FALSE	HC	5417	1	1	1.92	12.78	TRUE	FALSE	FALSE	FALSE	FALSE	FALSE	FALSE	FALSE	FALSE	FALSE	FALSE	FALSE	FALSE	FALSE	FALSE	FALSE	FALSE	FALSE	FALSE	FALSE	FALSE	FALSE	FALSE	FALSE	FALSE	FALSE	FALSE	FALSE	TRUE	FALSE	FALSE	FALSE	FALSE	FALSE
Affx-89008955	pancreatitis	7.1	0.59	0.00093	ENSG00000123213	NLN	0.0001025	1	FALSE	HC	2106	1	1	2.23	22.64	FALSE	FALSE	FALSE	FALSE	FALSE	FALSE	FALSE	FALSE	FALSE	FALSE	FALSE	FALSE	FALSE	FALSE	FALSE	FALSE	FALSE	FALSE	FALSE	FALSE	FALSE	FALSE	FALSE	FALSE	FALSE	FALSE	FALSE	FALSE	FALSE	FALSE	FALSE	FALSE	FALSE	FALSE
rs144567652	Diabetes	1.31	0.08	0.00093	ENSG00000187790	FANCM	0.001092	1	FALSE	FH	79177	1	1	1.12	1.54	TRUE	FALSE	FALSE	FALSE	FALSE	FALSE	FALSE	FALSE	FALSE	FALSE	FALSE	TRUE	FALSE	FALSE	FALSE	FALSE	FALSE	FALSE	FALSE	TRUE	FALSE	TRUE	FALSE	FALSE	FALSE	FALSE	FALSE	FALSE	TRUE	FALSE	FALSE	FALSE	FALSE	FALSE
rs7447815	non-melanoma skin cancer	1.04	0.01	0.00093	ENSG00000164363	SLC6A18	0.4094	1	FALSE	CA	16791	1	1	1.02	1.06	FALSE	FALSE	FALSE	FALSE	FALSE	FALSE	FALSE	FALSE	FALSE	FALSE	FALSE	FALSE	FALSE	FALSE	FALSE	FALSE	FALSE	FALSE	FALSE	FALSE	FALSE	FALSE	FALSE	FALSE	FALSE	FALSE	FALSE	FALSE	FALSE	FALSE	FALSE	FALSE	FALSE	FALSE
rs35302901	uterine fibroids	2.6	0.29	0.00093	ENSG00000047936	ROS1	0.000489	1	FALSE	HC	5417	1	1	1.48	4.59	FALSE	FALSE	FALSE	FALSE	FALSE	TRUE	FALSE	FALSE	FALSE	FALSE	FALSE	FALSE	FALSE	FALSE	FALSE	FALSE	FALSE	FALSE	FALSE	FALSE	FALSE	FALSE	FALSE	FALSE	FALSE	FALSE	FALSE	FALSE	FALSE	FALSE	FALSE	FALSE	FALSE	FALSE
rs150057397	benign breast lump	3.6	0.39	0.00093	ENSG00000088827	SIGLEC1	0.0004199	1	FALSE	HC	2354	1	1	1.69	7.7	FALSE	FALSE	FALSE	FALSE	FALSE	FALSE	FALSE	FALSE	FALSE	FALSE	FALSE	FALSE	FALSE	FALSE	FALSE	FALSE	FALSE	FALSE	FALSE	FALSE	FALSE	FALSE	FALSE	FALSE	FALSE	FALSE	FALSE	FALSE	FALSE	FALSE	FALSE	FALSE	FALSE	FALSE
rs863362	high cholesterol	1.03	0.01	0.00094	ENSG00000186400	OR10X1	0.4614	1	FALSE	HC	43054	1	1	1.01	1.04	FALSE	FALSE	FALSE	FALSE	FALSE	FALSE	FALSE	FALSE	FALSE	FALSE	FALSE	FALSE	FALSE	FALSE	FALSE	FALSE	TRUE	FALSE	FALSE	FALSE	FALSE	FALSE	FALSE	FALSE	FALSE	FALSE	FALSE	FALSE	FALSE	FALSE	FALSE	FALSE	FALSE	FALSE
Affx-80209752	fracture hand	5.42	0.51	0.00094	ENSG00000108469	RECQL5	0.0001617	1	FALSE	HC	2438	1	1	1.99	14.76	FALSE	FALSE	FALSE	FALSE	FALSE	FALSE	FALSE	FALSE	FALSE	FALSE	FALSE	FALSE	FALSE	FALSE	FALSE	FALSE	FALSE	FALSE	FALSE	TRUE	FALSE	TRUE	FALSE	FALSE	FALSE	FALSE	FALSE	FALSE	FALSE	FALSE	FALSE	FALSE	FALSE	FALSE
rs78865644	Severe depression	1.11	0.03	0.00094	ENSG00000178852	EFCAB13	0.01071	1	FALSE	FH	54576	1	1	1.04	1.18	FALSE	FALSE	FALSE	FALSE	FALSE	FALSE	FALSE	FALSE	FALSE	FALSE	FALSE	FALSE	FALSE	FALSE	FALSE	FALSE	FALSE	FALSE	FALSE	FALSE	TRUE	FALSE	FALSE	FALSE	FALSE	FALSE	FALSE	FALSE	FALSE	FALSE	FALSE	FALSE	FALSE	FALSE
Affx-80300233	nasal polyps	4.03	0.42	0.00094	ENSG00000100316	RPL3	0.0001722	1	FALSE	HC	4608	1	1	1.76	9.18	FALSE	FALSE	FALSE	FALSE	FALSE	FALSE	FALSE	FALSE	FALSE	FALSE	FALSE	FALSE	FALSE	FALSE	FALSE	FALSE	FALSE	FALSE	FALSE	FALSE	TRUE	FALSE	FALSE	FALSE	FALSE	FALSE	TRUE	FALSE	FALSE	FALSE	FALSE	FALSE	FALSE	FALSE
rs139180365	Alzheimer's disease/dementia	1.83	0.18	0.00094	ENSG00000178789	CD300LB	0.0002388	1	FALSE	FH	51794	1	1	1.28	2.62	FALSE	FALSE	FALSE	FALSE	FALSE	FALSE	FALSE	FALSE	FALSE	FALSE	FALSE	FALSE	FALSE	FALSE	FALSE	FALSE	FALSE	FALSE	FALSE	FALSE	FALSE	FALSE	FALSE	FALSE	FALSE	FALSE	FALSE	FALSE	FALSE	FALSE	FALSE	FALSE	FALSE	FALSE
rs7447815	prostate cancer	1.06	0.02	0.00094	ENSG00000164363	SLC6A18	0.4094	1	FALSE	CA	6460	1	1	1.03	1.1	FALSE	FALSE	FALSE	FALSE	FALSE	FALSE	FALSE	FALSE	FALSE	FALSE	FALSE	FALSE	FALSE	FALSE	FALSE	FALSE	FALSE	FALSE	FALSE	FALSE	FALSE	FALSE	FALSE	FALSE	FALSE	FALSE	FALSE	FALSE	FALSE	FALSE	FALSE	FALSE	FALSE	FALSE
rs151334470	allergy/hypersensitivity/anaphylaxis	2.75	0.31	0.00094	ENSG00000197776	KLHDC1	0.0008115	1	FALSE	HC	2491	1	1	1.51	5	FALSE	FALSE	FALSE	FALSE	FALSE	FALSE	FALSE	FALSE	FALSE	FALSE	FALSE	FALSE	FALSE	FALSE	FALSE	FALSE	FALSE	FALSE	FALSE	FALSE	FALSE	FALSE	FALSE	FALSE	TRUE	FALSE	FALSE	FALSE	FALSE	FALSE	FALSE	FALSE	FALSE	FALSE
Affx-80267998	fracture shoulder / scapula	5.41	0.51	0.00094	ENSG00000137975	CLCA2	0.0001602	1	FALSE	HC	2429	1	1	1.99	14.72	FALSE	FALSE	FALSE	FALSE	FALSE	FALSE	FALSE	FALSE	FALSE	FALSE	FALSE	FALSE	FALSE	FALSE	FALSE	FALSE	FALSE	FALSE	FALSE	FALSE	FALSE	FALSE	FALSE	FALSE	FALSE	FALSE	FALSE	FALSE	FALSE	FALSE	FALSE	FALSE	FALSE	FALSE
rs149712664	Alzheimer's disease/dementia	0.66	0.12	0.00094	ENSG00000167791	CABP2	0.00102	1	FALSE	FH	51794	1	1	0.52	0.85	FALSE	FALSE	FALSE	FALSE	FALSE	FALSE	FALSE	FALSE	FALSE	FALSE	FALSE	FALSE	FALSE	FALSE	FALSE	FALSE	FALSE	FALSE	FALSE	FALSE	FALSE	FALSE	FALSE	FALSE	FALSE	FALSE	FALSE	FALSE	FALSE	FALSE	FALSE	FALSE	FALSE	FALSE
rs140405949	hayfever/allergic rhinitis	2	0.21	0.00094	ENSG00000138279	ANXA7	0.0003174	1	FALSE	HC	20724	1	1	1.33	3.02	FALSE	FALSE	FALSE	FALSE	FALSE	FALSE	FALSE	TRUE	FALSE	FALSE	FALSE	FALSE	FALSE	FALSE	FALSE	FALSE	FALSE	FALSE	FALSE	FALSE	FALSE	FALSE	FALSE	FALSE	FALSE	FALSE	FALSE	FALSE	FALSE	FALSE	FALSE	FALSE	FALSE	FALSE
Affx-52340342	anxiety/panic attacks	1.94	0.2	0.00094	ENSG00000187658	C5orf52	0.001384	1	FALSE	HC	4986	1	1	1.31	2.86	FALSE	FALSE	FALSE	FALSE	FALSE	FALSE	FALSE	FALSE	FALSE	FALSE	FALSE	FALSE	FALSE	FALSE	FALSE	FALSE	FALSE	FALSE	FALSE	FALSE	FALSE	FALSE	FALSE	FALSE	FALSE	FALSE	FALSE	FALSE	FALSE	FALSE	FALSE	FALSE	FALSE	FALSE
rs142377683	hayfever/allergic rhinitis	1.84	0.18	0.00095	ENSG00000164099	PRSS12	0.0004703	1	FALSE	HC	20724	1	1	1.28	2.64	TRUE	FALSE	FALSE	FALSE	FALSE	FALSE	FALSE	FALSE	FALSE	FALSE	FALSE	FALSE	FALSE	FALSE	FALSE	FALSE	FALSE	FALSE	FALSE	FALSE	FALSE	FALSE	FALSE	FALSE	FALSE	FALSE	FALSE	FALSE	FALSE	FALSE	FALSE	FALSE	FALSE	FALSE
rs141164771	glaucoma	4.11	0.43	0.00095	ENSG00000122694	GLIPR2	0.000138	1	FALSE	HC	5863	1	1	1.78	9.5	FALSE	FALSE	FALSE	FALSE	FALSE	FALSE	FALSE	FALSE	FALSE	FALSE	FALSE	FALSE	FALSE	FALSE	FALSE	FALSE	FALSE	FALSE	FALSE	FALSE	FALSE	FALSE	FALSE	FALSE	FALSE	FALSE	FALSE	FALSE	FALSE	FALSE	FALSE	FALSE	FALSE	FALSE
Affx-52362191	ovarian cyst or cysts	5.13	0.49	0.00095	ENSG00000184924	PTRHD1	0.0001632	1	FALSE	HC	2831	1	1	1.95	13.51	FALSE	FALSE	FALSE	FALSE	FALSE	FALSE	FALSE	FALSE	FALSE	FALSE	FALSE	FALSE	FALSE	FALSE	FALSE	FALSE	FALSE	FALSE	FALSE	FALSE	FALSE	FALSE	FALSE	FALSE	FALSE	FALSE	FALSE	FALSE	FALSE	FALSE	FALSE	FALSE	FALSE	FALSE
rs7297795	gastric/stomach ulcers	1.36	0.09	0.00095	ENSG00000230657	PRB4	0.01892	1	FALSE	HC	2408	1	1	1.13	1.63	FALSE	FALSE	FALSE	FALSE	FALSE	FALSE	FALSE	FALSE	FALSE	FALSE	FALSE	FALSE	FALSE	FALSE	FALSE	FALSE	FALSE	FALSE	FALSE	FALSE	FALSE	FALSE	FALSE	FALSE	FALSE	FALSE	FALSE	FALSE	FALSE	FALSE	FALSE	FALSE	FALSE	FALSE
rs201847981	peritonitis	3.95	0.42	0.00095	ENSG00000136153	LMO7	0.0002937	1	FALSE	HC	2585	1	1	1.75	8.91	FALSE	FALSE	FALSE	FALSE	FALSE	FALSE	FALSE	TRUE	FALSE	FALSE	FALSE	FALSE	FALSE	FALSE	FALSE	FALSE	FALSE	FALSE	FALSE	FALSE	TRUE	FALSE	FALSE	FALSE	FALSE	FALSE	FALSE	FALSE	FALSE	FALSE	FALSE	FALSE	FALSE	TRUE
rs55836842	Parkinson's disease	1.58	0.14	0.00095	ENSG00000148377	IDI2	0.0008738	1	FALSE	FH	21755	1	1	1.2	2.07	FALSE	FALSE	FALSE	FALSE	FALSE	FALSE	FALSE	FALSE	FALSE	FALSE	FALSE	FALSE	FALSE	FALSE	FALSE	FALSE	FALSE	FALSE	FALSE	FALSE	FALSE	FALSE	FALSE	TRUE	FALSE	FALSE	FALSE	FALSE	FALSE	FALSE	FALSE	FALSE	FALSE	FALSE
rs6925614	emphysema/chronic bronchitis	0.94	0.02	0.00095	ENSG00000164488	DACT2	0.3706	1	FALSE	HC	5601	1	1	0.9	0.97	FALSE	FALSE	FALSE	FALSE	FALSE	FALSE	FALSE	FALSE	FALSE	FALSE	FALSE	FALSE	FALSE	FALSE	FALSE	FALSE	FALSE	FALSE	FALSE	FALSE	FALSE	FALSE	FALSE	FALSE	FALSE	FALSE	FALSE	FALSE	FALSE	FALSE	FALSE	FALSE	FALSE	FALSE
Affx-52357264	colon cancer/sigmoid cancer	3.6	0.39	0.00095	ENSG00000108590	MED31	0.0002983	1	FALSE	CA	3251	1	1	1.68	7.71	FALSE	FALSE	FALSE	FALSE	FALSE	FALSE	FALSE	TRUE	FALSE	FALSE	FALSE	FALSE	FALSE	FALSE	FALSE	FALSE	FALSE	FALSE	FALSE	FALSE	FALSE	FALSE	FALSE	FALSE	FALSE	FALSE	FALSE	FALSE	FALSE	FALSE	FALSE	FALSE	FALSE	FALSE
rs201422368	appendicitis	2.77	0.31	0.00095	ENSG00000156171	DRAM2	0.0003694	1	FALSE	HC	5533	1	1	1.51	5.08	FALSE	FALSE	FALSE	FALSE	FALSE	FALSE	FALSE	FALSE	FALSE	FALSE	FALSE	FALSE	FALSE	FALSE	FALSE	FALSE	FALSE	FALSE	FALSE	FALSE	TRUE	FALSE	FALSE	FALSE	FALSE	FALSE	FALSE	FALSE	FALSE	FALSE	FALSE	FALSE	FALSE	FALSE
rs200365809	fracture lower leg / ankle	3.33	0.36	0.00096	ENSG00000113593	PPWD1	0.0002137	1	FALSE	HC	5881	1	1	1.63	6.79	FALSE	FALSE	FALSE	FALSE	FALSE	FALSE	FALSE	FALSE	FALSE	FALSE	FALSE	FALSE	FALSE	FALSE	FALSE	FALSE	FALSE	FALSE	FALSE	FALSE	FALSE	FALSE	FALSE	FALSE	FALSE	FALSE	FALSE	FALSE	FALSE	FALSE	FALSE	FALSE	FALSE	FALSE
Affx-89006617	large bowel cancer/colorectal cancer	3.54	0.38	0.00096	ENSG00000198959	TGM2	0.0002195	1	FALSE	CA	4382	1	1	1.67	7.49	FALSE	FALSE	FALSE	FALSE	FALSE	FALSE	FALSE	FALSE	FALSE	FALSE	FALSE	FALSE	FALSE	FALSE	FALSE	FALSE	FALSE	FALSE	FALSE	FALSE	TRUE	FALSE	FALSE	FALSE	TRUE	FALSE	FALSE	FALSE	FALSE	FALSE	FALSE	FALSE	FALSE	FALSE
rs4900072	diverticular disease/diverticulitis	0.92	0.02	0.00096	ENSG00000133943	C14orf159	0.3436	1	FALSE	HC	4036	1	1	0.88	0.97	FALSE	FALSE	FALSE	FALSE	FALSE	FALSE	FALSE	FALSE	FALSE	FALSE	FALSE	FALSE	FALSE	FALSE	FALSE	FALSE	FALSE	FALSE	FALSE	FALSE	FALSE	FALSE	FALSE	FALSE	FALSE	FALSE	FALSE	FALSE	FALSE	FALSE	FALSE	FALSE	FALSE	FALSE
Affx-80297700	deep venous thrombosis (dvt)	1.53	0.13	0.00096	ENSG00000180953	ST20	0.002993	1	FALSE	HC	6929	1	1	1.19	1.97	FALSE	FALSE	FALSE	FALSE	FALSE	FALSE	FALSE	FALSE	FALSE	FALSE	FALSE	FALSE	FALSE	FALSE	FALSE	FALSE	FALSE	FALSE	FALSE	FALSE	FALSE	FALSE	FALSE	FALSE	FALSE	FALSE	FALSE	FALSE	FALSE	FALSE	FALSE	FALSE	FALSE	FALSE
Affx-80288589	migraine	2.33	0.26	0.00096	ENSG00000167608	TMC4	0.0002938	1	FALSE	HC	12180	1	1	1.41	3.85	FALSE	FALSE	FALSE	FALSE	FALSE	FALSE	FALSE	FALSE	FALSE	FALSE	FALSE	FALSE	FALSE	FALSE	FALSE	FALSE	FALSE	FALSE	FALSE	FALSE	TRUE	FALSE	FALSE	FALSE	FALSE	FALSE	FALSE	FALSE	FALSE	FALSE	FALSE	FALSE	FALSE	FALSE
Affx-89006724	asthma	1.86	0.19	0.00096	ENSG00000166024	R3HCC1L	0.0002556	1	FALSE	HC	43626	1	1	1.29	2.69	FALSE	FALSE	FALSE	FALSE	FALSE	FALSE	FALSE	FALSE	FALSE	FALSE	FALSE	FALSE	FALSE	FALSE	FALSE	FALSE	FALSE	FALSE	FALSE	FALSE	FALSE	FALSE	FALSE	FALSE	FALSE	FALSE	FALSE	FALSE	FALSE	FALSE	FALSE	FALSE	FALSE	FALSE
Affx-80285705	diverticular disease/diverticulitis	2.65	0.3	0.00096	ENSG00000181481	RNF135	0.0005964	1	FALSE	HC	4036	1	1	1.49	4.72	FALSE	FALSE	FALSE	TRUE	FALSE	FALSE	FALSE	FALSE	FALSE	FALSE	FALSE	FALSE	FALSE	FALSE	FALSE	FALSE	FALSE	FALSE	TRUE	FALSE	FALSE	FALSE	FALSE	FALSE	FALSE	FALSE	FALSE	FALSE	FALSE	FALSE	FALSE	FALSE	FALSE	FALSE
rs201869074	gastro-oesophageal reflux (gord) / gastric reflux	1.68	0.16	0.00096	ENSG00000117650	NEK2	0.0004985	1	FALSE	HC	30231	1	1	1.23	2.28	FALSE	FALSE	FALSE	FALSE	FALSE	TRUE	FALSE	FALSE	FALSE	FALSE	FALSE	FALSE	FALSE	FALSE	FALSE	FALSE	FALSE	FALSE	FALSE	FALSE	FALSE	FALSE	FALSE	TRUE	FALSE	FALSE	FALSE	FALSE	FALSE	FALSE	FALSE	FALSE	FALSE	FALSE
rs199503439	dyspepsia / indigestion	2.84	0.32	0.00097	ENSG00000185313	SCN10A	0.0001973	1	FALSE	HC	10003	1	1	1.53	5.27	FALSE	FALSE	FALSE	FALSE	FALSE	FALSE	FALSE	FALSE	FALSE	FALSE	FALSE	FALSE	FALSE	FALSE	FALSE	FALSE	FALSE	FALSE	FALSE	FALSE	TRUE	FALSE	FALSE	TRUE	FALSE	FALSE	FALSE	FALSE	FALSE	FALSE	FALSE	FALSE	FALSE	FALSE
rs200559651	fracture shoulder / scapula	4.49	0.46	0.00097	ENSG00000100490	CDKL1	0.0002374	1	FALSE	HC	2429	1	1	1.84	10.96	FALSE	FALSE	FALSE	FALSE	FALSE	TRUE	FALSE	FALSE	FALSE	FALSE	FALSE	FALSE	FALSE	FALSE	FALSE	FALSE	FALSE	FALSE	FALSE	FALSE	FALSE	FALSE	FALSE	TRUE	FALSE	FALSE	FALSE	FALSE	FALSE	FALSE	FALSE	FALSE	FALSE	FALSE
Affx-80283515	atrial flutter	2.16	0.23	0.00097	ENSG00000243708,ENSG00000168970		0.0004228	1	FALSE	HC	12186	1	1	1.37	3.41
rs138448623	bladder problem (not cancer)	5.39	0.51	0.00097	ENSG00000187715	KBTBD12	0.000187	1	FALSE	HC	2066	1	1	1.98	14.64	FALSE	FALSE	FALSE	FALSE	FALSE	FALSE	FALSE	FALSE	FALSE	FALSE	FALSE	FALSE	FALSE	FALSE	FALSE	FALSE	FALSE	FALSE	FALSE	FALSE	FALSE	FALSE	FALSE	FALSE	FALSE	FALSE	FALSE	FALSE	FALSE	FALSE	FALSE	FALSE	FALSE	FALSE
rs199779324	anal fissure	2.07	0.22	0.00097	ENSG00000148513	ANKRD30A	0.001908	1	FALSE	HC	2721	1	1	1.34	3.19	FALSE	FALSE	FALSE	FALSE	FALSE	FALSE	FALSE	FALSE	FALSE	FALSE	FALSE	FALSE	FALSE	FALSE	FALSE	FALSE	FALSE	FALSE	FALSE	FALSE	TRUE	FALSE	FALSE	FALSE	FALSE	FALSE	FALSE	FALSE	FALSE	FALSE	FALSE	FALSE	FALSE	FALSE
Affx-89023678	cystitis	5.43	0.51	0.00097	ENSG00000183287	CCBE1	0.0001454	1	FALSE	HC	2713	1	1	1.99	14.83	TRUE	FALSE	FALSE	FALSE	FALSE	FALSE	FALSE	FALSE	FALSE	FALSE	FALSE	FALSE	FALSE	FALSE	FALSE	FALSE	FALSE	FALSE	FALSE	FALSE	FALSE	FALSE	FALSE	FALSE	FALSE	FALSE	FALSE	FALSE	FALSE	FALSE	FALSE	FALSE	FALSE	FALSE
rs150450531	fracture shoulder / scapula	5.38	0.51	0.00098	ENSG00000118197	DDX59	0.0001632	1	FALSE	HC	2429	1	1	1.98	14.61	FALSE	FALSE	FALSE	FALSE	FALSE	FALSE	FALSE	FALSE	FALSE	FALSE	FALSE	FALSE	FALSE	FALSE	FALSE	FALSE	FALSE	FALSE	FALSE	FALSE	FALSE	FALSE	FALSE	FALSE	FALSE	FALSE	FALSE	FALSE	FALSE	FALSE	FALSE	FALSE	FALSE	FALSE
rs2276611	inflammatory bowel disease	0.89	0.04	0.00098	ENSG00000138398	PPIG	0.1304	1	FALSE	HC	3783	1	1	0.83	0.95	FALSE	FALSE	FALSE	FALSE	FALSE	FALSE	FALSE	FALSE	FALSE	FALSE	FALSE	FALSE	FALSE	FALSE	FALSE	FALSE	FALSE	FALSE	FALSE	FALSE	FALSE	FALSE	FALSE	FALSE	FALSE	FALSE	FALSE	FALSE	FALSE	FALSE	FALSE	FALSE	FALSE	FALSE
rs199503439	pneumonia	2.64	0.29	0.00098	ENSG00000185313	SCN10A	0.0001973	1	FALSE	HC	12614	1	1	1.48	4.7	FALSE	FALSE	FALSE	FALSE	FALSE	FALSE	FALSE	FALSE	FALSE	FALSE	FALSE	FALSE	FALSE	FALSE	FALSE	FALSE	FALSE	FALSE	FALSE	FALSE	TRUE	FALSE	FALSE	TRUE	FALSE	FALSE	FALSE	FALSE	FALSE	FALSE	FALSE	FALSE	FALSE	FALSE
Affx-80279050	atrial fibrillation	3.09	0.34	0.00098	ENSG00000173269	MMRN2	0.0001736	1	FALSE	HC	12665	1	1	1.58	6.04	FALSE	FALSE	FALSE	FALSE	FALSE	FALSE	FALSE	FALSE	FALSE	FALSE	FALSE	FALSE	FALSE	FALSE	FALSE	FALSE	FALSE	FALSE	FALSE	FALSE	FALSE	FALSE	FALSE	FALSE	FALSE	FALSE	FALSE	FALSE	FALSE	FALSE	FALSE	FALSE	FALSE	FALSE
Affx-80292432	gastric/stomach ulcers	3.94	0.42	0.00099	ENSG00000010327	STAB1	0.0003131	1	FALSE	HC	2408	1	1	1.74	8.9	FALSE	FALSE	FALSE	FALSE	FALSE	FALSE	FALSE	FALSE	FALSE	FALSE	FALSE	FALSE	FALSE	FALSE	FALSE	FALSE	FALSE	FALSE	FALSE	FALSE	TRUE	FALSE	FALSE	FALSE	FALSE	FALSE	FALSE	FALSE	FALSE	FALSE	FALSE	FALSE	FALSE	FALSE
rs199669887	oesophagitis/barretts oesophagus	2.99	0.33	0.00099	ENSG00000144407	PTH2R	0.0001854	1	FALSE	HC	9528	1	1	1.56	5.72	FALSE	FALSE	FALSE	FALSE	FALSE	FALSE	FALSE	FALSE	FALSE	FALSE	FALSE	FALSE	FALSE	FALSE	FALSE	FALSE	FALSE	FALSE	FALSE	FALSE	FALSE	FALSE	FALSE	TRUE	FALSE	FALSE	FALSE	FALSE	FALSE	FALSE	FALSE	FALSE	FALSE	FALSE
Affx-89010816	heart failure/pulmonary odema	4.73	0.47	0.00099	ENSG00000055118	KCNH2	0.0001365	1	FALSE	HC	4657	1	1	1.88	11.94	FALSE	FALSE	FALSE	TRUE	FALSE	FALSE	FALSE	TRUE	FALSE	FALSE	FALSE	FALSE	FALSE	FALSE	FALSE	FALSE	FALSE	FALSE	TRUE	FALSE	TRUE	FALSE	FALSE	FALSE	FALSE	FALSE	FALSE	FALSE	FALSE	FALSE	FALSE	TRUE	TRUE	FALSE
rs138924661	fracture shoulder / scapula	4.48	0.46	0.00099	ENSG00000153933	DGKE	0.0002345	1	FALSE	HC	2429	1	1	1.83	10.92	TRUE	FALSE	FALSE	FALSE	FALSE	FALSE	FALSE	FALSE	FALSE	FALSE	FALSE	FALSE	FALSE	FALSE	FALSE	FALSE	FALSE	FALSE	FALSE	FALSE	FALSE	FALSE	FALSE	FALSE	FALSE	FALSE	FALSE	FALSE	FALSE	FALSE	FALSE	FALSE	FALSE	FALSE
Affx-80218868	umbilical hernia	5.5	0.52	0.00099	ENSG00000155657	TTN	0.0001098	1	FALSE	HC	3311	1	1	1.99	15.17	TRUE	FALSE	FALSE	TRUE	FALSE	FALSE	FALSE	TRUE	FALSE	FALSE	FALSE	FALSE	FALSE	FALSE	FALSE	FALSE	FALSE	FALSE	TRUE	FALSE	FALSE	FALSE	FALSE	FALSE	TRUE	FALSE	FALSE	FALSE	TRUE	FALSE	FALSE	FALSE	FALSE	FALSE
rs202208739	subdural haemorrhage/haematoma	4.57	0.46	0.00099	ENSG00000102897	LYRM1	0.0001321	1	FALSE	HC	4451	1	1	1.85	11.3	FALSE	FALSE	FALSE	FALSE	FALSE	FALSE	FALSE	FALSE	FALSE	FALSE	FALSE	FALSE	FALSE	FALSE	FALSE	FALSE	FALSE	FALSE	FALSE	FALSE	FALSE	FALSE	FALSE	FALSE	FALSE	FALSE	FALSE	FALSE	FALSE	FALSE	FALSE	FALSE	FALSE	FALSE
Affx-89011392	heart failure/pulmonary odema	5.69	0.53	0.00099	ENSG00000188785	ZNF548	0.0001068	1	FALSE	HC	4657	1	1	2.02	16.03	FALSE	FALSE	FALSE	FALSE	FALSE	FALSE	FALSE	FALSE	FALSE	FALSE	FALSE	FALSE	FALSE	FALSE	FALSE	FALSE	FALSE	FALSE	FALSE	FALSE	FALSE	FALSE	FALSE	FALSE	FALSE	FALSE	FALSE	FALSE	FALSE	FALSE	FALSE	FALSE	FALSE	FALSE
Affx-80264086	constipation	2.41	0.27	0.001	ENSG00000124256	ZBP1	0.0003709	1	FALSE	HC	8691	1	1	1.43	4.07	FALSE	FALSE	FALSE	FALSE	FALSE	FALSE	FALSE	FALSE	FALSE	FALSE	FALSE	FALSE	FALSE	FALSE	FALSE	FALSE	FALSE	FALSE	FALSE	FALSE	FALSE	FALSE	FALSE	FALSE	FALSE	FALSE	FALSE	FALSE	FALSE	FALSE	FALSE	FALSE	FALSE	FALSE
Affx-80257439	chronic sinusitis	3.97	0.42	0.001	ENSG00000141371	C17orf64	0.0001752	1	FALSE	HC	4395	1	1	1.75	9.04	FALSE	FALSE	FALSE	FALSE	FALSE	FALSE	FALSE	FALSE	FALSE	FALSE	FALSE	FALSE	FALSE	FALSE	FALSE	FALSE	FALSE	FALSE	FALSE	FALSE	FALSE	FALSE	FALSE	FALSE	FALSE	FALSE	FALSE	FALSE	FALSE	FALSE	FALSE	FALSE	FALSE	FALSE
rs104886457	respiratory infection	3.39	0.37	0.001	ENSG00000158169	FANCC	0.0001543	1	FALSE	HC	8173	1	1	1.64	7.02	TRUE	FALSE	FALSE	FALSE	FALSE	FALSE	FALSE	FALSE	FALSE	FALSE	FALSE	FALSE	FALSE	FALSE	FALSE	FALSE	FALSE	FALSE	FALSE	TRUE	FALSE	TRUE	FALSE	FALSE	FALSE	FALSE	FALSE	FALSE	TRUE	FALSE	FALSE	FALSE	FALSE	FALSE
rs150876558	eczema/dermatitis	2.07	0.22	0.001	ENSG00000164078	MST1R	0.0004796	1	FALSE	HC	11643	1	1	1.34	3.19	FALSE	FALSE	FALSE	FALSE	FALSE	TRUE	FALSE	TRUE	FALSE	FALSE	FALSE	FALSE	FALSE	FALSE	FALSE	FALSE	FALSE	FALSE	FALSE	FALSE	FALSE	FALSE	FALSE	TRUE	FALSE	FALSE	FALSE	FALSE	FALSE	FALSE	FALSE	FALSE	FALSE	FALSE
rs35744605	inflammatory bowel disease	1.47	0.12	0.001	ENSG00000115267	IFIH1	0.006706	1	FALSE	HC	3783	1	1	1.17	1.86	FALSE	FALSE	FALSE	FALSE	FALSE	FALSE	FALSE	FALSE	FALSE	FALSE	FALSE	FALSE	FALSE	FALSE	FALSE	FALSE	FALSE	FALSE	FALSE	FALSE	TRUE	FALSE	FALSE	FALSE	FALSE	FALSE	FALSE	FALSE	FALSE	FALSE	FALSE	FALSE	FALSE	FALSE
Affx-80271845	asthma	1.67	0.16	0.001	ENSG00000175697	GPR156	0.0003916	1	FALSE	HC	43626	1	1	1.23	2.26	FALSE	FALSE	FALSE	FALSE	FALSE	FALSE	FALSE	FALSE	FALSE	FALSE	FALSE	FALSE	FALSE	FALSE	FALSE	FALSE	FALSE	FALSE	FALSE	FALSE	FALSE	FALSE	FALSE	TRUE	FALSE	FALSE	FALSE	FALSE	FALSE	FALSE	FALSE	FALSE	FALSE	FALSE
rs143164347	whooping cough / pertussis	5.41	0.51	0.001	ENSG00000187609	EXD3	0.0001306	1	FALSE	HC	2964	1	1	1.98	14.8	FALSE	FALSE	FALSE	FALSE	FALSE	FALSE	FALSE	FALSE	FALSE	FALSE	FALSE	FALSE	FALSE	FALSE	FALSE	FALSE	FALSE	FALSE	FALSE	FALSE	FALSE	FALSE	FALSE	FALSE	TRUE	FALSE	FALSE	FALSE	FALSE	FALSE	FALSE	FALSE	FALSE	FALSE
Affx-52322954	whooping cough / pertussis	1.86	0.19	0.001	ENSG00000065600	TMEM206	0.002648	1	FALSE	HC	2964	1	1	1.28	2.69	FALSE	FALSE	FALSE	FALSE	FALSE	FALSE	FALSE	FALSE	FALSE	FALSE	FALSE	FALSE	FALSE	FALSE	FALSE	FALSE	FALSE	FALSE	FALSE	FALSE	FALSE	FALSE	FALSE	FALSE	FALSE	FALSE	FALSE	FALSE	FALSE	FALSE	FALSE	FALSE	FALSE	FALSE
rs146298768	male genital tract cancer	1.57	0.14	0.001	ENSG00000197410	DCHS2	0.005361	1	FALSE	CA	3449	1	1	1.2	2.05	FALSE	FALSE	FALSE	FALSE	FALSE	FALSE	FALSE	FALSE	FALSE	FALSE	FALSE	FALSE	FALSE	FALSE	FALSE	FALSE	FALSE	FALSE	FALSE	FALSE	TRUE	FALSE	FALSE	FALSE	TRUE	FALSE	FALSE	FALSE	FALSE	FALSE	FALSE	FALSE	FALSE	FALSE
Affx-89005034	male genital tract cancer	4.55	0.46	0.001	ENSG00000120889	TNFRSF10B	0.0001633	1	FALSE	CA	3449	1	1	1.84	11.23	FALSE	FALSE	FALSE	FALSE	FALSE	FALSE	FALSE	FALSE	FALSE	FALSE	FALSE	FALSE	FALSE	FALSE	FALSE	FALSE	FALSE	FALSE	FALSE	FALSE	FALSE	FALSE	FALSE	FALSE	FALSE	FALSE	FALSE	FALSE	FALSE	FALSE	FALSE	FALSE	FALSE	FALSE
rs142690032	chronic obstructive airways disease/copd	0.78	0.08	0.001	ENSG00000173531	MST1	0.01551	1	FALSE	HC	7287	1	1	0.67	0.9	FALSE	FALSE	FALSE	FALSE	FALSE	FALSE	FALSE	FALSE	FALSE	FALSE	FALSE	FALSE	FALSE	FALSE	FALSE	FALSE	FALSE	FALSE	FALSE	FALSE	TRUE	FALSE	FALSE	FALSE	FALSE	FALSE	FALSE	FALSE	FALSE	FALSE	FALSE	FALSE	FALSE	FALSE
rs201292658	chickenpox	5.36	0.51	0.001	ENSG00000047617	ANO2	0.0001617	1	FALSE	HC	2458	1	1	1.97	14.58	FALSE	FALSE	FALSE	FALSE	FALSE	FALSE	FALSE	FALSE	FALSE	FALSE	FALSE	FALSE	FALSE	FALSE	FALSE	FALSE	FALSE	FALSE	FALSE	FALSE	TRUE	FALSE	FALSE	FALSE	FALSE	FALSE	FALSE	FALSE	FALSE	FALSE	FALSE	FALSE	FALSE	FALSE
rs140644764	cervical spondylosis	2.25	0.25	0.001	ENSG00000168124	OR1F1	0.0008992	1	FALSE	HC	4317	1	1	1.39	3.66	FALSE	FALSE	FALSE	FALSE	FALSE	FALSE	FALSE	FALSE	FALSE	FALSE	FALSE	FALSE	FALSE	FALSE	FALSE	FALSE	TRUE	FALSE	FALSE	FALSE	FALSE	FALSE	FALSE	FALSE	FALSE	FALSE	FALSE	FALSE	FALSE	FALSE	FALSE	FALSE	FALSE	FALSE
Affx-80272643	arthritis (nos)	2.23	0.24	0.001	ENSG00000048342	CC2D2A	0.0003011	1	FALSE	HC	15332	1	1	1.38	3.6	TRUE	FALSE	FALSE	FALSE	FALSE	FALSE	FALSE	FALSE	FALSE	FALSE	FALSE	FALSE	FALSE	FALSE	FALSE	FALSE	FALSE	FALSE	FALSE	FALSE	FALSE	FALSE	FALSE	FALSE	FALSE	FALSE	FALSE	FALSE	FALSE	FALSE	FALSE	FALSE	FALSE	FALSE
rs118203982	chronic sinusitis	2.89	0.32	0.001	ENSG00000112294	ALDH5A1	0.0003975	1	FALSE	HC	4395	1	1	1.53	5.43	TRUE	FALSE	FALSE	FALSE	FALSE	FALSE	FALSE	TRUE	FALSE	FALSE	FALSE	FALSE	FALSE	FALSE	FALSE	FALSE	FALSE	FALSE	FALSE	FALSE	FALSE	FALSE	FALSE	FALSE	TRUE	FALSE	FALSE	FALSE	TRUE	FALSE	FALSE	FALSE	FALSE	FALSE
rs1496532	Severe depression	1.02	0.01	0.001	ENSG00000133742	CA1	0.4119	1	FALSE	FH	54576	1	1	1.01	1.04	FALSE	FALSE	FALSE	FALSE	FALSE	FALSE	FALSE	FALSE	FALSE	FALSE	FALSE	FALSE	FALSE	FALSE	FALSE	FALSE	FALSE	FALSE	FALSE	FALSE	TRUE	FALSE	FALSE	TRUE	FALSE	FALSE	FALSE	FALSE	FALSE	FALSE	FALSE	FALSE	FALSE	FALSE
rs201495990	psoriasis	3.99	0.42	0.001	ENSG00000261701	HPR	0.0001528	1	FALSE	HC	5074	1	1	1.75	9.12	FALSE	FALSE	FALSE	FALSE	FALSE	FALSE	FALSE	FALSE	FALSE	FALSE	FALSE	FALSE	FALSE	FALSE	FALSE	FALSE	FALSE	FALSE	FALSE	FALSE	TRUE	FALSE	FALSE	FALSE	FALSE	FALSE	FALSE	FALSE	FALSE	FALSE	FALSE	FALSE	FALSE	FALSE
rs200593513	ulcerative colitis	3.92	0.42	0.001	ENSG00000250510	GPR162	0.0002492	1	FALSE	HC	3147	1	1	1.73	8.87	FALSE	FALSE	FALSE	FALSE	FALSE	FALSE	FALSE	FALSE	FALSE	FALSE	FALSE	FALSE	FALSE	FALSE	FALSE	FALSE	FALSE	FALSE	FALSE	FALSE	FALSE	FALSE	FALSE	TRUE	FALSE	FALSE	FALSE	TRUE	FALSE	FALSE	FALSE	FALSE	FALSE	FALSE
rs3835153	skin cancer	0.94	0.02	0.001	ENSG00000104808	DHDH	0.07704	1	FALSE	CA	19170	1	1	0.9	0.97	FALSE	FALSE	FALSE	FALSE	FALSE	FALSE	FALSE	FALSE	FALSE	FALSE	FALSE	FALSE	FALSE	FALSE	FALSE	FALSE	FALSE	FALSE	FALSE	FALSE	FALSE	FALSE	FALSE	FALSE	FALSE	FALSE	FALSE	FALSE	FALSE	FALSE	FALSE	FALSE	FALSE	FALSE
rs114821641	osteoporosis	0.47	0.23	0.001	ENSG00000248672,ENSG00000054219		0.002331	1	FALSE	HC	9135	1	1	0.3	0.74
Affx-80285589	transient ischaemic attack (tia)	3.27	0.36	0.001	ENSG00000154025	SLC5A10	0.0004614	1	FALSE	HC	2828	1	1	1.61	6.65	FALSE	FALSE	FALSE	FALSE	FALSE	FALSE	FALSE	FALSE	FALSE	FALSE	FALSE	FALSE	FALSE	FALSE	FALSE	FALSE	FALSE	FALSE	FALSE	FALSE	FALSE	FALSE	FALSE	FALSE	FALSE	FALSE	FALSE	FALSE	FALSE	FALSE	FALSE	FALSE	FALSE	FALSE
rs200491292	deep venous thrombosis (dvt)	3.33	0.37	0.001	ENSG00000089101	C20orf26	0.0002134	1	FALSE	HC	6929	1	1	1.62	6.84	FALSE	FALSE	FALSE	FALSE	FALSE	FALSE	FALSE	FALSE	FALSE	FALSE	FALSE	FALSE	FALSE	FALSE	FALSE	FALSE	FALSE	FALSE	FALSE	FALSE	FALSE	FALSE	FALSE	FALSE	FALSE	FALSE	FALSE	FALSE	FALSE	FALSE	FALSE	FALSE	FALSE	FALSE
rs201527196	osteoporosis	2.33	0.26	0.001	ENSG00000188869	TMC3	0.0004185	1	FALSE	HC	9135	1	1	1.41	3.87	FALSE	FALSE	FALSE	FALSE	FALSE	FALSE	FALSE	FALSE	FALSE	FALSE	FALSE	FALSE	FALSE	FALSE	FALSE	FALSE	FALSE	FALSE	FALSE	FALSE	FALSE	FALSE	FALSE	FALSE	FALSE	FALSE	FALSE	FALSE	FALSE	FALSE	FALSE	FALSE	FALSE	FALSE
Affx-80284055	transient ischaemic attack (tia)	5.45	0.52	0.001	ENSG00000213471	TTLL13	0.0001425	1	FALSE	HC	2828	1	1	1.98	15	FALSE	FALSE	FALSE	FALSE	FALSE	FALSE	FALSE	FALSE	FALSE	FALSE	FALSE	FALSE	FALSE	FALSE	FALSE	FALSE	FALSE	FALSE	FALSE	FALSE	FALSE	FALSE	FALSE	FALSE	FALSE	FALSE	FALSE	FALSE	FALSE	FALSE	FALSE	FALSE	FALSE	FALSE
Affx-52364399	rectal cancer	7.05	0.6	0.001	ENSG00000114790	ARHGEF26	0.0001069	1	FALSE	CA	2026	1	1	2.2	22.64	FALSE	FALSE	FALSE	FALSE	FALSE	FALSE	FALSE	FALSE	FALSE	FALSE	FALSE	FALSE	FALSE	FALSE	FALSE	FALSE	FALSE	FALSE	FALSE	FALSE	FALSE	FALSE	FALSE	FALSE	FALSE	FALSE	FALSE	FALSE	FALSE	FALSE	FALSE	FALSE	FALSE	FALSE
rs184631562	allergy or anaphylactic reaction to drug	3.55	0.39	0.001	ENSG00000171813	PWWP2B	0.0002937	1	FALSE	HC	3397	1	1	1.66	7.55	FALSE	FALSE	FALSE	FALSE	FALSE	FALSE	FALSE	FALSE	FALSE	FALSE	FALSE	FALSE	FALSE	FALSE	FALSE	FALSE	FALSE	FALSE	FALSE	FALSE	FALSE	FALSE	FALSE	FALSE	FALSE	FALSE	FALSE	FALSE	FALSE	FALSE	FALSE	FALSE	FALSE	FALSE
rs138582164	ovarian cyst or cysts	2.82	0.32	0.001	ENSG00000164949	GEM	0.0006512	1	FALSE	HC	2831	1	1	1.52	5.25	FALSE	FALSE	FALSE	FALSE	TRUE	FALSE	FALSE	FALSE	FALSE	FALSE	FALSE	FALSE	FALSE	FALSE	FALSE	FALSE	FALSE	FALSE	FALSE	FALSE	FALSE	FALSE	FALSE	FALSE	FALSE	FALSE	FALSE	FALSE	FALSE	FALSE	FALSE	FALSE	FALSE	FALSE
Affx-52364630	fracture forearm / wrist	1.84	0.19	0.001	ENSG00000090512	FETUB	0.001348	1	FALSE	HC	6014	1	1	1.28	2.66	FALSE	FALSE	FALSE	FALSE	FALSE	FALSE	FALSE	FALSE	FALSE	FALSE	FALSE	FALSE	FALSE	FALSE	FALSE	FALSE	FALSE	FALSE	FALSE	FALSE	FALSE	FALSE	FALSE	FALSE	FALSE	FALSE	FALSE	FALSE	FALSE	FALSE	FALSE	FALSE	FALSE	FALSE
Affx-80289486	sleep apnoea	4.56	0.46	0.001	ENSG00000159231	CBR3	0.0001498	1	FALSE	HC	4082	1	1	1.84	11.29	FALSE	FALSE	FALSE	FALSE	FALSE	FALSE	FALSE	FALSE	FALSE	FALSE	FALSE	FALSE	FALSE	FALSE	FALSE	FALSE	FALSE	FALSE	FALSE	FALSE	FALSE	FALSE	FALSE	FALSE	FALSE	FALSE	FALSE	FALSE	FALSE	FALSE	FALSE	FALSE	FALSE	TRUE
rs146148316	nasal polyps	2.37	0.26	0.001	ENSG00000178522	AMBN	0.0007194	1	FALSE	HC	4608	1	1	1.42	3.97	FALSE	FALSE	FALSE	FALSE	FALSE	FALSE	FALSE	FALSE	FALSE	FALSE	FALSE	FALSE	FALSE	FALSE	FALSE	FALSE	FALSE	FALSE	FALSE	FALSE	FALSE	FALSE	FALSE	FALSE	FALSE	FALSE	FALSE	FALSE	FALSE	FALSE	FALSE	FALSE	FALSE	FALSE
rs200579169	nasal polyps	1.37	0.1	0.001	ENSG00000106258	CYP3A5	0.008917	1	FALSE	HC	4608	1	1	1.14	1.66	FALSE	FALSE	FALSE	FALSE	FALSE	FALSE	FALSE	FALSE	FALSE	FALSE	FALSE	FALSE	FALSE	FALSE	FALSE	FALSE	FALSE	FALSE	FALSE	FALSE	FALSE	FALSE	FALSE	FALSE	FALSE	FALSE	FALSE	FALSE	FALSE	FALSE	FALSE	FALSE	FALSE	FALSE
rs144642953	eczema/dermatitis	2.1	0.23	0.001	ENSG00000120160	EQTN	0.0004469	1	FALSE	HC	11643	1	1	1.35	3.28	FALSE	FALSE	FALSE	FALSE	FALSE	FALSE	FALSE	FALSE	FALSE	FALSE	FALSE	FALSE	FALSE	FALSE	FALSE	FALSE	FALSE	FALSE	FALSE	FALSE	FALSE	FALSE	FALSE	FALSE	FALSE	FALSE	FALSE	FALSE	FALSE	FALSE	FALSE	FALSE	FALSE	FALSE
rs201331566	fracture radius	3.98	0.42	0.001	ENSG00000184445	KNTC1	0.0001854	1	FALSE	HC	4584	1	1	1.74	9.08	FALSE	FALSE	FALSE	FALSE	FALSE	FALSE	FALSE	FALSE	FALSE	FALSE	FALSE	FALSE	FALSE	FALSE	FALSE	FALSE	FALSE	FALSE	FALSE	FALSE	FALSE	FALSE	FALSE	FALSE	FALSE	FALSE	FALSE	FALSE	FALSE	FALSE	FALSE	FALSE	FALSE	FALSE
rs140752679	fracture hand	5.34	0.51	0.001	ENSG00000180817	PPA1	0.0001617	1	FALSE	HC	2438	1	1	1.96	14.53	FALSE	FALSE	FALSE	FALSE	FALSE	FALSE	FALSE	FALSE	FALSE	FALSE	FALSE	FALSE	FALSE	FALSE	FALSE	FALSE	FALSE	FALSE	FALSE	FALSE	FALSE	FALSE	FALSE	FALSE	FALSE	FALSE	FALSE	FALSE	FALSE	FALSE	FALSE	FALSE	FALSE	FALSE
rs138290088	sciatica	4.56	0.46	0.001	ENSG00000204856	FAM216A	0.0001128	1	FALSE	HC	5152	1	1	1.84	11.32	FALSE	FALSE	FALSE	FALSE	FALSE	FALSE	FALSE	FALSE	FALSE	FALSE	FALSE	FALSE	FALSE	FALSE	FALSE	FALSE	FALSE	FALSE	FALSE	FALSE	FALSE	FALSE	FALSE	FALSE	FALSE	FALSE	FALSE	FALSE	FALSE	FALSE	FALSE	FALSE	FALSE	FALSE
rs121917783	Severe depression	0.36	0.31	0.0011	ENSG00000158169	FANCC	0.0002567	1	FALSE	FH	54576	1	1	0.2	0.66	TRUE	FALSE	FALSE	FALSE	FALSE	FALSE	FALSE	FALSE	FALSE	FALSE	FALSE	FALSE	FALSE	FALSE	FALSE	FALSE	FALSE	FALSE	FALSE	TRUE	FALSE	TRUE	FALSE	FALSE	FALSE	FALSE	FALSE	FALSE	TRUE	FALSE	FALSE	FALSE	FALSE	FALSE
rs147763001	chronic sinusitis	4.53	0.46	0.0011	ENSG00000163798	SLC4A1AP	0.0001305	1	FALSE	HC	4395	1	1	1.83	11.18	FALSE	FALSE	FALSE	FALSE	FALSE	FALSE	FALSE	FALSE	FALSE	FALSE	FALSE	FALSE	FALSE	FALSE	FALSE	FALSE	FALSE	FALSE	FALSE	FALSE	FALSE	FALSE	FALSE	FALSE	FALSE	FALSE	FALSE	FALSE	FALSE	FALSE	FALSE	FALSE	FALSE	FALSE
Affx-80277962	fracture radius	4.58	0.46	0.0011	ENSG00000119125	GDA	0.0001277	1	FALSE	HC	4584	1	1	1.84	11.39	FALSE	FALSE	FALSE	FALSE	FALSE	FALSE	FALSE	FALSE	FALSE	FALSE	FALSE	FALSE	FALSE	FALSE	FALSE	FALSE	FALSE	FALSE	FALSE	FALSE	FALSE	FALSE	FALSE	FALSE	FALSE	FALSE	FALSE	FALSE	FALSE	FALSE	FALSE	FALSE	FALSE	FALSE
rs142883811	umbilical hernia	4.52	0.46	0.0011	ENSG00000161270	NPHS1	0.0001751	1	FALSE	HC	3311	1	1	1.83	11.16	TRUE	FALSE	FALSE	FALSE	FALSE	FALSE	FALSE	TRUE	FALSE	FALSE	FALSE	FALSE	FALSE	FALSE	FALSE	FALSE	FALSE	FALSE	FALSE	FALSE	FALSE	FALSE	FALSE	FALSE	FALSE	FALSE	FALSE	FALSE	TRUE	FALSE	FALSE	FALSE	FALSE	FALSE
Affx-89017534	stroke	2.78	0.31	0.0011	ENSG00000186532	SMYD4	0.0003649	1	FALSE	HC	5783	1	1	1.51	5.12	FALSE	FALSE	FALSE	FALSE	FALSE	FALSE	FALSE	FALSE	FALSE	FALSE	FALSE	FALSE	FALSE	FALSE	FALSE	FALSE	FALSE	FALSE	FALSE	FALSE	FALSE	FALSE	FALSE	FALSE	FALSE	FALSE	FALSE	FALSE	FALSE	FALSE	FALSE	FALSE	FALSE	FALSE
Affx-89012238	pneumonia	2.25	0.25	0.0011	ENSG00000119929	CUTC	0.0003457	1	FALSE	HC	12614	1	1	1.38	3.65	FALSE	FALSE	FALSE	FALSE	FALSE	FALSE	FALSE	FALSE	FALSE	FALSE	FALSE	FALSE	FALSE	FALSE	FALSE	FALSE	FALSE	FALSE	FALSE	FALSE	FALSE	FALSE	FALSE	FALSE	FALSE	FALSE	FALSE	FALSE	FALSE	FALSE	FALSE	FALSE	FALSE	FALSE
rs112368937	eye/eyelid problem	1.31	0.08	0.0011	ENSG00000144468	RHBDD1	0.02191	1	FALSE	HC	2698	1	1	1.11	1.54	FALSE	FALSE	FALSE	FALSE	FALSE	FALSE	FALSE	FALSE	FALSE	FALSE	FALSE	FALSE	FALSE	FALSE	FALSE	FALSE	FALSE	FALSE	FALSE	FALSE	FALSE	FALSE	FALSE	FALSE	FALSE	FALSE	FALSE	FALSE	FALSE	FALSE	FALSE	FALSE	FALSE	FALSE
Affx-89005180	skin cancer	2.17	0.24	0.0011	ENSG00000116117	PARD3B	0.0002613	1	FALSE	CA	19170	1	1	1.36	3.45	FALSE	FALSE	FALSE	FALSE	FALSE	FALSE	FALSE	FALSE	FALSE	FALSE	FALSE	FALSE	FALSE	FALSE	FALSE	FALSE	FALSE	FALSE	FALSE	FALSE	TRUE	FALSE	FALSE	FALSE	FALSE	FALSE	FALSE	FALSE	FALSE	FALSE	FALSE	FALSE	FALSE	FALSE
rs34903033	eczema/dermatitis	2.29	0.25	0.0011	ENSG00000148288	GBGT1	0.0003293	1	FALSE	HC	11643	1	1	1.39	3.75	FALSE	FALSE	FALSE	TRUE	FALSE	FALSE	FALSE	FALSE	FALSE	FALSE	FALSE	FALSE	FALSE	FALSE	FALSE	FALSE	FALSE	FALSE	TRUE	FALSE	FALSE	FALSE	FALSE	FALSE	FALSE	FALSE	FALSE	FALSE	FALSE	FALSE	FALSE	FALSE	FALSE	FALSE
rs199657605	cervical cancer	7.36	0.61	0.0011	ENSG00000197782	ZNF780A	0.0001009	1	FALSE	CA	2815	1	1	2.23	24.34	FALSE	FALSE	FALSE	FALSE	FALSE	FALSE	FALSE	FALSE	FALSE	FALSE	FALSE	FALSE	FALSE	FALSE	FALSE	FALSE	FALSE	FALSE	FALSE	FALSE	FALSE	FALSE	FALSE	FALSE	FALSE	FALSE	FALSE	FALSE	FALSE	FALSE	FALSE	FALSE	FALSE	FALSE
rs140530772	whooping cough / pertussis	3.03	0.34	0.0011	ENSG00000204683	C10orf113	0.0005103	1	FALSE	HC	2964	1	1	1.56	5.88	FALSE	FALSE	FALSE	FALSE	FALSE	FALSE	FALSE	FALSE	FALSE	FALSE	FALSE	FALSE	FALSE	FALSE	FALSE	FALSE	FALSE	FALSE	FALSE	FALSE	FALSE	FALSE	FALSE	FALSE	FALSE	FALSE	FALSE	FALSE	FALSE	FALSE	FALSE	FALSE	FALSE	FALSE
Affx-80296169	hyperthyroidism/thyrotoxicosis	3.96	0.42	0.0011	ENSG00000149201	CCDC81	0.0002034	1	FALSE	HC	3647	1	1	1.74	9.02	FALSE	FALSE	FALSE	FALSE	FALSE	FALSE	FALSE	FALSE	FALSE	FALSE	FALSE	FALSE	FALSE	FALSE	FALSE	FALSE	FALSE	FALSE	FALSE	FALSE	FALSE	FALSE	FALSE	FALSE	FALSE	FALSE	FALSE	FALSE	FALSE	FALSE	FALSE	FALSE	FALSE	FALSE
rs199680337	diverticular disease/diverticulitis	5.49	0.52	0.0011	ENSG00000127586	CHTF18	0.0001024	1	FALSE	HC	4036	1	1	1.98	15.21	FALSE	FALSE	FALSE	FALSE	FALSE	FALSE	FALSE	FALSE	FALSE	FALSE	FALSE	FALSE	FALSE	FALSE	FALSE	FALSE	FALSE	FALSE	FALSE	FALSE	FALSE	FALSE	FALSE	FALSE	FALSE	FALSE	FALSE	FALSE	FALSE	FALSE	FALSE	FALSE	FALSE	FALSE
rs200536888	pneumonia	3.04	0.34	0.0011	ENSG00000166220	TBATA	0.0001291	1	FALSE	HC	12614	1	1	1.56	5.92	FALSE	FALSE	FALSE	FALSE	FALSE	FALSE	FALSE	FALSE	FALSE	FALSE	FALSE	FALSE	FALSE	FALSE	FALSE	FALSE	FALSE	FALSE	FALSE	FALSE	FALSE	FALSE	FALSE	FALSE	FALSE	FALSE	FALSE	FALSE	FALSE	FALSE	FALSE	FALSE	FALSE	FALSE
rs147869298	large bowel cancer/colorectal cancer	2.2	0.24	0.0011	ENSG00000085871	MGST2	0.001003	1	FALSE	CA	4382	1	1	1.37	3.53	FALSE	FALSE	FALSE	FALSE	FALSE	FALSE	FALSE	FALSE	FALSE	FALSE	FALSE	FALSE	FALSE	FALSE	FALSE	FALSE	FALSE	FALSE	FALSE	FALSE	FALSE	FALSE	FALSE	FALSE	FALSE	FALSE	FALSE	FALSE	FALSE	FALSE	FALSE	FALSE	FALSE	FALSE
rs200457105	hypertension	0.93	0.02	0.0011	ENSG00000138172	CALHM2	0.0138	1	FALSE	HC	107407	1	1	0.88	0.97	FALSE	FALSE	FALSE	FALSE	FALSE	FALSE	FALSE	FALSE	FALSE	FALSE	FALSE	FALSE	FALSE	FALSE	FALSE	FALSE	FALSE	FALSE	FALSE	FALSE	FALSE	FALSE	FALSE	FALSE	FALSE	FALSE	FALSE	FALSE	FALSE	FALSE	FALSE	FALSE	FALSE	FALSE
Affx-80286901	enlarged prostate	4.98	0.49	0.0011	ENSG00000175221	MED16	0.0001128	1	FALSE	HC	5078	1	1	1.9	13.03	FALSE	FALSE	FALSE	FALSE	FALSE	FALSE	FALSE	FALSE	FALSE	FALSE	FALSE	FALSE	FALSE	FALSE	FALSE	FALSE	FALSE	FALSE	FALSE	FALSE	FALSE	FALSE	FALSE	FALSE	FALSE	FALSE	FALSE	TRUE	FALSE	FALSE	FALSE	FALSE	FALSE	FALSE
Affx-80292782	hyperthyroidism/thyrotoxicosis	2.14	0.23	0.0011	ENSG00000163975	MFI2	0.001232	1	FALSE	HC	3647	1	1	1.36	3.39	FALSE	FALSE	FALSE	FALSE	FALSE	FALSE	FALSE	FALSE	FALSE	FALSE	FALSE	FALSE	FALSE	FALSE	FALSE	FALSE	FALSE	FALSE	FALSE	FALSE	FALSE	FALSE	FALSE	FALSE	FALSE	FALSE	FALSE	FALSE	FALSE	FALSE	FALSE	FALSE	FALSE	FALSE
Affx-80296820	anal fissure	3.23	0.36	0.0011	ENSG00000111364	DDX55	0.0004628	1	FALSE	HC	2721	1	1	1.6	6.54	FALSE	FALSE	FALSE	FALSE	FALSE	FALSE	FALSE	FALSE	FALSE	FALSE	FALSE	FALSE	FALSE	FALSE	FALSE	FALSE	FALSE	FALSE	FALSE	FALSE	FALSE	FALSE	FALSE	FALSE	FALSE	FALSE	FALSE	FALSE	FALSE	FALSE	FALSE	FALSE	FALSE	FALSE
Affx-80299531	muscle or soft tissue injuries	5.35	0.51	0.0011	ENSG00000118162	KPTN	0.0001351	1	FALSE	HC	2822	1	1	1.96	14.63	FALSE	FALSE	FALSE	FALSE	FALSE	FALSE	FALSE	FALSE	FALSE	FALSE	FALSE	FALSE	FALSE	FALSE	FALSE	FALSE	FALSE	FALSE	FALSE	FALSE	FALSE	FALSE	FALSE	FALSE	FALSE	FALSE	FALSE	FALSE	FALSE	FALSE	FALSE	FALSE	FALSE	FALSE
Affx-52266945	irritable bowel syndrome	1.56	0.14	0.0011	ENSG00000154269	ENPP3	0.001606	1	FALSE	HC	11556	1	1	1.19	2.03	FALSE	FALSE	FALSE	FALSE	FALSE	FALSE	FALSE	FALSE	FALSE	FALSE	FALSE	FALSE	FALSE	FALSE	FALSE	FALSE	FALSE	FALSE	FALSE	FALSE	FALSE	FALSE	FALSE	FALSE	FALSE	FALSE	FALSE	FALSE	FALSE	FALSE	FALSE	FALSE	FALSE	FALSE
Affx-52347638	transient ischaemic attack (tia)	2.52	0.28	0.0011	ENSG00000127423	AUNIP	0.0009079	1	FALSE	HC	2828	1	1	1.45	4.38	FALSE	FALSE	FALSE	FALSE	FALSE	FALSE	FALSE	FALSE	FALSE	FALSE	FALSE	FALSE	FALSE	FALSE	FALSE	FALSE	FALSE	FALSE	FALSE	FALSE	FALSE	FALSE	FALSE	FALSE	FALSE	FALSE	FALSE	FALSE	FALSE	FALSE	FALSE	FALSE	FALSE	FALSE
rs140867864	male genital tract cancer	4.55	0.46	0.0011	ENSG00000136010	ALDH1L2	0.0001676	1	FALSE	CA	3449	1	1	1.83	11.27	FALSE	FALSE	FALSE	FALSE	FALSE	FALSE	FALSE	FALSE	FALSE	FALSE	FALSE	FALSE	FALSE	FALSE	FALSE	FALSE	FALSE	FALSE	FALSE	FALSE	FALSE	FALSE	FALSE	FALSE	TRUE	FALSE	FALSE	FALSE	FALSE	FALSE	FALSE	FALSE	FALSE	FALSE
Affx-80253023	urinary tract infection/kidney infection	3.42	0.38	0.0011	ENSG00000153048	CARHSP1	0.0001143	1	FALSE	HC	11509	1	1	1.64	7.15	FALSE	FALSE	FALSE	FALSE	FALSE	FALSE	FALSE	FALSE	FALSE	FALSE	FALSE	FALSE	FALSE	FALSE	FALSE	FALSE	FALSE	FALSE	FALSE	FALSE	FALSE	FALSE	FALSE	FALSE	FALSE	FALSE	FALSE	FALSE	FALSE	FALSE	FALSE	FALSE	FALSE	FALSE
rs2004640	psoriasis	1.07	0.02	0.0011	ENSG00000128604	IRF5	0.4874	1	FALSE	HC	5074	1	1	1.03	1.11	FALSE	FALSE	FALSE	FALSE	FALSE	FALSE	FALSE	FALSE	FALSE	FALSE	FALSE	FALSE	FALSE	FALSE	FALSE	FALSE	FALSE	FALSE	FALSE	FALSE	TRUE	FALSE	FALSE	FALSE	FALSE	FALSE	FALSE	FALSE	FALSE	FALSE	FALSE	FALSE	FALSE	FALSE
rs2425068	osteoarthritis	0.94	0.02	0.0011	ENSG00000214078	CPNE1	0.06644	1	FALSE	HC	29946	1	1	0.91	0.98	FALSE	FALSE	FALSE	FALSE	FALSE	FALSE	FALSE	FALSE	FALSE	FALSE	FALSE	FALSE	FALSE	FALSE	FALSE	FALSE	FALSE	FALSE	FALSE	FALSE	FALSE	FALSE	FALSE	FALSE	FALSE	FALSE	FALSE	FALSE	FALSE	FALSE	FALSE	FALSE	FALSE	FALSE
Affx-86890572	emphysema/chronic bronchitis	4.57	0.47	0.0011	ENSG00000107290	SETX	0.0001402	1	FALSE	HC	5601	1	1	1.84	11.37	TRUE	FALSE	FALSE	TRUE	FALSE	FALSE	FALSE	FALSE	FALSE	FALSE	FALSE	FALSE	FALSE	FALSE	FALSE	FALSE	FALSE	FALSE	FALSE	FALSE	FALSE	FALSE	FALSE	FALSE	FALSE	FALSE	FALSE	TRUE	FALSE	FALSE	FALSE	TRUE	FALSE	FALSE
Affx-80235356	uterine fibroids	4.79	0.48	0.0011	ENSG00000132549	VPS13B	0.0001157	1	FALSE	HC	5417	1	1	1.87	12.27	TRUE	FALSE	FALSE	FALSE	FALSE	FALSE	FALSE	FALSE	FALSE	FALSE	FALSE	FALSE	FALSE	FALSE	FALSE	FALSE	FALSE	FALSE	FALSE	FALSE	FALSE	FALSE	FALSE	FALSE	FALSE	FALSE	FALSE	FALSE	TRUE	FALSE	FALSE	FALSE	FALSE	FALSE
Affx-80283289	cystitis	5.35	0.51	0.0011	ENSG00000166170	BAG5	0.0001395	1	FALSE	HC	2713	1	1	1.96	14.65	FALSE	FALSE	FALSE	FALSE	FALSE	FALSE	FALSE	FALSE	FALSE	FALSE	FALSE	FALSE	FALSE	FALSE	FALSE	FALSE	FALSE	FALSE	FALSE	FALSE	FALSE	FALSE	FALSE	FALSE	FALSE	FALSE	FALSE	FALSE	FALSE	FALSE	FALSE	FALSE	FALSE	FALSE
rs7218125	anaemia	1.96	0.21	0.0011	ENSG00000180090	OR3A1	0.0004451	1	FALSE	HC	15944	1	1	1.31	2.94	FALSE	FALSE	FALSE	FALSE	FALSE	FALSE	FALSE	FALSE	FALSE	FALSE	FALSE	FALSE	FALSE	FALSE	FALSE	FALSE	TRUE	FALSE	FALSE	FALSE	FALSE	FALSE	FALSE	FALSE	FALSE	FALSE	FALSE	FALSE	FALSE	FALSE	FALSE	FALSE	FALSE	FALSE
rs202025289	duodenal ulcer	1.85	0.19	0.0011	ENSG00000167780	SOAT2	0.002072	1	FALSE	HC	3621	1	1	1.28	2.69	FALSE	FALSE	FALSE	FALSE	FALSE	FALSE	FALSE	FALSE	FALSE	FALSE	FALSE	FALSE	FALSE	FALSE	FALSE	FALSE	FALSE	FALSE	FALSE	FALSE	FALSE	FALSE	FALSE	FALSE	FALSE	FALSE	FALSE	FALSE	FALSE	FALSE	FALSE	FALSE	FALSE	FALSE
Affx-80264998	prostate cancer	4.09	0.43	0.0011	ENSG00000063515	GSC2	0.0001292	1	FALSE	CA	6460	1	1	1.76	9.52	FALSE	FALSE	FALSE	FALSE	FALSE	FALSE	FALSE	FALSE	FALSE	FALSE	FALSE	FALSE	FALSE	FALSE	FALSE	FALSE	FALSE	FALSE	FALSE	FALSE	TRUE	FALSE	FALSE	FALSE	FALSE	FALSE	FALSE	FALSE	FALSE	FALSE	FALSE	FALSE	FALSE	FALSE
Affx-52326257	uterine fibroids	1.07	0.02	0.0011	ENSG00000177042	TMEM80	0.4465	1	FALSE	HC	5417	1	1	1.03	1.11	FALSE	FALSE	FALSE	FALSE	FALSE	FALSE	FALSE	FALSE	FALSE	FALSE	FALSE	FALSE	FALSE	FALSE	FALSE	FALSE	FALSE	FALSE	FALSE	FALSE	FALSE	FALSE	FALSE	FALSE	FALSE	FALSE	FALSE	FALSE	FALSE	FALSE	FALSE	FALSE	FALSE	FALSE
rs62119455	High blood pressure	0.89	0.03	0.0011	ENSG00000007129	CEACAM21	0.005164	1	FALSE	FH	199068	1	1	0.84	0.96	FALSE	FALSE	FALSE	FALSE	FALSE	FALSE	FALSE	FALSE	FALSE	FALSE	FALSE	FALSE	FALSE	FALSE	FALSE	FALSE	FALSE	FALSE	FALSE	FALSE	FALSE	FALSE	FALSE	FALSE	FALSE	FALSE	FALSE	FALSE	FALSE	FALSE	FALSE	FALSE	FALSE	FALSE
rs147484110	cholecystitis	2.08	0.22	0.0011	ENSG00000160213	CSTB	0.0004169	1	FALSE	HC	12963	1	1	1.34	3.22	TRUE	FALSE	FALSE	FALSE	FALSE	FALSE	FALSE	TRUE	FALSE	FALSE	FALSE	FALSE	FALSE	FALSE	FALSE	FALSE	FALSE	FALSE	FALSE	FALSE	FALSE	FALSE	FALSE	FALSE	FALSE	FALSE	FALSE	FALSE	TRUE	FALSE	FALSE	FALSE	FALSE	FALSE
rs199521003	ovarian cyst or cysts	6.38	0.57	0.0011	ENSG00000111110	PPM1H	0.0001068	1	FALSE	HC	2831	1	1	2.1	19.42	FALSE	FALSE	FALSE	FALSE	FALSE	FALSE	FALSE	FALSE	FALSE	FALSE	FALSE	FALSE	FALSE	FALSE	FALSE	FALSE	FALSE	FALSE	FALSE	FALSE	FALSE	FALSE	FALSE	FALSE	FALSE	FALSE	FALSE	FALSE	FALSE	FALSE	FALSE	FALSE	FALSE	FALSE
rs7220814	retinal detachment	1.17	0.05	0.0011	ENSG00000174292	TNK1	0.06176	1	FALSE	HC	3247	1	1	1.07	1.29	FALSE	FALSE	FALSE	FALSE	FALSE	TRUE	FALSE	FALSE	FALSE	FALSE	FALSE	FALSE	FALSE	FALSE	FALSE	FALSE	FALSE	FALSE	FALSE	FALSE	FALSE	FALSE	FALSE	FALSE	FALSE	FALSE	FALSE	FALSE	FALSE	FALSE	FALSE	FALSE	FALSE	FALSE
rs72664209	respiratory / intrathoracic cancer	3.26	0.36	0.0011	ENSG00000091262	ABCC6	0.0005044	1	FALSE	CA	2392	1	1	1.6	6.62	TRUE	FALSE	FALSE	FALSE	FALSE	FALSE	FALSE	FALSE	FALSE	FALSE	FALSE	FALSE	FALSE	FALSE	FALSE	FALSE	FALSE	FALSE	FALSE	FALSE	FALSE	FALSE	FALSE	FALSE	FALSE	FALSE	FALSE	FALSE	TRUE	FALSE	FALSE	FALSE	FALSE	FALSE
Affx-52339382	cataract	1.94	0.2	0.0011	ENSG00000109736	MFSD10	0.0004036	1	FALSE	HC	19448	1	1	1.3	2.9	FALSE	FALSE	FALSE	FALSE	FALSE	FALSE	FALSE	FALSE	FALSE	FALSE	FALSE	FALSE	FALSE	FALSE	FALSE	FALSE	FALSE	FALSE	FALSE	FALSE	FALSE	FALSE	FALSE	FALSE	FALSE	FALSE	FALSE	FALSE	FALSE	FALSE	FALSE	FALSE	FALSE	FALSE
rs145661597	stroke	3.28	0.36	0.0011	ENSG00000107611	CUBN	0.0002257	1	FALSE	HC	5783	1	1	1.61	6.71	TRUE	FALSE	FALSE	FALSE	FALSE	FALSE	FALSE	TRUE	FALSE	FALSE	FALSE	FALSE	FALSE	FALSE	FALSE	FALSE	FALSE	FALSE	FALSE	FALSE	TRUE	FALSE	FALSE	FALSE	FALSE	FALSE	FALSE	FALSE	FALSE	FALSE	FALSE	FALSE	FALSE	FALSE
Affx-80223819	heart valve problem/heart murmur	3.87	0.41	0.0011	ENSG00000133256	PDE6B	0.0003397	1	FALSE	HC	2326	1	1	1.72	8.72	FALSE	FALSE	FALSE	TRUE	FALSE	FALSE	FALSE	FALSE	FALSE	FALSE	FALSE	FALSE	FALSE	FALSE	FALSE	FALSE	FALSE	FALSE	FALSE	FALSE	FALSE	FALSE	FALSE	FALSE	FALSE	FALSE	FALSE	FALSE	FALSE	FALSE	FALSE	TRUE	FALSE	FALSE
rs144824859	atrial flutter	2	0.21	0.0011	ENSG00000189350	FAM179A	0.0005872	1	FALSE	HC	12186	1	1	1.32	3.03	FALSE	FALSE	FALSE	FALSE	FALSE	FALSE	FALSE	FALSE	FALSE	FALSE	FALSE	FALSE	FALSE	FALSE	FALSE	FALSE	FALSE	FALSE	FALSE	FALSE	FALSE	FALSE	FALSE	FALSE	FALSE	FALSE	FALSE	FALSE	FALSE	FALSE	FALSE	FALSE	FALSE	FALSE
rs13394619	uterine fibroids	0.94	0.02	0.0011	ENSG00000196208	GREB1	0.4781	1	FALSE	HC	5417	1	1	0.9	0.97	FALSE	FALSE	FALSE	FALSE	FALSE	FALSE	FALSE	FALSE	FALSE	FALSE	FALSE	FALSE	FALSE	FALSE	FALSE	FALSE	FALSE	FALSE	FALSE	FALSE	TRUE	FALSE	FALSE	FALSE	FALSE	FALSE	FALSE	FALSE	FALSE	FALSE	FALSE	FALSE	FALSE	FALSE
Affx-80281048	chickenpox	3.87	0.41	0.0011	ENSG00000197870	PRB3	0.0003264	1	FALSE	HC	2458	1	1	1.72	8.72	FALSE	FALSE	FALSE	FALSE	FALSE	FALSE	FALSE	FALSE	FALSE	FALSE	FALSE	FALSE	FALSE	FALSE	FALSE	FALSE	FALSE	FALSE	FALSE	FALSE	FALSE	FALSE	FALSE	FALSE	FALSE	FALSE	FALSE	FALSE	FALSE	FALSE	FALSE	FALSE	FALSE	FALSE
rs2884737	high cholesterol	0.97	0.01	0.0011	ENSG00000167397	VKORC1	0.2538	1	FALSE	HC	43054	1	1	0.96	0.99	FALSE	FALSE	FALSE	FALSE	FALSE	FALSE	FALSE	FALSE	FALSE	FALSE	FALSE	FALSE	FALSE	FALSE	FALSE	FALSE	FALSE	FALSE	FALSE	FALSE	TRUE	FALSE	FALSE	FALSE	FALSE	FALSE	FALSE	FALSE	FALSE	FALSE	FALSE	FALSE	FALSE	FALSE
rs144648271	vaginal prolapse/uterine prolapse	2.33	0.26	0.0011	ENSG00000206107	KRTAP27-1	0.001667	1	FALSE	HC	2041	1	1	1.4	3.87	FALSE	FALSE	FALSE	FALSE	FALSE	FALSE	FALSE	FALSE	FALSE	FALSE	FALSE	FALSE	FALSE	FALSE	FALSE	FALSE	FALSE	FALSE	FALSE	FALSE	FALSE	FALSE	FALSE	FALSE	FALSE	FALSE	FALSE	FALSE	FALSE	FALSE	FALSE	FALSE	FALSE	FALSE
rs113197514	allergy/hypersensitivity/anaphylaxis	3.87	0.41	0.0011	ENSG00000002822	MAD1L1	0.0003231	1	FALSE	HC	2491	1	1	1.72	8.73	FALSE	FALSE	TRUE	FALSE	FALSE	FALSE	FALSE	TRUE	FALSE	FALSE	FALSE	FALSE	FALSE	FALSE	FALSE	FALSE	FALSE	FALSE	FALSE	FALSE	TRUE	FALSE	FALSE	FALSE	FALSE	FALSE	FALSE	FALSE	FALSE	FALSE	FALSE	FALSE	FALSE	FALSE
Affx-80292300	varicose veins	2.76	0.31	0.0011	ENSG00000172940	SLC22A13	0.0002062	1	FALSE	HC	10153	1	1	1.5	5.08	FALSE	FALSE	FALSE	FALSE	FALSE	FALSE	FALSE	FALSE	FALSE	FALSE	FALSE	FALSE	FALSE	FALSE	FALSE	FALSE	FALSE	FALSE	FALSE	FALSE	FALSE	FALSE	FALSE	FALSE	FALSE	FALSE	FALSE	FALSE	FALSE	FALSE	FALSE	FALSE	FALSE	FALSE
Affx-80277588	tonsiltis	5.3	0.51	0.0011	ENSG00000104524	PYCRL	0.0001468	1	FALSE	HC	2608	1	1	1.95	14.43	FALSE	FALSE	FALSE	FALSE	FALSE	FALSE	FALSE	FALSE	FALSE	FALSE	FALSE	FALSE	FALSE	FALSE	FALSE	FALSE	FALSE	FALSE	FALSE	FALSE	FALSE	FALSE	FALSE	FALSE	FALSE	FALSE	FALSE	FALSE	FALSE	FALSE	FALSE	FALSE	FALSE	TRUE
rs143861665	gastro-oesophageal reflux (gord) / gastric reflux	0.83	0.06	0.0011	ENSG00000162771	FAM71A	0.006695	1	FALSE	HC	30231	1	1	0.74	0.93	FALSE	FALSE	FALSE	FALSE	FALSE	FALSE	FALSE	FALSE	FALSE	FALSE	FALSE	FALSE	FALSE	FALSE	FALSE	FALSE	FALSE	FALSE	FALSE	FALSE	FALSE	FALSE	FALSE	FALSE	FALSE	FALSE	FALSE	FALSE	FALSE	FALSE	FALSE	FALSE	FALSE	FALSE
rs146597587	angina	0.75	0.09	0.0011	ENSG00000137033	IL33	0.004835	1	FALSE	HC	18473	1	1	0.63	0.89	FALSE	FALSE	FALSE	FALSE	FALSE	FALSE	FALSE	FALSE	FALSE	FALSE	FALSE	FALSE	FALSE	FALSE	FALSE	FALSE	FALSE	FALSE	FALSE	FALSE	TRUE	FALSE	FALSE	FALSE	FALSE	FALSE	FALSE	FALSE	FALSE	FALSE	FALSE	FALSE	FALSE	FALSE
Affx-80269437	spinal stenosis	4.46	0.46	0.0011	ENSG00000153230	OR14K1	0.0001943	1	FALSE	HC	3114	1	1	1.81	10.94	FALSE	FALSE	FALSE	FALSE	FALSE	FALSE	FALSE	FALSE	FALSE	FALSE	FALSE	FALSE	FALSE	FALSE	FALSE	FALSE	FALSE	FALSE	FALSE	FALSE	FALSE	FALSE	FALSE	FALSE	FALSE	FALSE	FALSE	FALSE	FALSE	FALSE	FALSE	FALSE	FALSE	FALSE
rs186343423	angina	0.82	0.06	0.0011	ENSG00000183313	OR52L1	0.009275	1	FALSE	HC	18473	1	1	0.72	0.92	FALSE	FALSE	FALSE	FALSE	FALSE	FALSE	FALSE	FALSE	FALSE	FALSE	FALSE	FALSE	FALSE	FALSE	FALSE	FALSE	TRUE	FALSE	FALSE	FALSE	FALSE	FALSE	FALSE	FALSE	FALSE	FALSE	FALSE	FALSE	FALSE	FALSE	FALSE	FALSE	FALSE	FALSE
rs199573617	Alzheimer's disease/dementia	1.43	0.11	0.0011	ENSG00000156931	VPS8	0.0007801	1	FALSE	FH	51794	1	1	1.15	1.77	FALSE	FALSE	FALSE	FALSE	FALSE	FALSE	FALSE	FALSE	FALSE	FALSE	FALSE	FALSE	FALSE	FALSE	FALSE	FALSE	FALSE	FALSE	FALSE	FALSE	FALSE	FALSE	FALSE	FALSE	FALSE	FALSE	FALSE	FALSE	FALSE	FALSE	FALSE	FALSE	FALSE	FALSE
Affx-80255471	eye/eyelid problem	5.31	0.51	0.0011	ENSG00000198920	KIAA0753	0.0001455	1	FALSE	HC	2698	1	1	1.95	14.47	FALSE	FALSE	FALSE	FALSE	FALSE	FALSE	FALSE	FALSE	FALSE	FALSE	FALSE	FALSE	FALSE	FALSE	FALSE	FALSE	FALSE	FALSE	FALSE	FALSE	FALSE	FALSE	FALSE	FALSE	FALSE	FALSE	FALSE	FALSE	FALSE	FALSE	FALSE	FALSE	FALSE	FALSE
Affx-80289669	breast cancer	3.33	0.37	0.0011	ENSG00000177663	IL17RA	0.0001723	1	FALSE	CA	11243	1	1	1.62	6.88	FALSE	FALSE	FALSE	FALSE	FALSE	FALSE	FALSE	FALSE	FALSE	FALSE	FALSE	FALSE	FALSE	FALSE	FALSE	FALSE	FALSE	FALSE	FALSE	FALSE	FALSE	FALSE	FALSE	TRUE	FALSE	FALSE	FALSE	FALSE	FALSE	FALSE	FALSE	FALSE	FALSE	FALSE
Affx-52355622	male genital tract cancer	3.26	0.36	0.0011	ENSG00000103184	SEC14L5	0.0003947	1	FALSE	CA	3449	1	1	1.6	6.63	FALSE	FALSE	FALSE	FALSE	FALSE	FALSE	FALSE	FALSE	FALSE	FALSE	FALSE	FALSE	FALSE	FALSE	FALSE	FALSE	FALSE	FALSE	FALSE	FALSE	FALSE	FALSE	FALSE	FALSE	FALSE	FALSE	FALSE	FALSE	FALSE	FALSE	FALSE	FALSE	FALSE	FALSE
Affx-80268051	Bowel cancer	1.91	0.2	0.0011	ENSG00000174842	GLMN	0.0001648	1	FALSE	FH	74244	1	1	1.29	2.81	FALSE	FALSE	FALSE	TRUE	FALSE	FALSE	FALSE	FALSE	FALSE	FALSE	FALSE	FALSE	FALSE	FALSE	FALSE	FALSE	FALSE	FALSE	TRUE	FALSE	FALSE	FALSE	FALSE	FALSE	FALSE	TRUE	FALSE	FALSE	FALSE	FALSE	FALSE	TRUE	FALSE	FALSE
rs141823469	Lung cancer	0.98	0.01	0.0011	ENSG00000060237	WNK1	0.2855	1	FALSE	FH	123832	1	1	0.97	0.99	FALSE	FALSE	FALSE	TRUE	FALSE	TRUE	FALSE	TRUE	FALSE	FALSE	FALSE	FALSE	FALSE	FALSE	FALSE	FALSE	FALSE	FALSE	FALSE	FALSE	TRUE	FALSE	FALSE	FALSE	FALSE	FALSE	FALSE	TRUE	FALSE	FALSE	FALSE	TRUE	FALSE	FALSE
rs201495990	vaginal prolapse/uterine prolapse	6.27	0.56	0.0011	ENSG00000261701	HPR	0.0001528	1	FALSE	HC	2041	1	1	2.08	18.92	FALSE	FALSE	FALSE	FALSE	FALSE	FALSE	FALSE	FALSE	FALSE	FALSE	FALSE	FALSE	FALSE	FALSE	FALSE	FALSE	FALSE	FALSE	FALSE	FALSE	TRUE	FALSE	FALSE	FALSE	FALSE	FALSE	FALSE	FALSE	FALSE	FALSE	FALSE	FALSE	FALSE	FALSE
Affx-80281654	hypothyroidism/myxoedema	2.88	0.32	0.0011	ENSG00000133640	LRRIQ1	0.0001143	1	FALSE	HC	19920	1	1	1.52	5.44	FALSE	FALSE	FALSE	FALSE	FALSE	FALSE	FALSE	FALSE	FALSE	FALSE	FALSE	FALSE	FALSE	FALSE	FALSE	FALSE	FALSE	FALSE	FALSE	FALSE	FALSE	FALSE	FALSE	FALSE	FALSE	FALSE	FALSE	FALSE	FALSE	FALSE	FALSE	FALSE	FALSE	FALSE
Affx-80271975	colon cancer/sigmoid cancer	2.86	0.32	0.0011	ENSG00000172771	EFCAB12	0.0005881	1	FALSE	CA	3251	1	1	1.52	5.38	FALSE	FALSE	FALSE	FALSE	FALSE	FALSE	FALSE	FALSE	FALSE	FALSE	FALSE	FALSE	FALSE	FALSE	FALSE	FALSE	FALSE	FALSE	FALSE	FALSE	FALSE	FALSE	FALSE	FALSE	FALSE	FALSE	FALSE	FALSE	FALSE	FALSE	FALSE	FALSE	FALSE	FALSE
Affx-80253352	malignant melanoma	5.39	0.52	0.0011	ENSG00000086696	HSD17B2	0.0001024	1	FALSE	CA	4099	1	1	1.96	14.83	FALSE	FALSE	FALSE	FALSE	FALSE	FALSE	FALSE	TRUE	FALSE	FALSE	FALSE	FALSE	FALSE	FALSE	FALSE	FALSE	FALSE	FALSE	FALSE	FALSE	FALSE	FALSE	FALSE	FALSE	FALSE	FALSE	FALSE	FALSE	FALSE	FALSE	FALSE	FALSE	FALSE	FALSE
rs200083040	transient ischaemic attack (tia)	3.52	0.39	0.0011	ENSG00000126001	CEP250	0.0003841	1	FALSE	HC	2828	1	1	1.65	7.52	FALSE	FALSE	FALSE	FALSE	FALSE	FALSE	FALSE	FALSE	FALSE	FALSE	FALSE	FALSE	FALSE	FALSE	FALSE	FALSE	FALSE	FALSE	FALSE	FALSE	FALSE	FALSE	FALSE	FALSE	FALSE	FALSE	FALSE	FALSE	FALSE	FALSE	FALSE	FALSE	FALSE	FALSE
rs200007444	ovarian cyst or cysts	4.23	0.44	0.0011	ENSG00000054796	SPO11	0.0002508	1	FALSE	HC	2831	1	1	1.78	10.09	FALSE	FALSE	FALSE	FALSE	FALSE	FALSE	FALSE	FALSE	FALSE	FALSE	FALSE	FALSE	FALSE	FALSE	FALSE	FALSE	FALSE	FALSE	FALSE	TRUE	FALSE	FALSE	FALSE	FALSE	FALSE	FALSE	FALSE	FALSE	FALSE	FALSE	FALSE	FALSE	FALSE	FALSE
rs138230109	male genital tract cancer	3.92	0.42	0.0011	ENSG00000179564	LSMEM2	0.0002092	1	FALSE	CA	3449	1	1	1.72	8.91	FALSE	FALSE	FALSE	FALSE	FALSE	FALSE	FALSE	FALSE	FALSE	FALSE	FALSE	FALSE	FALSE	FALSE	FALSE	FALSE	FALSE	FALSE	FALSE	FALSE	FALSE	FALSE	FALSE	FALSE	FALSE	FALSE	FALSE	FALSE	FALSE	FALSE	FALSE	FALSE	FALSE	FALSE
rs141075712	cholecystitis	3.2	0.36	0.0011	ENSG00000197915	HRNR	0.0001157	1	FALSE	HC	12963	1	1	1.59	6.45	FALSE	FALSE	FALSE	FALSE	FALSE	FALSE	FALSE	FALSE	FALSE	FALSE	FALSE	FALSE	FALSE	FALSE	FALSE	FALSE	FALSE	FALSE	FALSE	FALSE	FALSE	FALSE	FALSE	FALSE	FALSE	FALSE	FALSE	FALSE	FALSE	FALSE	FALSE	FALSE	FALSE	FALSE
rs71689664	Breast cancer	0.98	0.01	0.0011	ENSG00000166526	ZNF3	0.2866	1	FALSE	FH	62401	1	1	0.96	0.99	FALSE	FALSE	FALSE	FALSE	FALSE	FALSE	FALSE	FALSE	FALSE	FALSE	FALSE	FALSE	FALSE	FALSE	FALSE	FALSE	FALSE	FALSE	FALSE	FALSE	FALSE	FALSE	FALSE	FALSE	FALSE	FALSE	FALSE	FALSE	FALSE	FALSE	FALSE	FALSE	FALSE	FALSE
Affx-80284710	enlarged prostate	5.05	0.5	0.0011	ENSG00000185947	ZNF267	0.0001617	1	FALSE	HC	5078	1	1	1.91	13.4	FALSE	FALSE	FALSE	FALSE	FALSE	FALSE	FALSE	FALSE	FALSE	FALSE	FALSE	FALSE	FALSE	FALSE	FALSE	FALSE	FALSE	FALSE	FALSE	FALSE	FALSE	FALSE	FALSE	FALSE	FALSE	FALSE	FALSE	FALSE	FALSE	FALSE	FALSE	FALSE	FALSE	FALSE
Affx-80270671	bladder problem (not cancer)	4.4	0.46	0.0011	ENSG00000003400	CASP10	0.000279	1	FALSE	HC	2066	1	1	1.8	10.74	FALSE	FALSE	FALSE	TRUE	FALSE	FALSE	FALSE	FALSE	FALSE	FALSE	FALSE	FALSE	FALSE	FALSE	FALSE	FALSE	FALSE	FALSE	TRUE	FALSE	FALSE	FALSE	FALSE	TRUE	FALSE	FALSE	FALSE	FALSE	FALSE	FALSE	FALSE	TRUE	FALSE	FALSE
rs35898523	transient ischaemic attack (tia)	0.83	0.06	0.0011	ENSG00000148288	GBGT1	0.06808	1	FALSE	HC	2828	1	1	0.74	0.93	FALSE	FALSE	FALSE	TRUE	FALSE	FALSE	FALSE	FALSE	FALSE	FALSE	FALSE	FALSE	FALSE	FALSE	FALSE	FALSE	FALSE	FALSE	TRUE	FALSE	FALSE	FALSE	FALSE	FALSE	FALSE	FALSE	FALSE	FALSE	FALSE	FALSE	FALSE	FALSE	FALSE	FALSE
rs79746977	rheumatoid arthritis	3.06	0.34	0.0011	ENSG00000123607	TTC21B	0.0002924	1	FALSE	HC	5587	1	1	1.56	5.99	FALSE	FALSE	FALSE	FALSE	FALSE	FALSE	FALSE	FALSE	FALSE	FALSE	FALSE	FALSE	FALSE	FALSE	FALSE	FALSE	FALSE	FALSE	FALSE	FALSE	FALSE	FALSE	FALSE	FALSE	FALSE	FALSE	FALSE	FALSE	FALSE	FALSE	FALSE	FALSE	FALSE	FALSE
rs200439070	colon cancer/sigmoid cancer	3.53	0.39	0.0011	ENSG00000147576	ADHFE1	0.0003145	1	FALSE	CA	3251	1	1	1.65	7.54	FALSE	FALSE	FALSE	FALSE	FALSE	FALSE	FALSE	FALSE	FALSE	FALSE	FALSE	FALSE	FALSE	FALSE	FALSE	FALSE	FALSE	FALSE	FALSE	FALSE	TRUE	FALSE	FALSE	FALSE	FALSE	FALSE	FALSE	FALSE	FALSE	FALSE	FALSE	FALSE	FALSE	FALSE
rs148395034	Chronic bronchitis/emphysema	1.63	0.15	0.0011	ENSG00000158022	TRIM63	0.0003012	1	FALSE	FH	78578	1	1	1.21	2.19	FALSE	FALSE	FALSE	FALSE	FALSE	FALSE	FALSE	FALSE	FALSE	FALSE	FALSE	FALSE	FALSE	FALSE	FALSE	FALSE	FALSE	FALSE	FALSE	FALSE	FALSE	FALSE	FALSE	FALSE	FALSE	FALSE	FALSE	FALSE	FALSE	FALSE	FALSE	FALSE	FALSE	FALSE
Affx-80281358	endometriosis	4.52	0.46	0.0011	ENSG00000189182	KRT77	0.0001128	1	FALSE	HC	5391	1	1	1.82	11.23	FALSE	FALSE	FALSE	FALSE	FALSE	FALSE	FALSE	FALSE	FALSE	FALSE	FALSE	FALSE	FALSE	FALSE	FALSE	FALSE	FALSE	FALSE	FALSE	FALSE	FALSE	FALSE	FALSE	FALSE	FALSE	FALSE	FALSE	FALSE	FALSE	FALSE	FALSE	FALSE	FALSE	FALSE
rs73112142	chronic sinusitis	1.51	0.13	0.0011	ENSG00000135406	PRPH	0.004876	1	FALSE	HC	4395	1	1	1.18	1.94	FALSE	FALSE	FALSE	FALSE	FALSE	FALSE	FALSE	FALSE	FALSE	FALSE	FALSE	FALSE	FALSE	FALSE	FALSE	FALSE	FALSE	FALSE	FALSE	FALSE	TRUE	FALSE	FALSE	FALSE	FALSE	FALSE	FALSE	FALSE	FALSE	FALSE	FALSE	FALSE	FALSE	TRUE
rs141716593	female genital tract cancer	4.71	0.48	0.0011	ENSG00000162891	IL20	0.0001069	1	FALSE	CA	4947	1	1	1.85	11.99	FALSE	FALSE	FALSE	FALSE	FALSE	FALSE	FALSE	FALSE	FALSE	FALSE	FALSE	FALSE	FALSE	FALSE	FALSE	FALSE	FALSE	FALSE	FALSE	FALSE	FALSE	FALSE	FALSE	FALSE	FALSE	FALSE	FALSE	FALSE	FALSE	FALSE	FALSE	FALSE	FALSE	FALSE
rs62622799	hypertension	0.94	0.02	0.0011	ENSG00000136546	SCN7A	0.01849	1	FALSE	HC	107407	1	1	0.9	0.97	FALSE	FALSE	FALSE	FALSE	FALSE	FALSE	FALSE	FALSE	FALSE	FALSE	FALSE	FALSE	FALSE	FALSE	FALSE	FALSE	FALSE	FALSE	FALSE	FALSE	FALSE	FALSE	FALSE	FALSE	FALSE	FALSE	FALSE	FALSE	FALSE	FALSE	FALSE	FALSE	FALSE	FALSE
rs121965066	hyperthyroidism/thyrotoxicosis	2.85	0.32	0.0011	ENSG00000088926	F11	0.0004645	1	FALSE	HC	3647	1	1	1.52	5.35	FALSE	FALSE	FALSE	FALSE	FALSE	FALSE	FALSE	FALSE	FALSE	FALSE	FALSE	FALSE	FALSE	FALSE	FALSE	FALSE	FALSE	FALSE	FALSE	FALSE	TRUE	FALSE	FALSE	FALSE	FALSE	FALSE	FALSE	FALSE	FALSE	FALSE	FALSE	FALSE	FALSE	FALSE
Affx-80245376	heart valve problem/heart murmur	5.25	0.51	0.0012	ENSG00000167580	AQP2	0.0001722	1	FALSE	HC	2326	1	1	1.93	14.26	TRUE	FALSE	FALSE	FALSE	FALSE	FALSE	FALSE	TRUE	FALSE	FALSE	FALSE	FALSE	FALSE	FALSE	FALSE	FALSE	FALSE	FALSE	FALSE	FALSE	FALSE	FALSE	FALSE	TRUE	FALSE	FALSE	FALSE	FALSE	TRUE	FALSE	FALSE	FALSE	FALSE	FALSE
Affx-80212127	measles / morbillivirus	6.81	0.59	0.0012	ENSG00000184313	MROH7	0.0001084	1	FALSE	HC	2120	1	1	2.14	21.64	FALSE	FALSE	FALSE	FALSE	FALSE	FALSE	FALSE	FALSE	FALSE	FALSE	FALSE	FALSE	FALSE	FALSE	FALSE	FALSE	FALSE	FALSE	FALSE	FALSE	FALSE	FALSE	FALSE	FALSE	FALSE	FALSE	FALSE	FALSE	FALSE	FALSE	FALSE	FALSE	FALSE	FALSE
Affx-80281675	svt / supraventricular tachycardia	5.29	0.51	0.0012	ENSG00000198707	CEP290	0.0001514	1	FALSE	HC	2653	1	1	1.94	14.42	TRUE	FALSE	FALSE	FALSE	FALSE	FALSE	FALSE	FALSE	FALSE	FALSE	FALSE	FALSE	FALSE	FALSE	FALSE	FALSE	FALSE	FALSE	FALSE	FALSE	FALSE	FALSE	FALSE	FALSE	TRUE	FALSE	FALSE	FALSE	TRUE	FALSE	FALSE	FALSE	FALSE	FALSE
rs139834566	endometriosis	4.55	0.47	0.0012	ENSG00000135773	CAPN9	0.0001263	1	FALSE	HC	5391	1	1	1.82	11.33	FALSE	FALSE	FALSE	FALSE	FALSE	FALSE	FALSE	FALSE	FALSE	FALSE	FALSE	FALSE	FALSE	FALSE	FALSE	FALSE	FALSE	FALSE	FALSE	FALSE	FALSE	FALSE	FALSE	FALSE	TRUE	FALSE	FALSE	FALSE	FALSE	FALSE	FALSE	FALSE	FALSE	FALSE
Affx-89012086	High blood pressure	1.54	0.13	0.0012	ENSG00000102893	PHKB	0.0003961	1	FALSE	FH	199068	1	1	1.19	1.99	TRUE	FALSE	FALSE	FALSE	FALSE	FALSE	TRUE	FALSE	FALSE	FALSE	FALSE	FALSE	FALSE	FALSE	FALSE	FALSE	FALSE	FALSE	FALSE	FALSE	FALSE	FALSE	FALSE	FALSE	FALSE	FALSE	FALSE	FALSE	TRUE	FALSE	FALSE	FALSE	FALSE	FALSE
Affx-80285684	pleural effusion	3.26	0.36	0.0012	ENSG00000176927	EFCAB5	0.0002894	1	FALSE	HC	4391	1	1	1.6	6.66	FALSE	FALSE	FALSE	FALSE	FALSE	FALSE	FALSE	FALSE	FALSE	FALSE	FALSE	FALSE	FALSE	FALSE	FALSE	FALSE	FALSE	FALSE	FALSE	FALSE	FALSE	FALSE	FALSE	FALSE	FALSE	FALSE	FALSE	FALSE	FALSE	FALSE	FALSE	FALSE	FALSE	FALSE
rs201062021	cervical spondylosis	3.25	0.36	0.0012	ENSG00000174083	PIK3R6	0.0002951	1	FALSE	HC	4317	1	1	1.6	6.62	FALSE	FALSE	FALSE	FALSE	FALSE	FALSE	FALSE	FALSE	FALSE	FALSE	FALSE	FALSE	FALSE	FALSE	FALSE	FALSE	FALSE	FALSE	FALSE	FALSE	FALSE	FALSE	FALSE	FALSE	FALSE	FALSE	FALSE	FALSE	FALSE	FALSE	FALSE	FALSE	FALSE	FALSE
rs148992629	high cholesterol	0.85	0.05	0.0012	ENSG00000171790	SLFNL1	0.006039	1	FALSE	HC	43054	1	1	0.76	0.94	FALSE	FALSE	FALSE	FALSE	FALSE	FALSE	FALSE	FALSE	FALSE	FALSE	FALSE	FALSE	FALSE	FALSE	FALSE	FALSE	FALSE	FALSE	FALSE	FALSE	FALSE	FALSE	FALSE	FALSE	FALSE	FALSE	FALSE	FALSE	FALSE	FALSE	FALSE	FALSE	FALSE	FALSE
Affx-80278995	allergy/hypersensitivity/anaphylaxis	1.81	0.18	0.0012	ENSG00000166343	MSS51	0.003507	1	FALSE	HC	2491	1	1	1.26	2.58	FALSE	FALSE	FALSE	FALSE	FALSE	FALSE	FALSE	FALSE	FALSE	FALSE	FALSE	FALSE	FALSE	FALSE	FALSE	FALSE	FALSE	FALSE	FALSE	FALSE	FALSE	FALSE	FALSE	FALSE	FALSE	FALSE	FALSE	FALSE	FALSE	FALSE	FALSE	FALSE	FALSE	FALSE
rs140681574	sciatica	4.51	0.46	0.0012	ENSG00000173302	GPR148	0.0001114	1	FALSE	HC	5152	1	1	1.82	11.18	FALSE	FALSE	FALSE	FALSE	FALSE	FALSE	FALSE	FALSE	FALSE	FALSE	FALSE	FALSE	FALSE	FALSE	FALSE	FALSE	FALSE	FALSE	FALSE	FALSE	FALSE	FALSE	FALSE	TRUE	FALSE	FALSE	FALSE	FALSE	FALSE	FALSE	FALSE	FALSE	FALSE	FALSE
Affx-89023077	diverticular disease/diverticulitis	4.5	0.46	0.0012	ENSG00000001626	CFTR	0.0001484	1	FALSE	HC	4036	1	1	1.82	11.17	TRUE	FALSE	FALSE	FALSE	FALSE	FALSE	FALSE	TRUE	FALSE	FALSE	FALSE	FALSE	FALSE	FALSE	FALSE	FALSE	FALSE	FALSE	FALSE	FALSE	FALSE	FALSE	FALSE	TRUE	FALSE	FALSE	FALSE	FALSE	TRUE	FALSE	FALSE	FALSE	FALSE	FALSE
[truncated: 4,619 more rows]
[truncated: 5 more columns]

## Sheet: burden_test
trait	gene_set	p	padj
[truncated: 6,345 more rows]
