# Supplementary material for: Medical relevance of protein-truncating variants across 337,205 individuals in the UK Biobank study
Source: Nat Commun. 2018 Apr 24;9:1612. doi: 10.1038/s41467-018-03910-9 (PMC5915386; doi:10.1038/s41467-018-03910-9)
Supplement: Supplementary file 7 — Supplementary Data 4 [file 41467_2018_3910_MOESM7_ESM.xlsx]

## Sheet: Sheet1
ID	gene_name	phenotype	HLA_subtype	P_variant_gwas	P_variant_conditional	P_subtype_conditional
rs72545970	ABCF1	psoriasis	C_602	1.41354e-23	0.00617539	0
rs72545970	ABCF1	malabsorption/coeliac disease	C_701	1.93383e-19	0.524467	0
rs72841509	BTN3A2	malabsorption/coeliac disease	B_801	2.49069e-125	0.91739	0
rs72841509	BTN3A2	hyperthyroidism/thyrotoxicosis	DRB1_301	4.79749e-18	0.664524	1.62491e-97
rs72841509	BTN3A2	hypothyroidism/myxoedema	DRB1_301	5.63958e-08	0.908142	3.67162e-44
rs72841509	BTN3A2	hiatus hernia	B_801	4.21026e-07	0.00187677	0.00545907
rs72841509	BTN3A2	connective tissue disorder	B_801	4.48675e-07	0.13157	8.32239e-09
rs72841509	BTN3A2	anaemia	B_801	1.06576e-06	0.0843758	2.33319e-07
rs72841509	BTN3A2	asthma	B_801	1.28294e-06	0.336387	1.64854e-11
rs3130453	CCHCR1	malabsorption/coeliac disease	B_801	5.81604e-114	0.0020115	8.97248e-286
rs3130453	CCHCR1	psoriasis	C_602	8.09498e-60	0.0649749	0
rs72856718	CCHCR1	malabsorption/coeliac disease	B_3501	3.93492e-20	1.36262e-05	0.0230516
rs72856718	CCHCR1	asthma	C_401	6.42419e-17	8.09503e-05	0.543789
rs72856718	CCHCR1	hypothyroidism/myxoedema	B_3501	2.61224e-13	0.122068	0.00107961
rs3130453	CCHCR1	hyperthyroidism/thyrotoxicosis	DRB1_301	6.92598e-13	0.458951	1.1169e-99
rs3130453	CCHCR1	Diabetes	B_702	5.12632e-10	3.10941e-06	0.0064655
rs3130453	CCHCR1	diabetes	B_702	5.93213e-08	0.00115495	6.9174e-06
rs141826798	EGFL8	psoriasis	B_5701	5.0619e-28	0.54753	0
rs67523850	HLA-DPB1	hypothyroidism/myxoedema	DPB1_1101	8.11798e-09	0.106471	0.00952538
rs67523850	HLA-DPB1	malabsorption/coeliac disease	DRB4_101	2.13678e-08	0.0851217	8.00959e-24
rs8084	HLA-DRA	malabsorption/coeliac disease	DRB1_301	8.87567e-113	0.41468	0
rs8084	HLA-DRA	rheumatoid arthritis	DQA1_301	9.61423e-34	0.00339848	1.87838e-72
rs8084	HLA-DRA	hyperthyroidism/thyrotoxicosis	DRB1_301	9.35934e-21	0.427541	1.79821e-90
rs8084	HLA-DRA	hypothyroidism/myxoedema	DQA1_102	1.48318e-14	0.460926	7.60309e-49
rs8084	HLA-DRA	asthma	DRB4_9901	5.14114e-12	0.990273	1.12445e-36
rs8084	HLA-DRA	arthritis (nos)	DQA1_301	4.85477e-11	0.0106668	5.65354e-15
rs8084	HLA-DRA	nasal polyps	DQA1_301	4.72782e-08	0.512863	3.68396e-22
Affx-52341719	HLA-DRB1	hypothyroidism/myxoedema	DQB1_602	7.04626e-36	0.865289	3.65959e-08
Affx-52341719	HLA-DRB1	malabsorption/coeliac disease	DQA1_102	2.1733e-22	0.919208	2.74982e-10
Affx-52341719	HLA-DRB1	diabetes	DRB1_1501	1.23562e-17	0.0185362	0.710875
Affx-52341719	HLA-DRB1	rheumatoid arthritis	DRB5_9901	1.70734e-14	0.924251	0.0678108
Affx-52341719	HLA-DRB1	Diabetes	DQA1_102	1.55781e-08	0.1213	0.0745809
Affx-52341719	HLA-DRB1	asthma	DRB5_9901	3.61249e-08	0.391073	0.734235
Affx-52341719	HLA-DRB1	ulcerative colitis	DQB1_602	2.03224e-06	0.600038	0.195574
rs2394517	OR2J1	psoriasis	C_602	5.02615e-12	0.61725	0
rs2394517	OR2J1	malabsorption/coeliac disease	DRB3_101	2.33573e-10	0.809343	0
Affx-80293724	PSORS1C1	ulcerative colitis	DRB1_103	1.07187e-09	0.328621	1.25867e-54
Affx-80293724	PSORS1C1	inflammatory bowel disease	DRB1_103	7.83828e-09	0.434549	1.45587e-54
rs144826968	PSORS1C2	malabsorption/coeliac disease	B_4402	5.42187e-22	0.205509	5.04673e-15
rs144826968	PSORS1C2	hypothyroidism/myxoedema	C_501	6.95169e-19	0.266616	3.67981e-16
rs144826968	PSORS1C2	psoriasis	C_602	1.31269e-09	0.916	0
rs144826968	PSORS1C2	hyperthyroidism/thyrotoxicosis	B_4402	1.51028e-07	0.523088	8.00686e-05
rs144826968	PSORS1C2	eczema/dermatitis	B_4402	1.70497e-06	0.011188	0.437482
rs144826968	PSORS1C2	asthma	B_4402	3.9455e-06	0.979473	4.96588e-05
rs73387810	ZKSCAN3	psoriasis	B_1302	1.81584e-08	0.920226	7.30911e-88
Affx-80274720	ZSCAN12	psoriasis	B_5701	6.31862e-14	0.406578	0
rs76542212	ZSCAN9	malabsorption/coeliac disease	B_801	8.54143e-10	0.00675308	0
