# Supplementary material for: Medical relevance of protein-truncating variants across 337,205 individuals in the UK Biobank study
Source: Nat Commun. 2018 Apr 24;9:1612. doi: 10.1038/s41467-018-03910-9 (PMC5915386; doi:10.1038/s41467-018-03910-9)
Supplement: Supplementary file 8 — Supplementary Data 5 [file 41467_2018_3910_MOESM8_ESM.xlsx]

## Sheet: Sheet1
phenotype	gene_name	aic_diff	dosage1_beta	dosage1_P	dosage1_SE	dosage2_beta	dosage2_P	dosage2_SE	additive_beta	additive_P	additive_SE	dosage1_OR	dosage1_OR_95%_CI_upper	dosage1_OR_95%_CI_lower	dosage2_OR	dosage2_OR_95%_CI_upper	dosage2_OR_95%_CI_lower	additive_OR	additive_OR_95%_CI_upper	additive_OR_95%_CI_lower	num_cases	num_ptvs	num_het	num_ko	num_ko_no_compound_hets
cholelithiasis/gall stones	FUT2	-8.26149	0.0436008	0.0421315	0.0214548	0.195468	1.54661e-16	0.0236849	0.101081	2.52844e-17	0.0119389	1.04457	1.08943	1.00155	1.21588	1.27365	1.16073	1.10637	1.13256	1.08078	14940	342724	168414	87153	87149
essential hypertension	FUT2	-7.59902	0.0056141	0.619922	0.0113196	0.0676623	1.39987e-07	0.0128507	0.0345005	8.67075e-08	0.00644558	1.00563	1.02819	0.983564	1.07	1.0973	1.04339	1.0351	1.04826	1.02211	64234	342724	168414	87153	87149
duodenal ulcer	FUT2	-5.73816	0.0482374	0.267519	0.0435043	0.284488	1.37883e-09	0.0469612	0.150798	2.41637e-10	0.0238144	1.04942	1.14283	0.963646	1.32908	1.45722	1.21221	1.16276	1.21832	1.10974	3621	342724	168414	87153	87149
high cholesterol	FUT2	-17.1062	0.0102414	0.440031	0.0132636	0.113303	3.17627e-14	0.0149262	0.0582191	9.16205e-15	0.00751177	1.01029	1.0369	0.984368	1.11997	1.15322	1.08768	1.05995	1.07567	1.04446	43054	342724	168414	87153	87149
cholecystitis	FUT2	-7.21839	0.0380277	0.0968731	0.0229054	0.185666	2.10363e-13	0.0252881	0.0961888	4.61049e-14	0.0127529	1.03876	1.08646	0.993157	1.20402	1.2652	1.1458	1.10097	1.12883	1.07379	12963	342724	168414	87153	87149
hypertension	FUT2	-11.4967	0.00970658	0.309454	0.00955025	0.0759273	2.86449e-12	0.0108713	0.0385648	1.4122e-12	0.00544481	1.00975	1.02883	0.991029	1.07888	1.10212	1.05614	1.03932	1.05047	1.02829	107407	342724	168414	87153	87149
High blood pressure	FUT2	-1.30687	0.012852	0.138219	0.00866939	0.0511955	2.53972e-07	0.00993172	0.0257758	2.05163e-07	0.00496204	1.01293	1.03029	0.995869	1.05253	1.07322	1.03224	1.02611	1.03614	1.01618	199068	342724	168414	87153	87149
mumps / epidemic parotitis	FUT2	-2.16669	0.0896171	0.234533	0.0753868	0.415979	2.15934e-07	0.0802263	0.221216	5.78187e-08	0.0407739	1.09376	1.26792	0.943517	1.51585	1.77397	1.29529	1.24759	1.35139	1.15177	1228	342724	168414	87153	87149
urinary frequency / incontinence	FLG	-4.1812	0.155151	0.352105	0.166736	2.91531	9.215e-05	0.74553	0.249915	0.113391	0.157861	1.16783	1.61924	0.842272	18.4545	79.5626	4.28049	1.28392	1.74949	0.942243	1767	6124	6080	22	3
high cholesterol	LPL	-1.50567	-0.110829	3.12452e-15	0.0140542	-0.108996	0.0432838	0.0539326	-0.0997378	4.7805e-15	0.0127338	0.895092	0.920091	0.870772	0.896734	0.996718	0.80678	0.905075	0.927948	0.882765	43054	68558	61558	3500	3498
rectal or colon adenoma/polyps	BRCA2	-7.19317	-0.0258339	0.909069	0.226191	3.44852	4.36794e-06	0.750812	0.150999	0.463795	0.20611	0.974497	1.51816	0.625523	31.4539	137.018	7.22056	1.163	1.7419	0.776486	1057	6553	6511	21	18
connective tissue disorder	IRF5	-1.44689	0.0346809	0.497918	0.0511693	0.219008	8.96421e-05	0.0559115	0.114558	5.26692e-05	0.0283317	1.03529	1.14451	0.936495	1.24484	1.38901	1.11563	1.12138	1.18541	1.0608	2515	342507	167296	87603	87560
asthma	GSDMB	-20.4258	-0.152984	4.33961e-38	0.0118566	-0.207623	9.74187e-46	0.0146258	-0.108627	5.91175e-50	0.00730959	0.858144	0.87832	0.838431	0.812513	0.836142	0.789552	0.897065	0.910009	0.884304	43626	317091	168027	74531	74530
